# Supplementary material for: Employing Expression-Matched Controls Enables High-Confidence Proximity-Based Interactome Classification
Source: Mol Cell Proteomics. 2025 May 27;24(7):101001. doi: 10.1016/j.mcpro.2025.101001 (PMC12226361; doi:10.1016/j.mcpro.2025.101001)
Supplement: Supplementary Table S2 [file mmc2.xlsx]

## Sheet: Dataset1 PLP (Unnorm_SumPep)
Protein.Group	Protein.Names	Genes	First.Protein.Description	Unique.Peptide.Count	Sequence.Length	Covered.Residues	Sequence.Coverage	Quantity_WT_NoTID_Replicate1	Quantity_WT_NoTID_Replicate2	Quantity_WT_NoTID_Replicate3	Quantity_Lenti_TID_eGFP_Sorted1_Replicate1	Quantity_Lenti_TID_eGFP_Sorted1_Replicate2	Quantity_Lenti_TID_eGFP_Sorted1_Replicate3	Quantity_Lenti_TID_eGFP_Sorted2_Replicate1	Quantity_Lenti_TID_eGFP_Sorted2_Replicate2	Quantity_Lenti_TID_eGFP_Sorted2_Replicate3	Quantity_Lenti_TID_eGFP_Sorted3_Replicate1	Quantity_Lenti_TID_eGFP_Sorted3_Replicate2	Quantity_Lenti_TID_eGFP_Sorted3_Replicate3	Quantity_Lenti_TID_eGFP_Unsorted_Replicate1	Quantity_Lenti_TID_eGFP_Unsorted_Replicate2	Quantity_Lenti_TID_eGFP_Unsorted_Replicate3	Quantity_FlpIn_TID_eGFP_Replicate1	Quantity_FlpIn_TID_eGFP_Replicate2	Quantity_FlpIn_TID_eGFP_Replicate3	Quantity_FlpIn_TID_RNF10_Nobiotin_Replicate1	Quantity_FlpIn_TID_RNF10_Nobiotin_Replicate2	Quantity_FlpIn_TID_RNF10_Nobiotin_Replicate3	Quantity_FlpIn_TID_RNF10_Biotin_Replicate1	Quantity_FlpIn_TID_RNF10_Biotin_Replicate2	Quantity_FlpIn_TID_RNF10_Biotin_Replicate3	Quantity_Lenti_TID_RNF10_Replicate1	Quantity_Lenti_TID_RNF10_Replicate2	Quantity_Lenti_TID_RNF10_Replicate3	Quantity_TID_KI_C_free_Replicate1	Quantity_TID_KI_C_free_Replicate2	Quantity_TID_KI_C_free_Replicate3	Quantity_N_TID_KI_RNF10_Replicate1	Quantity_N_TID_KI_RNF10_Replicate2	Quantity_N_TID_KI_RNF10_Replicate3
A0A0U1RRE5	NBDY_HUMAN	NBDY	Negative regulator of P-body association	2	68	36	52.94	NA	NA	NA	NA	NA	NA	NA	NA	937.018	3490.09	1381.04	1049.04	5153.14	6334.15	4423.12	NA	NA	NA	NA	NA	NA	NA	NA	NA	NA	NA	NA	NA	NA	NA	NA	NA	NA
A0A2Z4LIS9	FXO3B_HUMAN	FOXO3B	Forkhead box protein O3B	3	290	40	13.79	NA	NA	NA	528.731	NA	NA	1652.42	NA	1737.75	9851.33	13058.3	15309.9	20631.2	12665.9	14097.6	NA	NA	326.79	NA	NA	NA	322.354	NA	NA	NA	NA	NA	NA	NA	NA	NA	NA	NA
A0AV96	RBM47_HUMAN	RBM47	RNA-binding protein 47	8	593	101	17.03	NA	NA	NA	NA	483.897	NA	2126.88	1864.09	NA	17588.5	15392.5	17803.5	24235.5	27731.2	18337.8	NA	NA	NA	NA	NA	NA	NA	NA	NA	NA	NA	NA	NA	NA	NA	NA	NA	NA
A0AVF1	IFT56_HUMAN	TTC26	Intraflagellar transport protein 56	10	554	119	21.48	NA	NA	NA	945.884	NA	1092.12	1562.16	6016.27	13060.3	56818.1	41391	59075.9	87899.3	67711.4	41717.3	2772.62	894.872	3335.9	NA	NA	NA	2354.89	1416.12	6573.26	NA	505.822	NA	NA	NA	NA	NA	NA	NA
A0AVI4	TM129_HUMAN	TMEM129	E3 ubiquitin-protein ligase TM129	2	362	28	7.73	NA	NA	NA	NA	NA	NA	NA	NA	NA	NA	5707.17	5981.2	4180.14	1810.06	2224.07	NA	NA	NA	NA	NA	NA	NA	NA	NA	NA	NA	NA	NA	NA	NA	NA	NA	NA
A0AVK6	E2F8_HUMAN	E2F8	Transcription factor E2F8	13	867	154	17.76	NA	NA	NA	1532.89	1647.65	1290.41	24681.7	29913.1	26965.4	35994.3	52040.6	55287.8	52560.8	40752.8	29687	9314.14	14396.7	11615.5	NA	NA	NA	NA	NA	NA	NA	NA	810.442	NA	1025.02	324.935	NA	635.227	313.708
A0AVT1	UBA6_HUMAN	UBA6	Ubiquitin-like modifier-activating enzyme 6	26	1052	299	28.42	NA	NA	NA	3222.12	7190.78	8963.19	26534.9	44806.4	43361.7	145656	186342	181843	262926	214379	193772	9276.77	7268.27	7939.93	NA	NA	NA	1243.39	2251.29	2307.02	516.425	1514.89	NA	2224.05	278.932	NA	123.959	NA	NA
A0FGR8	ESYT2_HUMAN	ESYT2	Extended synaptotagmin-2	33	921	367	39.85	NA	NA	506.053	17765.1	15781	22828.3	64696.7	80979	80979.3	482674	467611	572098	579108	485532	467630	29711	38429.4	22733.5	NA	NA	NA	13992	13486.8	17216.3	4338.91	3160.05	3875.91	1666.4	2539.7	2732.47	1917.63	717.424	2939.97
A0JLT2	MED19_HUMAN	MED19	Mediator of RNA polymerase II transcription subunit 19	5	244	98	40.16	NA	NA	NA	NA	NA	NA	4134.89	4800.64	3819.12	24222.2	36526.4	47858.6	31091.2	46432.9	31076	2684.56	NA	1939.52	NA	NA	NA	NA	NA	NA	NA	328.965	NA	NA	NA	515.042	NA	NA	NA
A0JNW5	BLT3B_HUMAN	BLTP3B	Bridge-like lipid transfer protein family member 3B	57	1464	653	44.6	NA	NA	NA	19939	17528.1	18295.3	250508	291841	254046	682974	881299	921480	736302	625234	613368	137225	144891	124515	NA	NA	NA	61637.9	49952.9	55889.5	4837.9	9291.19	11081.2	3820.98	6806.44	2965.46	12847.7	3683.89	12178.4
A0MZ66	SHOT1_HUMAN	SHTN1	Shootin-1	56	631	437	69.26	NA	NA	240.824	200212	213522	214874	1.65661e+06	1.67959e+06	1.67954e+06	4.01594e+06	5.14345e+06	4.81197e+06	4.45561e+06	4.20958e+06	3.74286e+06	483856	549733	439551	NA	NA	NA	226218	204309	230414	43944.2	48202.4	48361.4	62541.5	86949.7	73530.3	79804.8	54753	73136.5
A0PJW6	TM223_HUMAN	TMEM223	Transmembrane protein 223	3	202	27	13.37	NA	NA	NA	1175.67	2702.8	1620.72	5429.39	8629.99	6064.08	22235.8	28677.7	24514	30275.9	25073.3	22893	2606.59	2704.88	1794.5	NA	557.183	NA	2397.98	NA	5161.57	NA	NA	NA	NA	NA	NA	NA	NA	NA
A1A4S6	RHG10_HUMAN	ARHGAP10	Rho GTPase-activating protein 10	19	786	196	24.94	NA	NA	NA	404.765	NA	1248.41	12672	16361.4	17491.9	75702.8	106968	107934	120712	96136.7	96433.2	2946.36	2791.23	2418.93	NA	NA	NA	685.377	2197.52	436.113	NA	NA	NA	NA	NA	NA	NA	NA	NA
A1L020	MEX3A_HUMAN	MEX3A	RNA-binding protein MEX3A	9	520	147	28.27	NA	NA	NA	408.758	350.106	708.118	4009.3	4478.98	6690.98	24718.2	30374.1	22592	42946.8	34409.1	26790.5	1801.46	NA	2538.93	NA	NA	NA	3697.45	3970.17	4131.67	463.5	NA	NA	NA	NA	NA	NA	NA	NA
A1L0T0	HACL2_HUMAN	ILVBL	2-hydroxyacyl-CoA lyase 2	17	632	219	34.65	NA	NA	NA	4187.58	3419.24	4555.93	24588.8	32375.3	36082.8	147081	186383	195719	183866	180620	166301	7242.81	4093.16	6971.72	NA	NA	NA	3413.11	3841.36	6015.54	2183.73	2610.84	768.561	NA	NA	695.044	NA	911.879	542.014
A1L170	CA226_HUMAN	C1orf226	Uncharacterized protein C1orf226	4	272	52	19.12	NA	NA	NA	1049.34	NA	1500.34	3107.89	4755.36	4187.43	26772.5	35348.2	34064	33445.6	19670.6	20401.1	4099	5492.36	3071.12	NA	NA	NA	1200.13	754.866	2352.91	NA	NA	NA	NA	NA	NA	NA	NA	NA
A1L390	PKHG3_HUMAN	PLEKHG3	Pleckstrin homology domain-containing family G member 3	32	1219	367	30.11	NA	NA	NA	5262.12	5513.13	6402.13	54059.6	53255.7	61719	281541	311529	279791	309488	329565	281965	17921.1	16728.6	17103.7	NA	NA	NA	9067.59	5077.18	5252.73	1591.58	898.874	1090.88	962.678	2303.79	NA	NA	NA	NA
A1X283	SPD2B_HUMAN	SH3PXD2B	SH3 and PX domain-containing protein 2B	31	911	345	37.87	NA	NA	NA	3622.49	5328.97	4501.43	45243	45025.6	52803.5	300092	387717	346660	397334	358143	311965	13083.7	14957.4	10392.3	NA	NA	NA	7157.43	6669.33	14203.6	NA	919.052	NA	228.401	1294.11	NA	505.264	158.493	NA
A1XBS5	CBAR1_HUMAN	CIBAR1	CBY1-interacting BAR domain-containing protein 1	7	289	89	30.8	NA	NA	NA	546.724	NA	1318.56	6508.97	5547.32	6869.62	38833.7	67771.6	65022.3	79213.3	66667.1	56663.7	3350.48	2544.28	830.214	NA	NA	NA	1896.44	392.305	681.459	NA	NA	NA	NA	NA	NA	240.229	NA	NA
A2RRP1	NBAS_HUMAN	NBAS	NBAS subunit of NRZ tethering complex	63	2371	678	28.6	NA	NA	NA	1775.08	9789.88	9519.25	76367.8	108091	113584	548667	671971	617912	584214	468013	408516	36041.7	56619.1	41267	NA	NA	NA	31156.8	20526.3	28579.9	2312.67	1334.52	538.775	702.419	NA	2252.64	501.833	515.417	783.558
A2RTX5	SYTC2_HUMAN	TARS3	Threonine--tRNA ligase 2, cytoplasmic	13	802	141	17.58	NA	618.745	NA	2254.99	NA	NA	12720.3	5457.85	6868.83	67310.6	60251.2	85099.1	78181.7	70549.7	53029.7	2861.13	1595.23	1973.25	NA	NA	NA	NA	978.754	NA	NA	NA	NA	NA	NA	NA	NA	NA	NA
A2RU67	F234B_HUMAN	FAM234B	Protein FAM234B	2	622	23	3.7	NA	NA	NA	NA	NA	NA	NA	NA	NA	4762.89	8801.09	7101.81	7916.91	2650.47	7561.55	NA	NA	NA	NA	NA	NA	NA	NA	NA	NA	NA	NA	NA	NA	NA	NA	NA	NA
A2RUB6	CCD66_HUMAN	CCDC66	Coiled-coil domain-containing protein 66	8	948	85	8.97	NA	NA	NA	574.468	NA	680.993	4004.52	4518.32	8000.17	16546.5	35552.1	26547.7	21699.3	27712.7	32059.2	3390.17	3228.65	608.912	NA	NA	NA	1394.96	1514.91	2937.16	1791.9	964.002	NA	NA	NA	NA	NA	NA	361.011
A2RUS2	DEND3_HUMAN	DENND3	DENN domain-containing protein 3	3	1198	30	2.5	NA	NA	NA	NA	NA	NA	1834.05	NA	NA	11382.3	8058.17	4195.13	16255.4	12050.3	16707.4	NA	NA	NA	NA	NA	NA	NA	NA	NA	NA	NA	NA	NA	NA	NA	NA	NA	NA
A2VDJ0	T131L_HUMAN	TMEM131L	Transmembrane protein 131-like	22	1609	255	15.85	NA	NA	NA	568.838	1505.03	792.578	13974.1	20939.4	19177.9	109014	154438	144627	138465	128646	107769	1798.06	10787.5	5507.66	NA	NA	NA	6123.97	1121.4	1784.74	1263.33	NA	374.009	NA	NA	NA	NA	NA	NA
A3KMH1	VWA8_HUMAN	VWA8	von Willebrand factor A domain-containing protein 8	55	1905	672	35.28	546.3	119.303	637.6	10689.1	14252.3	7827.14	51572.2	49732.7	65820.2	297994	338648	322015	318206	274265	232252	4510.01	10027.1	5410.05	NA	NA	NA	11932.2	9761.41	16254	1074.08	1651.45	2588.13	NA	1670.07	241.007	NA	NA	743.69
A3KN83	SBNO1_HUMAN	SBNO1	Protein strawberry notch homolog 1	55	1393	613	44.01	NA	NA	261.101	34803.1	36749.8	36556.5	344008	448481	425016	1.28536e+06	1.5461e+06	1.55815e+06	1.96261e+06	1.53177e+06	1.40449e+06	268559	307965	238307	NA	NA	NA	10348.1	9657.86	17086.1	19586	11103.1	11762.6	6713.59	22562.1	18171.2	9301.68	4204.95	5364.65
A4D161	F221A_HUMAN	FAM221A	Protein FAM221A	8	298	107	35.91	NA	NA	NA	NA	460.81	372.316	5655.89	4303.63	7479.17	41368.3	48464.6	43176.9	50822.1	43445.4	42780.5	1458.3	366.576	1402.04	NA	NA	NA	NA	NA	NA	NA	NA	NA	NA	NA	NA	NA	NA	NA
A4D1E9	GTPBA_HUMAN	GTPBP10	GTP-binding protein 10	11	387	138	35.66	NA	396.924	NA	NA	NA	725.262	6491.93	6167.7	3365.32	26926.9	22110	45970.5	39362.7	32546.6	24583.7	3668.39	3110.55	1478.12	NA	161.484	198.7	5771.44	7641.09	11122	482.109	435.237	NA	NA	NA	NA	910.579	664.836	NA
A4D1P6	WDR91_HUMAN	WDR91	WD repeat-containing protein 91	19	747	226	30.25	NA	NA	NA	4634.73	2369.28	5240.43	27607	26918.4	31998.6	154984	167790	181532	173071	139037	153897	11961.4	9432.03	14692.2	NA	NA	NA	4685.57	6243.22	9045.01	964.989	NA	NA	NA	NA	521.482	571.418	NA	230.945
A4D1U4	DEN11_HUMAN	DENND11	DENN domain-containing protein 11	5	455	59	12.97	NA	NA	NA	NA	NA	NA	2059.68	1815.39	NA	6763.53	19068.7	15180.7	27729.8	15364	19756.2	NA	NA	NA	NA	NA	NA	NA	NA	NA	NA	NA	NA	NA	NA	NA	NA	NA	NA
A5D8V6	VP37C_HUMAN	VPS37C	Vacuolar protein sorting-associated protein 37C	3	355	24	6.76	NA	NA	NA	366.734	1099.91	1101.37	2595.92	2034.15	2834.98	14794.9	14252.4	22460.1	25992.6	19743.2	21391.9	NA	1290.76	1182.31	NA	NA	NA	NA	NA	NA	NA	NA	NA	NA	NA	NA	NA	NA	NA
A5PL33	KRBA1_HUMAN	KRBA1	Protein KRBA1	4	1030	56	5.44	NA	NA	NA	NA	NA	NA	NA	1163.03	NA	7331.01	11726.1	8846.69	16588.4	19248.8	12993.6	NA	NA	NA	NA	NA	NA	NA	NA	NA	NA	NA	NA	NA	NA	NA	NA	NA	NA
A5PLN9	TPC13_HUMAN	TRAPPC13	Trafficking protein particle complex subunit 13	7	417	68	16.31	NA	NA	NA	3249.91	1228.33	4067.34	8736.27	7085.66	7718.99	61398	63605.8	85923.4	90531.9	63961.2	77263.1	6046.37	6729.85	2459.36	NA	NA	NA	1243.72	1349.12	1637.01	NA	NA	639.988	487.441	NA	229.75	NA	277.894	NA
A5YKK6	CNOT1_HUMAN	CNOT1	CCR4-NOT transcription complex subunit 1	109	2376	1074	45.2	981.495	944.586	1747.47	186146	165279	165786	660312	874572	780725	2.4874e+06	3.00589e+06	2.95175e+06	3.18337e+06	2.55318e+06	2.48225e+06	439738	601776	444617	NA	NA	NA	301651	271003	374732	91430.9	62195.7	78382.4	19750.1	34955.1	29470.6	90111.4	31072.7	49214.9
A6H8Y1	BDP1_HUMAN	BDP1	Transcription factor TFIIIB component B'' homolog	26	2624	390	14.86	NA	NA	NA	705.245	NA	602.737	9186.51	7194.8	10007.9	105136	128781	136672	100453	90312.5	81420.2	9379.96	4968.57	5878.11	NA	NA	NA	NA	540.175	NA	NA	NA	NA	NA	NA	NA	NA	NA	NA
A6ND36	FA83G_HUMAN	FAM83G	Protein FAM83G	25	823	331	40.22	NA	NA	NA	840.664	1534.84	3718.41	19831.8	24878.5	21102.8	116433	145761	127365	206474	203633	169246	7720.38	3671.25	2844.13	NA	NA	NA	5080.28	4444.48	12002.8	NA	2509.72	1062.33	NA	NA	NA	684.546	NA	NA
A6NDG6	PGP_HUMAN	PGP	Glycerol-3-phosphate phosphatase	5	321	62	19.31	NA	NA	NA	817.024	1084.77	580.131	2213.2	1676.37	1361.08	13287.2	24841.5	14776.3	25897.6	21767.4	13512	NA	NA	NA	NA	NA	NA	NA	NA	NA	NA	NA	566.145	NA	NA	NA	NA	NA	NA
A6NDU8	RIMC1_HUMAN	RIMOC1	RAB7A-interacting MON1-CCZ1 complex subunit 1	6	294	64	21.77	NA	NA	298.55	3512.77	2945.98	4317.43	8329.85	9995.05	10482.4	69902.6	57403.7	55219.3	99307.4	84053	70968.7	3764.5	NA	1666.68	NA	NA	NA	NA	NA	NA	550.632	232.011	NA	NA	NA	NA	NA	NA	NA
A6NED2	RCCD1_HUMAN	RCCD1	RCC1 domain-containing protein 1	5	376	66	17.55	NA	NA	NA	NA	NA	NA	2132.8	5993.15	6405.9	16653	18506.5	21325.2	22796.2	15760.7	13237.1	NA	NA	NA	NA	NA	NA	NA	NA	NA	NA	NA	NA	NA	NA	NA	NA	NA	NA
A6NGB9	WIPF3_HUMAN	WIPF3	WAS/WASL-interacting protein family member 3	11	483	147	30.43	NA	NA	NA	1391.15	1511.96	2318.01	8381.96	12911.1	16474.3	90217.2	104668	96039.3	93202.6	88783.4	81266.1	1544.25	2234.85	1522.86	NA	NA	NA	767.7	1041.52	NA	NA	NA	NA	NA	NA	NA	NA	NA	NA
A6NHQ2	FBLL1_HUMAN	FBLL1	rRNA/tRNA 2'-O-methyltransferase fibrillarin-like protein 1	2	334	12	3.59	NA	NA	15441.6	NA	23171.1	23789.1	31051.1	51364.5	40629.8	88390.1	5510.11	3632.07	139669	80777.1	91958.3	NA	48337.7	49571.6	2106.37	3898.95	1626.19	NA	NA	NA	15545.4	NA	16763.8	NA	NA	4277.85	NA	NA	NA
A6NHR9	SMHD1_HUMAN	SMCHD1	Structural maintenance of chromosomes flexible hinge domain-containing protein 1	87	2005	890	44.39	247.998	2049.33	5256.44	34816.7	34514.4	40778.8	141668	172982	161911	926331	1.03892e+06	1.0031e+06	1.32585e+06	1.01378e+06	971407	56488.2	59429.6	50802.8	NA	NA	NA	17239	11171.3	20169.6	6378.63	5775.91	6689.01	3781.14	2195.11	1253.16	3283.29	3272.96	1291.2
A6NI28	RHG42_HUMAN	ARHGAP42	Rho GTPase-activating protein 42	11	874	131	14.99	NA	NA	NA	NA	NA	721.019	5033.77	1288.13	9355.62	42095	69104.6	57918.2	69588.6	61819.5	60762	NA	187.807	NA	NA	NA	NA	385.282	704.232	751.018	NA	NA	NA	NA	NA	NA	NA	NA	NA
A6NIH7	U119B_HUMAN	UNC119B	Protein unc-119 homolog B	7	251	92	36.65	NA	NA	NA	3053.16	646.272	2669.91	9803.99	7390.77	8088.74	39072.2	40866.2	47780.7	52282.9	43340.7	41349.2	4094.38	887.028	2213.7	NA	NA	NA	1311.18	1794.32	1231.93	NA	NA	NA	NA	509.386	NA	NA	NA	NA
A6NJ78	MET15_HUMAN	METTL15	12S rRNA N4-methylcytidine (m4C) methyltransferase	6	407	66	16.22	NA	NA	NA	NA	333.244	445.418	4024.16	2403.91	2149.36	10304.3	9023.48	7719.65	10877.5	11003.6	11618.8	NA	NA	NA	NA	NA	NA	NA	237.121	NA	276.47	NA	NA	NA	NA	NA	NA	NA	NA
A6NKD9	CC85C_HUMAN	CCDC85C	Coiled-coil domain-containing protein 85C	23	419	246	58.71	NA	NA	NA	14416.8	16436.4	18812.4	109317	107566	105498	456069	548345	545292	591363	556418	508047	40315.1	44731.8	43189.2	NA	NA	NA	15948.8	19491.2	27756.5	5703.42	4206.66	6244.27	1509.24	2762.31	1136.11	5079.1	2100.07	4115.15
A6NKF1	SAC31_HUMAN	SAC3D1	SAC3 domain-containing protein 1	5	404	80	19.8	NA	NA	NA	515.369	NA	860.545	NA	8064.05	3444.08	11529.3	32925.3	21021.3	32305.6	24083.5	21358.4	NA	NA	3387.82	NA	NA	NA	3003.06	NA	NA	1412.03	NA	NA	NA	NA	NA	NA	NA	NA
A6NNL5	CO061_HUMAN	C15orf61	Uncharacterized protein C15orf61	4	157	41	26.11	NA	796.746	NA	NA	1117.1	NA	3153.3	NA	6073.96	23217.4	36753.4	24286.8	32472.3	24269.1	21319	517.968	817.54	NA	NA	NA	NA	481.19	NA	1922.5	NA	NA	335.53	NA	NA	NA	NA	NA	NA
A6QL63	ABTB3_HUMAN	ABTB3	Ankyrin repeat and BTB/POZ domain-containing protein 3	17	1104	238	21.56	NA	NA	NA	NA	605.005	NA	8263.36	9112.29	13833.4	63103.4	85966.2	81889.3	98964.6	69346.7	75783.2	4135.69	3180.16	NA	NA	NA	NA	NA	NA	462.632	NA	218.288	NA	NA	88.0025	NA	NA	NA	NA
A7E2V4	ZSWM8_HUMAN	ZSWIM8	Zinc finger SWIM domain-containing protein 8	30	1837	325	17.69	NA	NA	NA	6917.92	2059.08	5695.09	23132.7	29740.1	28451.6	167401	159866	190218	241753	185781	175767	4563.15	3628.19	6114.86	NA	NA	NA	23459.1	28950.2	12405.8	1015.6	1374.22	1400.06	NA	656.964	NA	558.279	134.575	1054.35
A7KAX9	RHG32_HUMAN	ARHGAP32	Rho GTPase-activating protein 32	27	2087	363	17.39	NA	NA	NA	4645.66	696.424	1058.01	29424.6	23659.7	18455.6	109311	144159	114441	125569	124716	101597	5492.27	4367.46	6936.04	NA	NA	NA	2806.08	NA	4230.64	953.702	1120.97	1519.13	NA	766.978	NA	NA	NA	286.021
A7MCY6	TBKB1_HUMAN	TBKBP1	TANK-binding kinase 1-binding protein 1	5	615	71	11.54	NA	NA	NA	NA	NA	NA	1193.34	NA	NA	14311.3	14174.2	11864.7	18393.7	29791.4	16988	453.031	641.025	492.643	NA	NA	NA	NA	NA	NA	NA	NA	NA	NA	NA	NA	NA	NA	NA
A7XYQ1	SOBP_HUMAN	SOBP	Sine oculis-binding protein homolog	3	873	40	4.58	NA	NA	NA	NA	NA	NA	NA	NA	1082.03	11367.3	8333.2	6263.16	7475.18	7971.18	5940.14	NA	NA	NA	NA	NA	NA	NA	NA	NA	NA	NA	NA	NA	NA	NA	NA	NA	NA
A8CG34	P121C_HUMAN	POM121C	Nuclear envelope pore membrane protein POM 121C	7	1229	99	8.06	NA	NA	NA	1166.02	NA	NA	13558.8	18093.3	28120.3	101371	141909	144001	104817	60893.5	103346	5001.45	3060.29	3195.24	NA	NA	NA	NA	NA	2262.48	7282.87	NA	NA	NA	NA	NA	508.831	NA	NA
A8K0R7	ZN839_HUMAN	ZNF839	Zinc finger protein 839	6	811	84	10.36	NA	NA	NA	NA	NA	NA	1969.98	2498.1	10659.9	36158.7	19329.5	32716.5	26574	26485	24410.1	NA	NA	NA	NA	NA	NA	NA	NA	NA	NA	NA	NA	NA	NA	NA	NA	NA	NA
A8K855	EFCB7_HUMAN	EFCAB7	EF-hand calcium-binding domain-containing protein 7	8	629	97	15.42	NA	NA	NA	NA	NA	NA	1637.48	386.111	1745.28	17696.8	18989.5	17750.5	29112.9	28969.7	22565.5	400.763	NA	340.751	NA	NA	NA	NA	NA	NA	NA	NA	NA	NA	NA	NA	NA	NA	NA
A8MQ14	ZN850_HUMAN	ZNF850	Zinc finger protein 850	2	1090	22	2.02	NA	NA	NA	NA	NA	NA	1000.33	811.255	819.947	1589.34	11641.5	7545.96	7402.2	7512.65	1391.93	NA	461.073	1353.05	NA	NA	NA	NA	NA	NA	NA	NA	NA	NA	NA	NA	NA	NA	NA
A8MT69	CENPX_HUMAN	CENPX	Centromere protein X	2	81	21	25.93	NA	NA	NA	NA	NA	NA	1724.37	1899.18	1539.86	5324.5	9918.83	10030.3	14142.8	4957.7	9213.53	NA	453.632	957.385	NA	NA	NA	NA	NA	765.402	NA	NA	NA	NA	NA	NA	NA	NA	422.264
A8MVW0	F1712_HUMAN	FAM171A2	Protein FAM171A2	13	826	164	19.85	NA	NA	NA	3547.93	2424.11	1044.11	9878.75	8118.64	5627.04	60199.1	69202.5	77073.3	72567.2	65572.6	63211.8	547.64	2066.58	914.306	NA	NA	NA	NA	NA	NA	NA	NA	473.046	NA	NA	NA	NA	NA	NA
A8MW92	P20L1_HUMAN	PHF20L1	PHD finger protein 20-like protein 1	3	1017	36	3.54	NA	NA	NA	NA	NA	NA	2184.08	NA	1642.05	1773.06	NA	3629.12	12202.4	12568.4	948.032	NA	1297.04	1257.04	NA	NA	NA	NA	NA	NA	NA	NA	NA	NA	NA	NA	NA	NA	NA
A8MXV4	NUD19_HUMAN	NUDT19	Acyl-coenzyme A diphosphatase NUDT19	8	375	138	36.8	NA	NA	501.489	4888.51	5224.61	5123.41	12242.1	10958.8	10597.1	38839.4	43010.4	44082.7	63708.5	60571.6	56539.2	2855.22	1746.2	NA	NA	855.051	NA	481.227	732.552	4020.99	NA	NA	1936.44	711.368	NA	NA	NA	NA	NA
A9UHW6	MI4GD_HUMAN	MIF4GD	MIF4G domain-containing protein	4	222	49	22.07	NA	NA	NA	NA	NA	631.866	2242.2	7451.18	8080.52	30750.3	36928.8	30562.2	50317.6	50525.3	42107.1	1445.33	NA	670.895	NA	NA	NA	1029.53	NA	NA	NA	NA	NA	NA	NA	NA	NA	NA	NA
B0YJ81	HACD1_HUMAN	HACD1	Very-long-chain (3R)-3-hydroxyacyl-CoA dehydratase 1	2	288	32	11.11	NA	NA	NA	NA	NA	NA	844.035	NA	NA	1544.07	6680.22	5138.27	5896.19	9413.39	10173.4	NA	NA	NA	NA	NA	NA	NA	NA	NA	NA	NA	NA	NA	NA	NA	NA	NA	NA
B2RTY4	MYO9A_HUMAN	MYO9A	Unconventional myosin-IXa	60	2548	686	26.92	NA	NA	NA	2681.89	7143.56	6053.91	68165.1	70864	62749.7	356231	464093	408308	364563	359279	323386	21623.3	25041.8	12721.1	NA	NA	NA	11042.1	9151.79	12747	1502.03	1134.23	653.529	630.044	220.013	337.785	803.017	416.341	1832.94
B3KNS4	B3KNS4_HUMAN	ERVK3-1	Endogenous retrovirus group K3 member 1	4	109	37	33.94	NA	NA	NA	NA	NA	NA	122.035	2504.35	2106.16	9101.31	12222.5	27535.3	38329.9	23688.7	19029	NA	NA	675.031	NA	NA	NA	NA	NA	NA	NA	NA	NA	NA	NA	NA	274.42	NA	NA
C9J7I0	UMAD1_HUMAN	UMAD1	UBAP1-MVB12-associated (UMA)-domain containing protein 1	2	137	30	21.9	NA	NA	NA	NA	836.335	NA	NA	NA	2476.08	7442.29	13130.4	7878.78	8799.76	11682.3	8655.46	NA	NA	NA	NA	NA	NA	NA	NA	NA	NA	NA	NA	NA	NA	NA	NA	NA	NA
C9JLW8	MCRI1_HUMAN	MCRIP1	Mapk-regulated corepressor-interacting protein 1	8	97	68	70.1	NA	NA	NA	15880.5	18667.2	21090.5	64257.3	81322.2	77851.8	300896	398818	416184	423942	399896	344181	15301.3	17859.5	14262.4	NA	NA	NA	5114.59	6023.42	6625.08	3341.08	2327.73	4658.4	1755.99	1861.31	892.769	NA	NA	1140.86
D6RGH6	MCIN_HUMAN	MCIDAS	Multicilin	2	385	25	6.49	NA	NA	NA	NA	NA	NA	NA	NA	NA	3234.88	5697.66	24168.2	8984.87	22922.7	5832.47	NA	NA	NA	NA	NA	NA	NA	NA	NA	NA	NA	NA	NA	NA	NA	NA	NA	NA
E9PAV3	NACAM_HUMAN	NACA	Nascent polypeptide-associated complex subunit alpha, muscle-specific form	3	2078	42	2.02	NA	NA	6291.24	50247.2	34722.1	43288.6	91630	118595	111604	502446	259195	417265	480867	652199	700842	43747.8	49873.6	45358.6	NA	3107.99	878.576	37768.3	32537.8	57549.1	17288.5	14707.3	17623.3	989.776	2008.57	1428.39	17513.3	8230.96	15710.1
E9PRG8	CK098_HUMAN	C11orf98	Uncharacterized protein C11orf98	4	123	38	30.89	NA	2389.13	1884.79	8365.99	4619.26	5101.48	15006.8	10441.8	14077.7	46439.8	48527.1	43644.8	61215.4	59403.2	46368.2	4729.99	NA	NA	NA	1762.19	NA	5554.16	5110.01	7903.04	NA	NA	4094.29	NA	NA	NA	2028.67	1585.93	1362.17
L0R819	ASURF_HUMAN	ASDURF	ASNSD1 upstream open reading frame protein	10	96	79	82.29	NA	NA	NA	6836.62	8570.8	13215.1	45491.2	40474.3	45966.7	153704	200011	166154	189323	170567	153405	18368	20915.8	21596.5	NA	NA	NA	8065.86	5180.66	10549.8	6175.52	5978.91	5154.07	NA	NA	NA	2425.34	NA	1361.36
O00116	ADAS_HUMAN	AGPS	Alkyldihydroxyacetonephosphate synthase, peroxisomal	11	658	160	24.32	NA	424.787	NA	3460.3	2881.32	5536.7	6517.04	12724.3	15407.5	33065.3	42019.9	39749.2	81851.7	63410.3	51187.4	1112.69	1266.77	483.842	NA	202.628	NA	4483.32	1451.37	1487.48	1195.77	NA	884.223	NA	712.566	NA	NA	NA	NA
O00124	UBXN8_HUMAN	UBXN8	UBX domain-containing protein 8	7	270	100	37.04	NA	NA	NA	NA	4076.18	1834.85	5500.1	6153.45	6732.15	39568.5	65698	50837.3	92494.9	73145.6	56898.4	3340.12	4398.24	1313.22	NA	NA	NA	959.084	2240.63	1136.63	NA	1179.27	NA	NA	NA	NA	1112.93	NA	NA
O00139	KIF2A_HUMAN	KIF2A	Kinesin-like protein KIF2A	26	706	240	33.99	1996.62	7529.23	2639.11	22408.1	17125.7	21041.7	106885	103925	109274	320684	419878	435906	464250	386654	336798	42244.3	57830.1	49612.5	NA	1395.47	NA	28634.1	25174.3	37427.5	6575.09	8791.99	8459.66	1630.97	4494.96	4104.49	6348.31	2533.91	4880.27
O00148	DX39A_HUMAN	DDX39A	ATP-dependent RNA helicase DDX39A	9	427	93	21.78	654.855	774.502	787.513	3585.55	6544.73	4276.55	16400.7	22591.8	18682.9	55548.9	76190.7	118745	142629	95825.2	100462	12855.6	4646.44	3199.55	NA	432.617	NA	1033.53	1797.27	828.57	NA	1024.72	724.513	NA	359.735	NA	NA	NA	674.564
O00151	PDLI1_HUMAN	PDLIM1	PDZ and LIM domain protein 1	23	329	255	77.51	NA	NA	2247.19	56978.4	55784.4	55227.9	248803	248238	241044	1.54267e+06	1839262	1.4421e+06	2.29731e+06	2.00378e+06	1.7975e+06	110110	96399.7	99840.4	NA	NA	NA	38101.4	23826	31154	16331.6	19284.5	17008.1	2731.76	10380.3	6246.85	14585.6	10878.5	7086.11
O00154	BACH_HUMAN	ACOT7	Cytosolic acyl coenzyme A thioester hydrolase	13	380	152	40	1783.03	9475.4	8274.6	45066.6	43106	45655.9	123459	116289	124223	250610	309545	319009	426078	415969	419051	20243.2	20189.1	23247.5	2099.78	5787.1	1254.48	17744.2	16498	22247.8	10701.2	11353.7	17356.6	2319.31	9933.41	4999.35	14362.5	3677.21	4704.73
O00159	MYO1C_HUMAN	MYO1C	Unconventional myosin-Ic	44	1063	437	41.11	4533	6839.29	5661.89	33678	15993.6	42895.5	127473	114546	123653	543132	576057	607368	625395	500484	441595	9953.06	6210.73	12838.2	699.742	1611.34	NA	54866.5	66527.8	79411.3	6773.97	3670.21	3801.02	3178.3	3436.11	1422.91	3661.74	1966.01	387.945
O00161	SNP23_HUMAN	SNAP23	Synaptosomal-associated protein 23	17	211	175	82.94	NA	NA	NA	12839.9	12297.9	12537.4	75151.1	90198.4	81461.6	394835	468584	480271	619445	568615	517155	30493.4	37087	26789.4	NA	NA	NA	4645.43	4900.05	7732.76	5022.6	2747.3	3010.86	569.713	1470.25	NA	2051.62	NA	562.575
O00165	HAX1_HUMAN	HAX1	HCLS1-associated protein X-1	8	279	86	30.82	NA	1204.95	662.553	4500.19	4833.76	3869.8	12851.4	11803.2	13650.5	68190.3	62336.1	77461	86347.4	73646.5	58229.8	3143.67	4252.7	3728.31	764.407	502.575	NA	2491.51	3817.44	5331.49	1406.15	1093.95	2614.75	NA	337.952	760.3	NA	689.86	538.624
O00170	AIP_HUMAN	AIP	AH receptor-interacting protein	14	330	168	50.91	NA	NA	1286.76	16453.7	13443.1	21291.3	44273.2	46428.1	50311	142205	172039	197783	190049	182507	177710	6461.84	9297.95	10126.3	NA	NA	NA	3974.33	4507	3237.48	3805.33	2332.1	2499.01	NA	914.653	446.992	1543.68	NA	1835.2
O00178	GTPB1_HUMAN	GTPBP1	GTP-binding protein 1	24	669	219	32.74	NA	3649.52	NA	11786.5	13927.5	9982.86	63373.4	69082	75554	329159	365346	454056	535103	460197	402373	25145.3	28047.8	24020.2	827.726	341.373	NA	47328.7	56652.4	59758.9	4946.53	6258.29	5703.77	853.482	3431.75	1821.96	2379.74	598.911	2118.34
O00186	STXB3_HUMAN	STXBP3	Syntaxin-binding protein 3	23	592	248	41.89	NA	NA	338.408	5086.99	2195.35	8675.46	18154.1	36215.4	29132	140079	243523	186246	314170	276902	256113	9237.32	7730.86	6932.95	NA	NA	NA	3290.26	1261.4	5070.26	NA	NA	NA	190.186	NA	NA	NA	NA	NA
O00189	AP4M1_HUMAN	AP4M1	AP-4 complex subunit mu-1	17	453	179	39.51	NA	NA	NA	5011.69	121.074	2205.09	29070.2	31066.1	29120.8	124536	134613	117458	159987	119179	95141.7	25461.1	27217.4	11789.1	NA	NA	NA	2930.59	8236.72	5727.28	NA	676.503	871.609	NA	893.709	NA	729.817	301.154	NA
O00192	ARVC_HUMAN	ARVCF	Splicing regulator ARVCF	7	962	98	10.19	NA	NA	NA	NA	1712.04	1038.94	NA	597.014	7550.4	21795.6	21413.4	22698.3	39630.1	23419.7	13638.3	NA	NA	NA	NA	NA	NA	NA	NA	NA	NA	NA	NA	NA	NA	NA	NA	397.499	NA
O00193	SMAP_HUMAN	SMAP	Small acidic protein	8	183	75	40.98	NA	NA	NA	18499.6	19339.8	16744.8	87467.2	85553.1	43722.9	402553	463143	501916	601288	398431	589554	29991.9	28196.4	16097.1	NA	373.748	NA	7606.6	10545.6	7472.25	5887.27	5246.07	6410.45	1899.32	3154.8	3640.9	1535.17	2717.21	962.24
O00203	AP3B1_HUMAN	AP3B1	AP-3 complex subunit beta-1	53	1094	495	45.25	638.283	1255.47	2101.25	100685	107933	111648	448785	531356	493550	2.16474e+06	2.41185e+06	2.51948e+06	2974177	2.03964e+06	2.08065e+06	427083	473249	369502	NA	838.135	139.053	314197	313134	386878	70984.4	73238.1	70547.1	19213.5	31426	26313.8	80671.9	32927.7	57556.5
O00213	APBB1_HUMAN	APBB1	Amyloid beta precursor protein binding family B member 1	16	710	212	29.86	NA	NA	NA	2530.44	2864.23	7728.9	113327	109825	108005	293915	392472	397807	395104	346885	299940	66997.2	58507.1	56923.8	NA	NA	NA	20105.9	31247.6	31963.7	4465.3	5199.14	3282.62	385.858	962.436	2279.54	5040.26	759.357	3242.38
O00214	LEG8_HUMAN	LGALS8	Galectin-8	2	317	19	5.99	NA	NA	NA	NA	NA	NA	NA	NA	NA	NA	11560.2	NA	3837.1	7190.17	NA	NA	NA	NA	NA	NA	NA	NA	NA	NA	NA	NA	NA	NA	NA	NA	NA	NA	NA
O00217	NDUS8_HUMAN	NDUFS8	NADH dehydrogenase [ubiquinone] iron-sulfur protein 8, mitochondrial	8	210	79	37.62	930.91	1435.87	917.421	6477.43	6583.27	7324.34	13970.9	20753	25671.7	126046	127353	102821	179390	141238	108294	7592	1189.81	5468.76	NA	NA	1235.86	3119.9	5027.92	10434.2	849.958	1832.07	15351.3	NA	1456.34	NA	905.492	653.804	682.011
O00221	IKBE_HUMAN	NFKBIE	NF-kappa-B inhibitor epsilon	5	500	66	13.2	NA	NA	NA	NA	747.063	986.059	7069.29	7666.79	5091.22	31233.3	38700.6	32490.4	42398.8	41497.4	25404.2	2042.18	1632.31	893.732	NA	NA	NA	NA	NA	NA	NA	NA	NA	NA	NA	NA	NA	NA	NA
O00231	PSD11_HUMAN	PSMD11	26S proteasome non-ATPase regulatory subunit 11	31	422	280	66.35	446.652	2701.71	3069.32	52566	33031.3	46499.5	104658	127512	113780	528350	691104	711057	1.17147e+06	976702	858085	73473.8	82578.4	65370.1	324.68	2414.09	NA	22472.1	28113	31396.3	11369.3	10303.7	14066.6	4487.97	5472.9	4351.65	4540.6	3484.56	5612.99
O00232	PSD12_HUMAN	PSMD12	26S proteasome non-ATPase regulatory subunit 12	27	456	235	51.54	NA	NA	270.19	22681.6	18083.2	23091	61372.6	74767.3	75872.7	348671	396582	409377	691824	540470	514967	43618.7	58820	49583.8	NA	NA	NA	15207.4	20857.6	21784.8	3963.62	9094.03	7687.44	4767.92	3778.6	1607.91	5841.13	2312.58	1440.38
O00233	PSMD9_HUMAN	PSMD9	26S proteasome non-ATPase regulatory subunit 9	11	223	92	41.26	1145.78	NA	NA	13479.8	15328.7	18131.3	53147.8	49453.5	55150	285286	339611	342022	622791	488732	460781	14360.8	19203.7	18182.8	NA	NA	NA	7277.6	4633.27	5937.74	2363	3029.27	1724	NA	1306.03	817.593	4230.54	1408.8	667.863
O00255	MEN1_HUMAN	MEN1	Menin	11	615	136	22.11	NA	NA	NA	878.028	2835.71	3943.5	8133.62	8874.79	14427.1	42577.9	38756.1	55839.2	54837.6	58817.8	44491.7	NA	6228.88	NA	NA	255.524	NA	587.365	1639.15	NA	NA	NA	NA	NA	NA	125.998	NA	1114.13	351.007
O00257	CBX4_HUMAN	CBX4	E3 SUMO-protein ligase CBX4	4	560	46	8.21	NA	515.014	NA	NA	1361.16	NA	10867.8	5435.58	4269.1	46953.9	45197.3	41493.9	17352.7	58415.4	29582.9	NA	2400.5	2104.59	NA	NA	NA	1009.53	3154.34	1227.58	1202.03	283.715	996.025	333.365	NA	NA	NA	NA	NA
O00258	GET1_HUMAN	GET1	Guided entry of tail-anchored proteins factor 1	4	174	42	24.14	NA	NA	NA	966.683	NA	NA	NA	7456.47	7525.04	23184.7	18966	16901.4	58677.1	21108	20403	NA	1534.7	NA	NA	NA	NA	951.559	NA	NA	NA	NA	NA	NA	NA	NA	NA	NA	NA
O00264	PGRC1_HUMAN	PGRMC1	Membrane-associated progesterone receptor component 1	9	195	64	32.82	2779.94	1188.32	1831.15	45116	51711.1	44366.7	146879	185921	191839	542773	772393	800268	854422	857362	749902	42576.9	51473.1	48406.5	NA	2061.16	1012.28	52050.6	37562	41415.9	16007.2	17072.8	21934.6	2422.3	2519.42	2883.98	10644.8	4952.66	8093.23
O00267	SPT5H_HUMAN	SUPT5H	Transcription elongation factor SPT5	60	1087	557	51.24	583.331	3841.96	2288.91	60343.6	46344.2	51737.4	213492	223970	233828	1.2479e+06	1.41703e+06	1289651	1.92782e+06	1.49642e+06	1.51415e+06	81395.8	110094	82094.4	NA	1629.75	567.881	44538.6	53845.8	58428.9	19282.5	20038.3	11813.8	3520.99	6788.97	2110.39	10407.2	8422.67	6311.31
O00268	TAF4_HUMAN	TAF4	Transcription initiation factor TFIID subunit 4	27	1085	306	28.2	NA	NA	NA	5617.73	7770.42	7871.06	42818.1	54051.9	47119.4	234173	251000	216692	314565	269887	191204	20183.2	25598.5	19204.7	NA	NA	NA	823.049	1023.85	1401.12	2136.04	2268.39	1255.04	623.315	2461.46	1405.83	1062.56	1486.83	NA
O00273	DFFA_HUMAN	DFFA	DNA fragmentation factor subunit alpha	19	331	177	53.47	NA	NA	NA	5858.46	6399.63	8128.67	24551.1	25288.9	26991	221132	246725	267434	407095	343787	301028	10316.5	8180.28	8924.53	NA	NA	NA	3481.39	2333.37	2160.92	729.87	NA	736.821	NA	601.577	157.614	NA	NA	NA
O00287	RFXAP_HUMAN	RFXAP	Regulatory factor X-associated protein	3	272	36	13.24	NA	NA	NA	NA	NA	NA	2829.1	3328.83	4222.02	4906.41	12450.1	12401.2	12627.4	13138.7	10506.1	3139.13	918.654	1260.97	NA	NA	NA	NA	NA	NA	NA	NA	NA	NA	NA	NA	NA	NA	NA
O00291	HIP1_HUMAN	HIP1	Huntingtin-interacting protein 1	11	1037	146	14.08	NA	NA	NA	NA	NA	456.01	4623.25	3811.99	4310.88	40851	40644.3	38345.9	78054	51686.3	60537.8	421.418	939.025	NA	NA	NA	NA	NA	NA	769.018	NA	NA	NA	NA	NA	NA	NA	NA	NA
O00299	CLIC1_HUMAN	CLIC1	Chloride intracellular channel protein 1	12	241	120	49.79	335.167	1306.4	3053.61	25600.6	17360.6	20002.3	30521.6	41801.5	37979.3	123652	133664	148874	258405	240499	197069	11419.5	8452.47	7978.1	NA	1375.02	NA	5008.91	5934.09	2843.85	1129.18	1710.98	1457.22	205.04	123.059	959.936	2689.13	936.077	1779.43
O00303	EIF3F_HUMAN	EIF3F	Eukaryotic translation initiation factor 3 subunit F	17	357	171	47.9	294.728	2638.3	1487.11	55371	44092.2	44864.7	144371	197322	198259	653535	668424	746339	1.08763e+06	909785	717615	93614.3	114477	83303.5	903.962	1229.66	1599.8	95880.3	105964	134403	25503.4	21401.7	18622.2	5538.6	12585.8	7505.19	18223.3	10770.7	16809.4
O00308	WWP2_HUMAN	WWP2	NEDD4-like E3 ubiquitin-protein ligase WWP2	12	870	163	18.74	NA	NA	NA	4678.63	3612.26	3622.93	15117.7	14120.9	14269.1	55252	51237.1	38438.1	94582.8	80404.3	73906.3	NA	1044.24	NA	NA	NA	NA	NA	NA	799.017	NA	NA	NA	NA	NA	NA	NA	NA	NA
O00311	CDC7_HUMAN	CDC7	Cell division cycle 7-related protein kinase	17	574	199	34.67	NA	NA	NA	3271.24	3458.59	5147.08	28881.7	28148	24184.8	124286	129330	170879	216638	187163	148516	5311.73	8812.9	8766.69	NA	NA	NA	2013.87	4329.35	3532.39	2315.84	1155.55	NA	NA	NA	NA	NA	391.38	NA
O00330	ODPX_HUMAN	PDHX	Pyruvate dehydrogenase protein X component, mitochondrial	11	501	118	23.55	NA	NA	NA	3074.08	2340.07	5811.55	3796.87	12712.9	3669.42	44766.7	72367.7	42907.5	61944.4	65337.6	63300.7	1671.48	2640.48	1884.04	NA	337.009	NA	1242.42	1387.6	752.018	NA	587.014	1761.72	NA	NA	NA	285.009	NA	NA
O00338	ST1C2_HUMAN	SULT1C2	Sulfotransferase 1C2	3	296	25	8.45	NA	NA	NA	NA	NA	NA	1220.83	1556.94	NA	9731.89	12341.2	16275.7	20627.4	13520.8	11980.4	NA	NA	398.008	NA	NA	NA	NA	NA	663.066	NA	NA	NA	NA	NA	NA	NA	NA	NA
O00399	DCTN6_HUMAN	DCTN6	Dynactin subunit 6	3	190	38	20	NA	NA	NA	1561.41	NA	1516.35	4079.47	2996.74	2451.15	19015.3	19091.8	26020.5	34759.5	29804.5	27911.8	1220.25	2465.73	1255.38	NA	NA	NA	NA	NA	NA	NA	NA	150.235	NA	NA	NA	NA	NA	NA
O00400	ACATN_HUMAN	SLC33A1	Acetyl-coenzyme A transporter 1	7	549	93	16.94	NA	NA	NA	675.157	1148.04	3432.01	1686.88	6180.91	3923.96	19883.7	21495.8	22142.5	34446.4	29658.1	21696	2796.36	NA	1429.6	NA	NA	NA	NA	NA	NA	NA	NA	NA	NA	NA	NA	NA	325.011	NA
O00401	WASL_HUMAN	WASL	Actin nucleation-promoting factor WASL	30	505	320	63.37	NA	NA	NA	34436.8	34257	28424.7	196964	193545	245277	938517	999601	947933	1.20469e+06	1.08349e+06	999844	68638.7	85670.8	77911	NA	NA	NA	39609.4	33739.7	40660	10500.2	12699	10276.6	4485.75	8176.32	5079.02	8859.51	10343	8833.89
O00410	IPO5_HUMAN	IPO5	Importin-5	36	1097	403	36.74	NA	1605.88	3661.75	20489.1	18570.5	20511.3	76065.2	117147	92150.6	493321	495894	539148	680798	541290	505764	23909	29459	21499.4	462.807	NA	NA	14003	11161.1	18046.2	5898.02	5508.46	5922.42	NA	398.268	1482.56	4465.8	1815.86	1821.77
O00411	RPOM_HUMAN	POLRMT	DNA-directed RNA polymerase, mitochondrial	31	1230	381	30.98	NA	2325.02	2882.71	2451.89	13878.4	10966.9	41815.8	55987.8	58444.2	178573	213445	225167	218551	161515	159040	24547	26397.4	18289.6	NA	1320.51	NA	20761.4	27775.6	35456.6	244.998	2572.67	382.009	NA	NA	NA	6781.94	NA	2156.46
O00418	EF2K_HUMAN	EEF2K	Eukaryotic elongation factor 2 kinase	32	725	302	41.66	NA	NA	NA	3457.55	1216.17	7234.82	34124.8	44026.7	43646.7	304745	377847	372172	394865	328810	334553	4552.83	8255.72	8090.39	NA	NA	NA	2432.2	1845.09	NA	NA	NA	342.814	NA	256.434	291.882	668.787	858.004	NA
O00422	SAP18_HUMAN	SAP18	Histone deacetylase complex subunit SAP18	13	153	102	66.67	NA	7670.43	13355.3	26656.2	26156.9	25268.2	69214	81198.9	82267.1	330454	298134	222012	370242	306806	258354	37995.8	17491.3	24012.3	NA	497.253	NA	12033.5	6288.37	9811.98	4340.98	3404.61	2829.66	436.579	4982.78	1912.12	1416.03	2027.32	4109.93
O00423	EMAL1_HUMAN	EML1	Echinoderm microtubule-associated protein-like 1	18	815	208	25.52	NA	NA	NA	3490.98	554.044	1760.38	17358.1	18676.3	15050.7	91415.6	119530	104744	125555	116891	103969	2561.97	5415.8	1970.98	NA	NA	NA	1199.97	466.282	814.749	875.103	NA	347.004	NA	NA	NA	353.627	NA	NA
O00425	IF2B3_HUMAN	IGF2BP3	Insulin-like growth factor 2 mRNA-binding protein 3	23	579	256	44.21	NA	21466.7	9014.2	23956.9	28672.7	18494.2	83609.1	104611	88899.1	296252	304342	351203	436752	355698	294677	22848.3	29368.8	25644.6	NA	1675.96	1016.65	29585.1	40298.5	45098.1	5513.27	8838.44	4856.79	2546.89	3270.34	3074.8	1634.06	2170.79	5281.81
O00429	DNM1L_HUMAN	DNM1L	Dynamin-1-like protein	53	736	488	66.3	NA	279.222	463.927	33529.3	32850.8	37854.2	178351	218273	224793	1.15739e+06	1.34082e+06	1.37733e+06	1.97557e+06	1.73996e+06	1502373	64541.9	61931	47367.1	NA	NA	NA	16134.6	8884.62	16332.7	4743.17	4381.3	6105.92	3748.63	4160.25	4428.12	5516.36	2428.62	1254.17
O00442	RTCA_HUMAN	RTCA	RNA 3'-terminal phosphate cyclase	9	366	112	30.6	NA	NA	NA	5136.39	2194.18	2651.43	9462.86	10368.7	11900.5	41754.9	46666.8	50234.7	63147.6	59211.5	43803.7	448.638	7610.99	1142.77	NA	NA	NA	4653.12	4818.22	3130.08	NA	655.391	NA	NA	NA	NA	NA	NA	NA
O00443	P3C2A_HUMAN	PIK3C2A	Phosphatidylinositol 4-phosphate 3-kinase C2 domain-containing subunit alpha	82	1686	762	45.2	NA	1415.14	592.18	71475.6	63761.2	71679.1	258488	310357	289364	924410	1.1392e+06	1.09628e+06	1.23629e+06	1.02187e+06	847937	84840.1	85294.7	82692.9	NA	NA	286.416	54520.5	45024.8	55283.6	17815.8	12742.9	18240.6	3073.5	2123.33	1516.72	14659.8	6121.69	4956.66
O00444	PLK4_HUMAN	PLK4	Serine/threonine-protein kinase PLK4	4	970	43	4.43	NA	NA	NA	NA	NA	NA	NA	685.572	NA	9768.45	7449.75	5601.47	9587.29	6890.7	3682.61	465.353	NA	268.865	NA	NA	NA	473.615	NA	NA	NA	NA	NA	NA	NA	NA	NA	NA	NA
O00458	IFRD1_HUMAN	IFRD1	Interferon-related developmental regulator 1	9	451	111	24.61	NA	NA	NA	NA	NA	NA	1392.89	5372.44	6124.08	18335.2	11536.5	25458.8	41465.3	51428.4	35463.3	NA	NA	1194.31	NA	NA	NA	4549.37	4362.54	5442.65	NA	NA	NA	NA	NA	NA	NA	92.0289	NA
O00459	P85B_HUMAN	PIK3R2	Phosphatidylinositol 3-kinase regulatory subunit beta	27	728	284	39.01	NA	NA	NA	5558.22	8887.03	10165.1	47148.2	37586.2	43655.2	184475	228133	207197	215186	163710	147204	5168.73	6288.37	4529.62	NA	NA	NA	2171.49	783.747	323.527	619.219	NA	2611.98	NA	NA	NA	NA	NA	NA
O00461	GOLI4_HUMAN	GOLIM4	Golgi integral membrane protein 4	3	696	35	5.03	NA	NA	1323.67	3670.45	NA	NA	NA	1334.79	4931.85	18728.7	26069.4	24061.3	21956.1	19097.4	22840.8	387.917	769.043	740.681	NA	NA	NA	NA	708.798	NA	NA	NA	NA	NA	NA	NA	NA	1473.39	NA
O00463	TRAF5_HUMAN	TRAF5	TNF receptor-associated factor 5	16	557	206	36.98	NA	NA	NA	806.647	1196.66	2574.05	23257.5	14236.1	26374.4	114599	145370	125524	135257	112330	119654	4354.98	1187.51	6024.9	NA	NA	NA	6546.58	2771.2	3322.24	NA	2150.97	NA	NA	958.15	NA	NA	NA	NA
O00469	PLOD2_HUMAN	PLOD2	Procollagen-lysine,2-oxoglutarate 5-dioxygenase 2	16	737	186	25.24	NA	NA	NA	259.062	2422.58	2836.16	14947.6	13240.4	18907.7	86471.2	91994.3	109765	102064	71512.3	69467.9	1372.33	3580.01	4493.17	NA	NA	NA	NA	976.585	416.382	NA	NA	NA	NA	NA	NA	NA	NA	NA
O00471	EXOC5_HUMAN	EXOC5	Exocyst complex component 5	22	708	253	35.73	NA	NA	421.457	6986.79	3498.05	4059.13	31309.9	44534.1	36930.6	188971	229321	224895	261625	228763	208492	12042.7	20059.7	16389	NA	NA	NA	9880.35	6734.23	11113.5	693.398	1700.97	937.73	NA	978.64	651.167	NA	798.619	NA
O00472	ELL2_HUMAN	ELL2	RNA polymerase II elongation factor ELL2	9	640	115	17.97	NA	NA	NA	NA	NA	NA	4376.73	5470.83	5046.65	23588.2	37794.3	33535.4	39962.5	31279	21246.7	NA	802.194	611.287	NA	NA	NA	NA	NA	NA	NA	NA	NA	NA	NA	180.006	NA	NA	NA
O00483	NDUA4_HUMAN	NDUFA4	Cytochrome c oxidase subunit NDUFA4	4	81	38	46.91	3343.47	2045.27	6632.03	43406.8	19263.2	47629	119186	113500	117565	441128	510593	531827	555817	431679	437238	39411.3	19815.3	46899.8	1471.19	3370.21	NA	29907.5	10149.2	14952.9	12248.3	7367.83	17907	7934.21	6969.65	2893.31	4470.94	3759.6	4993.69
O00487	PSDE_HUMAN	PSMD14	26S proteasome non-ATPase regulatory subunit 14	11	310	119	38.39	70.1688	232.969	399.858	11626.1	13867.7	12891.9	37945.1	61373.8	46078.8	209763	237211	197554	309916	268219	200695	21111.2	20996.5	15468.1	NA	844.497	NA	9123.76	3509.24	8209.41	8089.19	5424.45	3327.44	919.136	2384.48	2589.02	3326.14	861.953	945.278
O00488	ZN593_HUMAN	ZNF593	Zinc finger protein 593	2	134	27	20.15	NA	NA	NA	3201.09	1276.04	1621.86	2567.06	1935.05	2328.07	NA	4220.74	NA	5142.15	8917.25	7312.22	865.023	NA	NA	594.017	155.004	NA	753.021	1797.05	3578.34	NA	314.008	NA	1217.52	435.011	NA	482.014	NA	NA
O00499	BIN1_HUMAN	BIN1	Myc box-dependent-interacting protein 1	2	593	38	6.41	NA	NA	NA	NA	NA	NA	NA	NA	NA	NA	1700.04	NA	2847.07	NA	2299.06	NA	NA	NA	NA	NA	NA	NA	NA	NA	NA	NA	3562.15	NA	NA	NA	NA	NA	NA
O00505	IMA4_HUMAN	KPNA3	Importin subunit alpha-4	11	521	111	21.31	NA	2598.1	2340.19	29711.1	18425.7	30527.6	116278	109866	101948	475554	507269	642556	805036	674813	644365	54139.7	65916.5	51956.3	NA	1378.1	1092.43	165876	164017	168163	25954.9	35320.2	27976.4	5690.21	4776.77	5514.03	12856.5	19841.1	23480
O00506	STK25_HUMAN	STK25	Serine/threonine-protein kinase 25	5	426	58	13.62	NA	NA	NA	NA	NA	NA	1325.7	1067.41	6739.92	19501.8	19047.7	41690.9	73495.1	42686.1	34024.9	NA	956.515	NA	NA	NA	NA	NA	NA	NA	NA	NA	NA	NA	NA	NA	NA	NA	NA
O00512	BCL9_HUMAN	BCL9	B-cell CLL/lymphoma 9 protein	21	1426	318	22.3	NA	NA	NA	1135.8	NA	NA	17450.6	17224.3	16715.4	103563	137162	111403	149824	140514	115182	2387.16	6124.3	3800.87	NA	NA	NA	NA	NA	NA	NA	NA	NA	NA	1172.53	NA	496.683	NA	NA
O00519	FAAH1_HUMAN	FAAH	Fatty-acid amide hydrolase 1	2	579	26	4.49	NA	NA	NA	NA	NA	NA	NA	404.462	NA	3268.56	3082.11	3367.09	3655.63	2030.96	2276.65	NA	NA	NA	NA	NA	NA	150.005	385.772	NA	NA	NA	NA	NA	NA	NA	NA	NA	NA
O00522	KRIT1_HUMAN	KRIT1	Krev interaction trapped protein 1	7	736	106	14.4	NA	NA	NA	NA	380.788	NA	1520.19	1844.38	347.997	16973	21608.2	18640.7	26917.3	24495.7	21116.6	NA	NA	NA	NA	NA	NA	NA	NA	NA	NA	NA	NA	NA	NA	NA	NA	NA	NA
O00541	PESC_HUMAN	PES1	Pescadillo homolog	26	588	230	39.12	3180.53	26259.9	24781.1	47258.1	35930.4	46161.3	113455	123784	117234	359154	411816	399506	524846	480629	425548	53710.3	58773.6	41433.6	7988.1	9536.98	9344.68	65053.2	71393.1	80735.3	19398	29536.4	27849.1	14253.4	17586.3	12548.9	11064.7	6849.34	9523.99
O00560	SDCB1_HUMAN	SDCBP	Syntenin-1	10	298	134	44.97	NA	NA	NA	6737.56	4845.28	4172.22	19156.5	19576.1	21851.9	110967	157609	137331	229236	204357	150351	6326.51	6969.89	8350.72	NA	NA	NA	1834.81	4623.91	3359.23	NA	1700.23	NA	223.343	NA	NA	407.517	NA	NA
O00562	PITM1_HUMAN	PITPNM1	Membrane-associated phosphatidylinositol transfer protein 1	10	1244	120	9.65	NA	NA	NA	NA	NA	NA	1114.68	2095.09	NA	25586.7	42001.3	49954.1	35744	48907.1	39184.1	NA	NA	NA	NA	NA	NA	NA	NA	NA	NA	NA	NA	NA	NA	NA	NA	NA	NA
O00566	MPP10_HUMAN	MPHOSPH10	U3 small nucleolar ribonucleoprotein protein MPP10	18	681	223	32.75	NA	1776.39	1501.79	1972.62	1005.44	803.594	7644.43	12282.7	16095.5	73113.1	90132.4	94105.9	112757	108833	107907	3906.42	4520.69	5083.29	NA	NA	NA	2560.82	2522.93	2506.39	1180.99	2725.6	1265.13	NA	NA	NA	NA	NA	NA
O00567	NOP56_HUMAN	NOP56	Nucleolar protein 56	33	594	333	56.06	2601.99	53151.6	32140	64819.4	57171.2	58276.2	150559	211042	172360	544646	646586	650641	702376	639548	630612	63533.8	89263.5	57790.8	5849.92	5109.79	4182.97	91949	104345	107180	30134.5	24960	30008.5	5710.92	11771	6764.84	10025.2	10513.5	11448.5
O00571	DDX3X_HUMAN	DDX3X	ATP-dependent RNA helicase DDX3X	18	662	133	20.09	7568.81	47533.2	37975	121112	66305.2	90740.1	273149	309907	299300	1.09177e+06	1.27544e+06	1.26927e+06	1.85514e+06	1.51376e+06	1.41296e+06	107029	158470	131986	7356.42	12949.9	6444.8	106202	142862	152348	51813.6	40159.5	44964.6	19482.1	22461.5	22460.5	32383.1	28563.9	35871.9
O00592	PODXL_HUMAN	PODXL	Podocalyxin	2	558	22	3.94	NA	399.543	NA	NA	NA	1106.06	NA	NA	1730.76	8583.22	15520.7	19256.2	9394.83	11086.6	7797.93	678.356	NA	NA	NA	NA	NA	NA	NA	NA	NA	NA	NA	NA	NA	NA	NA	NA	NA
O00623	PEX12_HUMAN	PEX12	Peroxisome assembly protein 12	5	359	53	14.76	NA	NA	NA	NA	NA	536.02	NA	603.014	NA	4150.09	3304.08	6151.22	6556.24	2390.06	45750	NA	4107.08	4858.09	NA	NA	NA	NA	NA	NA	NA	NA	NA	NA	NA	NA	NA	NA	NA
O00629	IMA3_HUMAN	KPNA4	Importin subunit alpha-3	8	521	103	19.77	NA	NA	NA	3675.03	1932.63	3866.69	17554.6	13695.1	19824.4	70139.4	89242.8	90586.2	92673.4	93599.4	91573.3	7196.17	6720.67	6764.83	481.731	NA	NA	1742.31	1909.63	1120.4	1302.51	1333.6	1484.67	NA	892.619	1292.44	NA	NA	270.799
O00635	TRI38_HUMAN	TRIM38	E3 ubiquitin-protein ligase TRIM38	8	465	103	22.15	NA	NA	NA	NA	NA	NA	2039.23	2400.16	2552.27	12209.9	13417.6	22482.5	31189.5	18673.8	16394.4	499.705	1073.96	494.033	NA	NA	NA	NA	NA	NA	NA	NA	NA	NA	NA	NA	NA	NA	NA
O00712	NFIB_HUMAN	NFIB	Nuclear factor 1 B-type	8	420	108	25.71	NA	NA	NA	5368.67	3278.3	2124.65	7937.34	17953.6	10746.7	59326.1	83599.9	74757.7	92041.9	71239.9	64611.7	7866.48	4631.97	1773.56	NA	NA	NA	893.465	1024.09	651.303	685.286	725.238	393.706	NA	336.275	747.568	NA	NA	NA
O00716	E2F3_HUMAN	E2F3	Transcription factor E2F3	11	465	131	28.17	NA	NA	NA	1759.8	1584.15	NA	18952.7	15398.5	12225.1	88760.3	96808.2	118621	158117	136819	111067	4993.82	10206.6	4813.3	NA	NA	NA	1669.26	NA	762.259	642.337	1931.72	799.906	NA	873.808	NA	598.875	NA	NA
O00743	PPP6_HUMAN	PPP6C	Serine/threonine-protein phosphatase 6 catalytic subunit	12	305	125	40.98	NA	NA	NA	4198.53	7491.02	11106	44554.8	64160.7	47410.1	294414	315573	304049	416671	343839	329912	33406.6	34317.7	23799.4	NA	NA	NA	29417.5	30393.2	37991.6	6975.79	3464.41	4988.61	NA	1194.73	NA	3192.52	1786.23	1972.74
O00746	NDKM_HUMAN	NME4	Nucleoside diphosphate kinase, mitochondrial	3	187	48	25.67	NA	NA	NA	1234.03	NA	731.015	1279.03	NA	4689.13	8457.22	6954.17	15839.4	15062.4	10448.3	9337.24	NA	NA	NA	NA	NA	NA	NA	NA	1316.03	NA	NA	NA	NA	NA	NA	NA	NA	NA
O00750	P3C2B_HUMAN	PIK3C2B	Phosphatidylinositol 4-phosphate 3-kinase C2 domain-containing subunit beta	23	1634	278	17.01	NA	NA	NA	NA	249.265	399.905	20302.5	18726.6	22229	119230	187013	185564	169998	131752	147990	1955.66	3856.18	1459.02	NA	NA	NA	1801.32	NA	1920.17	NA	NA	NA	NA	NA	NA	1309.88	NA	NA
O00762	UBE2C_HUMAN	UBE2C	Ubiquitin-conjugating enzyme E2 C	4	179	55	30.73	NA	NA	NA	3477.17	990.492	NA	2433.42	1916	2353.06	14071.1	17742.2	23534.9	39905.3	32475.4	20547	926.631	2442.24	NA	NA	NA	NA	NA	346.014	NA	NA	NA	NA	NA	NA	NA	NA	NA	NA
O00763	ACACB_HUMAN	ACACB	Acetyl-CoA carboxylase 2	29	2458	344	14	29979.3	43153	31939.7	26520.9	27541.2	26530.3	26088	42923.5	32391.6	44891.7	53924.7	66682	39992.6	27320.9	33412.2	21164.4	21310.9	13483.2	11529.8	11363.4	12315.8	21538.9	19457.1	33964.9	10716.1	13596.7	8774.07	18333.2	28599.7	18190	31191.4	18746.1	19236.4
O00764	PDXK_HUMAN	PDXK	Pyridoxal kinase	3	312	37	11.86	NA	NA	NA	NA	557.848	NA	949.727	2468.65	1987.82	13537.4	15418.7	8020.93	14786	15461.4	12152.9	381.88	NA	NA	NA	NA	NA	NA	NA	NA	NA	NA	NA	NA	NA	NA	NA	NA	NA
O00767	SCD_HUMAN	SCD	Stearoyl-CoA desaturase	4	359	52	14.48	919.819	2601.72	2307.72	5966.56	7898.37	7033.35	15353.9	15958	18370.2	78224.9	68954.8	62470.7	77527	65825	54152	5865.74	6129.01	4068.93	NA	728.719	NA	5051.16	4434.77	7203.85	3533.13	2834.84	4001.57	1451.43	3380.78	2054.33	3296.59	2931.2	1810.73
O14492	SH2B2_HUMAN	SH2B2	SH2B adapter protein 2	2	632	20	3.16	NA	NA	NA	NA	NA	NA	NA	865.021	NA	1345.08	2516.25	8203.72	1966.05	3727.09	4043.09	NA	NA	NA	NA	NA	NA	NA	NA	NA	NA	NA	NA	NA	NA	NA	NA	NA	NA
O14495	PLPP3_HUMAN	PLPP3	Phospholipid phosphatase 3	2	311	24	7.72	NA	NA	NA	NA	NA	NA	NA	532.852	NA	4896.74	5671.94	5469.53	8609.91	3215.1	1925.38	NA	NA	833.023	NA	NA	NA	NA	NA	551.018	NA	NA	NA	370.011	NA	NA	NA	NA	NA
O14497	ARI1A_HUMAN	ARID1A	AT-rich interactive domain-containing protein 1A	58	2285	705	30.85	NA	NA	1501.4	14761.7	20985.4	17123.7	100039	109535	108888	647959	673725	682133	837430	722868	601271	49087.5	82438.2	40270	NA	NA	NA	3849.83	1792.8	9431.25	4044.37	3705.92	3452.01	2076.41	6771.22	3352.47	NA	341.45	2527.1
O14523	C2C2L_HUMAN	C2CD2L	Phospholipid transfer protein C2CD2L	11	706	165	23.37	NA	NA	NA	463.314	NA	NA	1890.76	4770.85	9202.66	27432.8	62960.5	52523.4	50923.3	73596.5	60215.6	2024.39	992.559	NA	NA	NA	NA	NA	NA	NA	NA	NA	NA	NA	NA	NA	NA	NA	NA
O14524	NEMP1_HUMAN	NEMP1	Nuclear envelope integral membrane protein 1	11	444	91	20.5	NA	NA	NA	NA	6425.04	6447.86	40823.4	45207.8	34456.1	97816.6	106275	99439.1	123894	118680	109368	32639.3	31954.6	26943.1	NA	NA	NA	27805.5	19606.1	20291.5	5641.83	4387.03	6539.87	1869.1	2214.01	1940.33	2212.33	1941.91	NA
O14529	CUX2_HUMAN	CUX2	Homeobox protein cut-like 2	3	1486	37	2.49	NA	NA	NA	NA	NA	NA	NA	2109.76	15341.9	69206.1	7360.69	23979.1	63996.2	57333.9	54494.3	NA	NA	11745.4	NA	NA	NA	NA	NA	NA	NA	NA	NA	NA	NA	NA	NA	NA	NA
O14530	TXND9_HUMAN	TXNDC9	Thioredoxin domain-containing protein 9	13	226	118	52.21	NA	NA	355.702	4888.28	1724.14	5516.39	19742.8	24150.7	29965.2	120650	179428	165880	237608	177340	188313	7274.84	11848.3	4860.77	NA	NA	NA	2511.54	2345.06	4295.6	1209.07	NA	1267.71	543.765	NA	378.597	1130.69	671.6	NA
O14531	DPYL4_HUMAN	DPYSL4	Dihydropyrimidinase-related protein 4	18	572	243	42.48	NA	NA	NA	1361.4	1262.27	3083.7	10787.6	13545.4	15727.8	102465	111826	122103	164791	136622	141273	1391.84	1566.05	2217.11	NA	NA	NA	355.93	NA	264.613	NA	1393.32	2058.55	648.017	NA	NA	NA	NA	NA
O14544	SOCS6_HUMAN	SOCS6	Suppressor of cytokine signaling 6	3	535	43	8.04	NA	NA	NA	NA	232.005	NA	394.01	1167.03	NA	11012.9	13396.5	9826.01	14464.3	14846.3	4314.1	NA	NA	325.006	NA	NA	NA	NA	NA	NA	NA	NA	NA	NA	NA	NA	NA	NA	NA
O14545	TRAD1_HUMAN	TRAFD1	TRAF-type zinc finger domain-containing protein 1	11	582	132	22.68	NA	NA	490.769	5371.27	3105.46	6979.3	14554.4	22744.1	20325.1	64490.2	86968.9	80959.9	127737	118957	116697	3961.34	8232.48	4170.73	NA	NA	NA	829.708	NA	NA	NA	NA	NA	NA	NA	NA	NA	NA	NA
O14561	ACPM_HUMAN	NDUFAB1	Acyl carrier protein, mitochondrial	4	156	37	23.72	NA	NA	NA	NA	NA	NA	1006.44	NA	NA	19908.5	15307.5	26908.5	18218.8	22016.4	25725	NA	NA	NA	NA	NA	NA	NA	NA	NA	NA	NA	NA	NA	NA	NA	NA	NA	NA
O14562	UBFD1_HUMAN	UBFD1	Ubiquitin domain-containing protein UBFD1	7	309	78	25.24	NA	265.923	NA	2140.38	2641.15	2457.87	13089.5	13347.8	14333	52898.1	58388.9	73496.6	91023.4	68804.4	60932.9	5125.96	4252.19	2482.07	NA	NA	NA	NA	NA	1160.91	732.864	NA	NA	NA	NA	NA	1241.38	NA	NA
O14578	CTRO_HUMAN	CIT	Citron Rho-interacting kinase	36	2027	376	18.55	NA	NA	NA	1010.69	4970.99	6317.1	79664.2	27805.3	33019.9	275528	367022	355106	441701	345157	305424	6101.16	11307	7268.41	NA	NA	NA	2082.08	2607.36	2932.74	8370.99	121.983	240.546	NA	NA	404.438	831.392	167.619	80.9217
O14579	COPE_HUMAN	COPE	Coatomer subunit epsilon	12	308	143	46.43	NA	NA	1413.05	3537.27	1955.95	3021.29	15979.5	30136.8	20227.7	157007	150897	162465	221034	171508	157620	12838.6	11343.9	9021.58	NA	NA	NA	6349.27	1015.96	12273.8	497.75	483.71	589.418	NA	465.852	241.678	497.935	NA	NA
O14593	RFXK_HUMAN	RFXANK	DNA-binding protein RFXANK	2	260	23	8.85	NA	NA	NA	NA	NA	NA	NA	NA	NA	5198.96	8071.97	4428.23	10452.2	2936.05	3213.07	NA	NA	NA	NA	NA	NA	NA	NA	NA	NA	NA	NA	NA	NA	NA	NA	NA	NA
O14595	CTDS2_HUMAN	CTDSP2	Carboxy-terminal domain RNA polymerase II polypeptide A small phosphatase 2	4	271	43	15.87	NA	NA	NA	925.173	867.748	823.813	10800.5	12018.2	13595.5	28961.7	37999.1	39769.2	34267.8	29327.5	27352.8	7524.23	3326.92	6327.88	NA	NA	NA	1026.32	3869.7	5454.72	660.263	1106.49	NA	NA	NA	NA	NA	NA	NA
O14613	BORG1_HUMAN	CDC42EP2	Cdc42 effector protein 2	4	210	49	23.33	NA	NA	NA	NA	926.02	NA	NA	NA	NA	16881.5	15157.4	17811.5	23501.7	18104.5	6088.18	NA	NA	NA	NA	NA	NA	1343.04	NA	NA	NA	NA	NA	NA	NA	NA	NA	NA	NA
O14617	AP3D1_HUMAN	AP3D1	AP-3 complex subunit delta-1	57	1153	557	48.31	4500.39	6598.63	6690.79	95723.3	121230	106402	436249	620759	576527	2.11189e+06	2.4739e+06	2.14232e+06	2.69175e+06	2.05326e+06	1.87112e+06	381550	420141	363702	NA	1738.18	1059.18	272453	270972	334686	58299.1	63524.7	53981.4	15464.5	40179.7	26693.6	63380.6	31876.1	38146.2
O14618	CCS_HUMAN	CCS	Copper chaperone for superoxide dismutase	2	274	27	9.85	NA	NA	NA	NA	NA	NA	NA	NA	NA	8813.71	2377.08	6834.62	10017.8	8971.71	7313.23	NA	NA	NA	NA	NA	NA	NA	NA	NA	NA	NA	NA	NA	NA	NA	NA	NA	NA
O14628	ZN195_HUMAN	ZNF195	Zinc finger protein 195	4	629	62	9.86	NA	NA	NA	461.135	NA	NA	3160.87	3295.63	2494.63	8597.09	15477.2	21218.2	19427.9	21189.2	22971.1	1484.33	NA	NA	NA	NA	NA	NA	NA	NA	NA	NA	NA	NA	NA	NA	NA	NA	NA
O14639	ABLM1_HUMAN	ABLIM1	Actin-binding LIM protein 1	35	778	418	53.73	NA	NA	NA	5583.4	8330.57	8800.97	75341.3	71633.5	67644.7	410152	505614	487488	611182	557760	481108	26355.1	29132.3	24574.9	NA	NA	NA	5432.81	5188.98	6711.8	NA	997.435	NA	NA	491.245	NA	263.231	1224.01	114.846
O14640	DVL1_HUMAN	DVL1	Segment polarity protein dishevelled homolog DVL-1	3	695	57	8.2	NA	NA	NA	NA	NA	NA	NA	1002.36	1532.93	15930.2	13228.7	17054.8	24307.7	21928.2	16768	1077.95	521.701	542.551	NA	NA	NA	270.224	1355.1	601.619	NA	NA	NA	NA	NA	NA	NA	NA	NA
O14641	DVL2_HUMAN	DVL2	Segment polarity protein dishevelled homolog DVL-2	22	736	242	32.88	517.167	NA	NA	22166.9	23677.8	22193.4	106951	157974	134085	361038	426572	388085	405211	298965	315534	80693.7	116118	105965	NA	NA	NA	57467.8	48328.5	61876	9334.45	12917.9	18768.9	3590.47	8167.3	6577.66	12045	8498.82	9072.97
O14646	CHD1_HUMAN	CHD1	Chromodomain-helicase-DNA-binding protein 1	20	1710	252	14.74	NA	306.981	NA	NA	NA	885.892	15929.6	13272.2	12302.6	57090.6	76019	75343.1	109730	103310	93375.2	3383.93	5983.39	2102.05	NA	NA	NA	1987.29	NA	378.963	NA	NA	NA	NA	NA	NA	NA	NA	495.664
O14653	GOSR2_HUMAN	GOSR2	Golgi SNAP receptor complex member 2	6	212	84	39.62	NA	NA	NA	1746.06	1244.44	674.482	5245.81	4658.07	6945.39	29254.6	33144.1	33172.2	46770.8	40534.5	42159.9	3176.95	2363.7	NA	NA	NA	NA	399.974	NA	2693.05	776.054	NA	NA	460.693	NA	NA	467.3	NA	261.145
O14654	IRS4_HUMAN	IRS4	Insulin receptor substrate 4	68	1257	594	47.26	8656.11	42888.4	40077.6	920554	916767	983076	2.4563e+06	2.58656e+06	2.39918e+06	7.37075e+06	7.62581e+06	8.96236e+06	7.65264e+06	6.73616e+06	6.1699e+06	799696	893928	746889	3147.44	5429.8	3261.01	346736	306241	380136	317928	293159	294390	67799.1	114319	79317.2	75574.5	76552.3	91428.6
O14662	STX16_HUMAN	STX16	Syntaxin-16	6	325	87	26.77	NA	NA	NA	NA	NA	NA	930.902	3544.67	3754.26	22802	17105.8	25922.4	49865.2	41403.3	33290.3	329.178	393.402	NA	NA	NA	NA	NA	NA	NA	NA	NA	NA	NA	NA	NA	NA	NA	NA
O14672	ADA10_HUMAN	ADAM10	Disintegrin and metalloproteinase domain-containing protein 10	5	748	59	7.89	NA	NA	NA	453.01	968.026	NA	1049.02	1077.03	NA	2334.06	9765.29	13645.4	9418.25	13993.4	15727.4	NA	NA	NA	NA	NA	NA	NA	NA	NA	NA	NA	NA	NA	NA	NA	NA	NA	NA
O14681	EI24_HUMAN	EI24	Etoposide-induced protein 2.4 homolog	4	340	42	12.35	NA	NA	NA	3535.25	2612.45	2434.01	13343.5	15233.6	11594.9	45525.9	54259.8	56358.3	51810.3	40906.2	40193.7	7391.62	7811.89	4161.68	NA	174.637	NA	3186.19	2499.93	6064.11	2130.2	2284.68	630.918	907.232	1198.36	NA	NA	NA	612.673
O14686	KMT2D_HUMAN	KMT2D	Histone-lysine N-methyltransferase 2D	81	5537	1048	18.93	NA	NA	NA	13964.3	7858.58	12740.5	104156	84682	101819	520079	555973	605801	570389	546842	465885	44055.2	42425.4	27367.1	NA	NA	NA	2296.86	307.703	3574.73	1320.53	2322.57	1700.08	445.878	2955.26	532.378	NA	292.616	NA
O14713	ITBP1_HUMAN	ITGB1BP1	Integrin beta-1-binding protein 1	3	200	39	19.5	NA	NA	NA	NA	NA	NA	1460.01	NA	1287.19	5671.02	44306.2	8580.81	34551.8	23917.5	48711.9	453.271	825.977	NA	NA	NA	NA	NA	NA	NA	NA	NA	NA	NA	NA	NA	NA	NA	NA
O14715	RGPD8_HUMAN	RGPD8	RANBP2-like and GRIP domain-containing protein 8	2	1765	27	1.53	NA	NA	NA	NA	NA	NA	1365.69	856.291	1285.84	3792.09	4264.61	5575.34	5267.19	4107.09	3551.2	NA	NA	492.472	NA	NA	NA	NA	NA	NA	NA	NA	NA	NA	NA	NA	79.6273	NA	NA
O14717	TRDMT_HUMAN	TRDMT1	tRNA (cytosine(38)-C(5))-methyltransferase	6	391	62	15.86	NA	NA	NA	383.656	NA	NA	2099.17	3024.75	3819.48	26213.6	27082.9	37534.6	40751.7	25588.9	27137.2	310.678	NA	NA	NA	NA	NA	NA	NA	NA	NA	NA	361.958	NA	NA	NA	NA	NA	209.437
O14727	APAF_HUMAN	APAF1	Apoptotic protease-activating factor 1	10	1248	118	9.46	NA	NA	NA	2227.05	2427.64	NA	5219.79	868.841	7338.08	30784.8	41604.8	36271.2	31042.2	36452.2	36998.5	1867.19	2079.45	2137.85	NA	NA	NA	NA	NA	1118.61	776.024	NA	128.75	NA	328.009	NA	NA	NA	NA
O14730	RIOK3_HUMAN	RIOK3	Serine/threonine-protein kinase RIO3	13	519	150	28.9	NA	NA	NA	1448.17	2455.3	1713.51	10647.6	12113	14919.5	68670.8	138004	113939	178460	133036	128348	7302.35	2996.38	6117.6	NA	NA	130.893	26598.2	26654.3	32364.5	948.299	865.09	809.978	NA	NA	NA	340.339	1186.73	2360.87
O14733	MP2K7_HUMAN	MAP2K7	Dual specificity mitogen-activated protein kinase kinase 7	18	419	189	45.11	NA	3192.92	NA	8214.92	9425.12	6241.86	24657.3	22724.6	30250.4	134629	173701	149052	243698	205833	173241	4137.95	4351.43	4667.37	NA	NA	NA	4266.13	1022.23	2747.78	1356.17	903.149	1997.61	465.276	687.981	NA	1138.95	1098.97	2051.81
O14734	ACOT8_HUMAN	ACOT8	Acyl-coenzyme A thioesterase 8	9	319	116	36.36	NA	NA	661.866	2348.03	2110.29	4048.46	14923.5	8486.67	9062.59	70645.7	68584.1	97286.6	78097	60234.4	55553.9	1658.57	3847.37	1019	NA	NA	NA	1555.43	3609.89	3367.78	1541.15	771.63	NA	NA	NA	555.964	NA	NA	NA
O14735	CDIPT_HUMAN	CDIPT	CDP-diacylglycerol--inositol 3-phosphatidyltransferase	5	213	47	22.07	NA	581.519	601.325	11155	12363.6	9831.76	31077.9	35714.2	30983.7	95764.8	115046	118807	144532	112448	92448.1	14784.5	15030.3	10767.1	NA	NA	NA	7332.32	7222.54	8169.3	4251.35	2298.62	4929.12	NA	2827.54	1981.5	1953.15	898.099	2365.44
O14737	PDCD5_HUMAN	PDCD5	Programmed cell death protein 5	12	125	97	77.6	NA	553.206	1096.67	67491.1	59350	79270	202213	249973	261215	1.08884e+06	1.41882e+06	1329290	2.15074e+06	1.78372e+06	1.63444e+06	78381.3	80682.2	91195.2	NA	2275.31	NA	31218.5	27082.3	46802.4	24818.4	12591.4	14779.5	2309.26	11207.4	3223.05	12619.3	7036.92	6077.67
O14744	ANM5_HUMAN	PRMT5	Protein arginine N-methyltransferase 5	33	637	310	48.67	3122.15	6081.03	3958.62	88765.2	82780.2	93413.6	365209	395882	373173	1.49347e+06	1873599	1.87325e+06	2.21602e+06	1.85003e+06	1.8629e+06	163917	189050	163921	193.701	1634.54	561.064	133882	131996	157264	34090.2	36941.5	29534	13300.8	18244.2	11317	28473.2	14852.4	24423.3
O14745	NHRF1_HUMAN	SLC9A3R1	Na(+)/H(+) exchange regulatory cofactor NHE-RF1	17	358	195	54.47	NA	NA	NA	8853.82	5913.99	6841.15	27006.9	42436	26167.9	132501	173595	168209	224259	244395	199029	13895.2	15342.1	13442.9	NA	NA	NA	3773.01	2441.85	6265.86	741.846	910.3	2536.35	NA	1188.67	607.371	NA	301.311	373.351
O14757	CHK1_HUMAN	CHEK1	Serine/threonine-protein kinase Chk1	19	476	177	37.18	NA	NA	NA	4726.39	898.087	1618.34	19255.1	20570.6	24948.2	145795	187646	161908	280929	228084	174574	5241.86	9550.5	7081.37	NA	NA	NA	4004.74	5223.05	4279.58	NA	1198.66	NA	NA	NA	625.628	3000.88	NA	153.741
O14772	FPGT_HUMAN	FPGT	Fucose-1-phosphate guanylyltransferase	4	607	48	7.91	NA	NA	NA	NA	NA	NA	365.727	NA	5899.48	15879.8	76529.3	9390.29	56745.6	12962.1	12862.4	NA	NA	NA	NA	NA	NA	NA	NA	NA	NA	NA	NA	NA	NA	NA	NA	NA	NA
O14773	TPP1_HUMAN	TPP1	Tripeptidyl-peptidase 1	2	563	28	4.97	NA	505.058	NA	NA	NA	NA	NA	980.711	NA	6049.82	11431.3	7484.86	5797.33	6822.1	4915.18	NA	NA	NA	NA	NA	NA	NA	NA	NA	NA	NA	2614.85	NA	NA	389.421	NA	NA	NA
O14775	GNB5_HUMAN	GNB5	Guanine nucleotide-binding protein subunit beta-5	5	395	55	13.92	NA	NA	NA	NA	NA	NA	2364.76	3476.59	2850.87	11946.6	20932.8	12886.3	16773.4	18791.9	11284.8	2206.68	NA	1542.55	NA	NA	NA	NA	NA	NA	NA	NA	NA	NA	NA	NA	NA	NA	NA
O14776	TCRG1_HUMAN	TCERG1	Transcription elongation regulator 1	54	1098	384	34.97	NA	1895.36	1191.7	58287.3	46898.6	48942.9	222719	253486	241917	1.31219e+06	1.57362e+06	1.4895e+06	1.92666e+06	1.73841e+06	1.56872e+06	97981.6	105603	75744.5	190.944	1053.32	199.915	19821	14495.1	14891.9	32691	28049.6	30750	3521.92	8561.93	6193.35	6715.61	4512.35	6880.35
O14777	NDC80_HUMAN	NDC80	Kinetochore protein NDC80 homolog	31	642	289	45.02	NA	NA	NA	13115.7	9635.81	7054.46	78709.9	72335.4	67817.9	298240	378410	370638	500798	470202	403769	21352.3	23727.1	16082.8	NA	NA	NA	14297.3	13715.5	20545.5	4152.17	2613.51	2460.87	NA	NA	318.951	1949.52	998.905	622.381
O14787	TNPO2_HUMAN	TNPO2	Transportin-2	6	897	70	7.8	NA	NA	NA	1198.94	1286.19	2208.24	3274.26	4142.19	7249.41	30555	32882.6	29871.8	40667.8	42646.3	22931	3299.07	3081.92	NA	NA	NA	NA	4938.54	3431.22	3031.64	NA	NA	NA	NA	NA	NA	761.415	769.716	NA
O14795	UN13B_HUMAN	UNC13B	Protein unc-13 homolog B	21	1591	245	15.4	NA	NA	NA	2601.7	NA	1941.8	13495.6	12683	14616	88955.7	98109.5	114729	126658	97573.6	91265.4	5354.8	2323.83	1648.27	NA	NA	NA	594.018	2321.86	NA	628.019	NA	NA	NA	NA	NA	NA	NA	NA
O14802	RPC1_HUMAN	POLR3A	DNA-directed RNA polymerase III subunit RPC1	67	1390	727	52.3	NA	4951.02	448.005	34954	30030	28223.9	151077	191375	187267	641722	706556	858898	858181	738778	664729	74088	91895.5	82622.4	NA	244.713	NA	18360.7	14746.6	27234.4	11932.3	14815.7	17801.7	573.752	955.401	2359.34	5397.85	747.255	3739.6
O14810	CPLX1_HUMAN	CPLX1	Complexin-1	4	134	56	41.79	NA	NA	NA	194.795	1623.99	NA	5670.63	NA	5126.29	28556	39456.5	49316.3	52307.6	39162.4	51274.9	4092.41	4310.67	3359	NA	NA	NA	2076.26	2868.69	2173.82	NA	NA	2526.47	NA	NA	NA	NA	NA	NA
O14818	PSA7_HUMAN	PSMA7	Proteasome subunit alpha type-7	8	248	73	29.44	NA	1454.17	1139.43	10020.5	8665.3	13453.5	21095.1	26684.3	22370.4	87816.2	105531	116571	131329	129870	138938	4275.28	4960.57	3323.53	792.914	587.332	NA	2654.95	1825.19	4060.94	2882.64	2691.43	2574.15	NA	NA	1024.94	NA	NA	NA
O14828	SCAM3_HUMAN	SCAMP3	Secretory carrier-associated membrane protein 3	10	347	120	34.58	NA	3347.51	1287.22	9861.67	7626.32	10474.9	36177.2	45399.3	42705.6	157516	206944	204049	285720	268834	236851	9793.19	9463.23	8821.24	697.927	1444.35	2041.83	6983.25	5090.85	8027.3	1220.86	4309.4	3126.91	1843.62	3033.39	1816.48	1557.92	1568.23	504.411
O14867	BACH1_HUMAN	BACH1	Transcription regulator protein BACH1	30	736	329	44.7	NA	NA	NA	6326.58	2854.3	3197.43	61206.8	68095.4	64088.4	256107	321971	294337	365195	363753	303887	17931.2	21332.7	23367.7	NA	NA	NA	6529.64	6480.37	5725.22	2152.21	3056.07	NA	NA	2139.21	NA	459.908	NA	NA
O14874	BCKD_HUMAN	BCKDK	[3-methyl-2-oxobutanoate dehydrogenase [lipoamide]] kinase, mitochondrial	8	412	105	25.49	6858.11	10403.7	8201.1	20378	17709.6	17318.8	22717.1	26444	33267.2	64291.5	70575.9	59895.2	60459.9	53653.2	57323.9	9652.98	11656.8	11219.6	1802.66	3194.18	1943.07	8228.27	7043.97	10133.3	7836.72	6921.52	10386.3	3092	11274.1	6020.21	7250.43	4304.69	8520.35
O14880	MGST3_HUMAN	MGST3	Microsomal glutathione S-transferase 3	4	152	52	34.21	NA	NA	NA	3454.22	1159.04	1035.29	4589.33	7266.44	5755.17	31516.3	28442.8	27237.1	47800.1	26282.2	23286.9	6136.57	5778.52	7601.97	NA	NA	NA	2914.81	2806.03	7980.76	NA	NA	10493.4	NA	754.826	NA	964.223	NA	843.145
O14893	GEMI2_HUMAN	GEMIN2	Gem-associated protein 2	3	280	32	11.43	NA	NA	NA	2228.25	1925.43	2209.23	7862.93	9429.48	9758.94	30494.7	40051	37963.4	38055	38692.4	27706.9	3007.31	2211.86	3950.99	NA	NA	NA	2412.67	3240.42	4017.6	1469.43	NA	1758.86	NA	NA	1220.98	NA	NA	1159.47
O14908	GIPC1_HUMAN	GIPC1	PDZ domain-containing protein GIPC1	4	333	55	16.52	NA	NA	NA	NA	NA	519.155	2717.16	2502.24	3787.32	11008.2	14586.3	9802.05	16608.5	17408.2	14778.9	NA	NA	NA	NA	NA	NA	1226.47	NA	NA	NA	NA	NA	NA	NA	NA	NA	NA	NA
O14910	LIN7A_HUMAN	LIN7A	Protein lin-7 homolog A	3	233	30	12.88	NA	NA	NA	NA	716.154	NA	4190.61	25096.6	1858.4	13749	15611.1	17030.7	14830.2	13379.5	12857.5	NA	NA	13563.3	NA	NA	NA	NA	NA	NA	NA	NA	573.017	1599.04	2109.04	NA	NA	NA	2279.05
O14920	IKKB_HUMAN	IKBKB	Inhibitor of nuclear factor kappa-B kinase subunit beta	20	756	228	30.16	NA	NA	NA	1604	3858.85	5294.06	29862	26983.8	39393.7	165878	204321	192884	218276	164586	136387	9714.62	9366.41	10451.3	NA	NA	NA	2497.32	1914.98	4222.59	212.133	NA	NA	NA	NA	NA	NA	NA	229.714
O14924	RGS12_HUMAN	RGS12	Regulator of G-protein signaling 12	6	1447	62	4.28	NA	NA	NA	NA	888.975	NA	NA	3346.23	4469.99	18698.3	17547.9	20483.8	22604.3	20027.3	9847.4	NA	NA	NA	NA	NA	NA	NA	NA	827.52	NA	NA	NA	NA	NA	NA	NA	NA	NA
O14925	TIM23_HUMAN	TIMM23	Mitochondrial import inner membrane translocase subunit Tim23	2	209	21	10.05	1336.91	2292.95	4254.63	13192.1	11312.9	14242.6	32839.7	35440.1	31483.5	81370	90932.4	113349	130379	100824	90903.9	9612.53	8429.76	8534.48	606.802	2005.33	1107.63	6020.22	8520.61	6650.11	3604	3053.24	3420.27	1248.65	2830.33	1959.66	3244.94	2954.53	1770.98
O14929	HAT1_HUMAN	HAT1	Histone acetyltransferase type B catalytic subunit	13	419	155	36.99	NA	1203.7	NA	14143.5	13123.5	17481.8	63620.3	78431.8	77119.6	398936	499142	482654	651871	584758	489007	26512.2	25686.5	21638.2	NA	385.988	649.009	9897.19	7668.17	12589.9	6830.98	5822.48	5926.78	3864.89	2228.01	2800.02	2632.53	2249.86	3720.37
O14936	CSKP_HUMAN	CASK	Peripheral plasma membrane protein CASK	39	926	367	39.63	NA	NA	NA	6571.65	13541.8	12736.8	52512	62319.9	72249.3	382270	412959	487013	544069	404598	382286	32876.4	40215.1	36132.5	NA	NA	NA	18892.1	15765.8	23976.3	2223.91	2284.84	1561.41	574.609	2649.69	719.354	1374.7	1755.86	2799.09
O14939	PLD2_HUMAN	PLD2	Phospholipase D2	7	933	88	9.43	NA	NA	NA	NA	NA	NA	NA	NA	499.469	10408.5	26771.7	18771	24706.3	15418.9	39945.2	NA	NA	NA	NA	NA	NA	187.875	3165.06	279.018	NA	NA	NA	NA	NA	NA	NA	NA	NA
O14949	QCR8_HUMAN	UQCRQ	Cytochrome b-c1 complex subunit 8	7	82	42	51.22	2801.27	12610.6	6982.03	20488.9	19355.1	23122.8	29885.2	31950.5	31189.4	68969.2	71648.6	63124.9	68583.5	82995.4	79694.9	15825.9	19611.2	12520.7	2623.04	3650.45	4968.5	16613.7	17650.6	32831.7	7705.18	5717.42	8622.12	1700.53	8406.1	6212.02	1922.54	3523.25	6936.89
O14964	HGS_HUMAN	HGS	Hepatocyte growth factor-regulated tyrosine kinase substrate	27	777	178	22.91	NA	410.998	806.117	40754.9	31268.5	34133.1	107263	138978	126290	774669	1.02865e+06	1.03587e+06	1.28865e+06	1.26094e+06	1.0649e+06	44058.7	35976.4	48947.1	NA	NA	NA	22315.4	15301.1	28043.7	3826.56	4272.68	3306.51	1006.98	3981.07	1646.08	1945.04	1014.71	1634.98
O14965	AURKA_HUMAN	AURKA	Aurora kinase A	23	403	251	62.28	NA	523.208	531.31	16786.4	7074.05	8786.81	78999.8	88247.7	83044.5	329613	382908	217177	501307	416294	353393	31830.2	28342.5	26071	NA	NA	NA	14771.8	17121.5	18019	2249.53	2556.11	1497.15	NA	730.219	590.701	1120.35	1841.19	859.836
O14966	RAB7L_HUMAN	RAB29	Ras-related protein Rab-7L1	6	203	72	35.47	NA	876.154	NA	NA	1418.99	973.711	9581.94	14801.8	5521.77	59674.7	65088.3	50585.5	62227.5	47658.2	50581.9	5120.9	2329.11	2458.01	575.892	547.956	399.1	2179.03	1008.35	5361.5	3085.66	1062.59	246.297	NA	507.527	NA	785.194	NA	1105.88
O14967	CLGN_HUMAN	CLGN	Calmegin	4	610	57	9.34	NA	NA	NA	NA	NA	NA	NA	NA	NA	12899.7	18031.4	17351.3	25500.4	18150.1	16071.5	NA	NA	NA	NA	NA	NA	NA	NA	NA	NA	NA	NA	NA	NA	NA	NA	NA	NA
O14972	VP26C_HUMAN	VPS26C	Vacuolar protein sorting-associated protein 26C	9	297	111	37.37	NA	NA	NA	NA	NA	NA	1248.54	2812.23	5538.98	34384.3	50817.9	25889.6	55499.7	38103.3	47950.9	1234.55	972.537	376.082	NA	NA	NA	NA	846.188	NA	NA	NA	NA	NA	NA	455.024	NA	NA	NA
O14974	MYPT1_HUMAN	PPP1R12A	Protein phosphatase 1 regulatory subunit 12A	51	1030	445	43.2	NA	NA	NA	91793.3	78566.3	89643.7	419291	418684	432491	1.91838e+06	2.27104e+06	2.21788e+06	2.59209e+06	2.55626e+06	2.15879e+06	156306	193839	153965	NA	NA	191.079	88155.5	74204.4	98633	17918	20626.5	17202.9	7384.25	20627.1	8846.59	15194.1	8232.9	18065.3
O14975	S27A2_HUMAN	SLC27A2	Long-chain fatty acid transport protein 2	13	620	143	23.06	853.712	672.346	1430.87	13920.3	7062.03	5873.03	14515.4	25694.7	19985.7	98840.2	104295	116953	146227	132959	92879.2	4845.7	10396.9	6831.71	NA	768.423	NA	9136.39	5519.97	7117.7	2769.99	1064.11	3090.77	436.836	2281.98	1277.53	3531.71	702.139	NA
O14976	GAK_HUMAN	GAK	Cyclin-G-associated kinase	46	1311	477	36.38	NA	752.691	752.074	21576.1	27647.3	20316.9	122522	139310	145662	590991	784866	809391	949408	855485	763329	47127.8	45060.1	39009.2	NA	NA	NA	20605.6	14646.1	25114.5	6367.07	5774.64	4719.92	1006.49	1077.63	2492.45	5938.24	1182.49	2417.69
O14979	HNRDL_HUMAN	HNRNPDL	Heterogeneous nuclear ribonucleoprotein D-like	14	420	136	32.38	NA	15450.9	27258.6	56117.1	39097.6	46943.3	78745.4	118121	122447	389687	401196	398730	531388	513377	402954	25665.2	20455.3	17064.8	2454.53	4035.53	2104.93	14041.3	14882.9	25207	10860.9	9013.22	11745.5	4186.35	3348.79	3323.75	5112.49	2731.81	1604.24
O14980	XPO1_HUMAN	XPO1	Exportin-1	38	1071	372	34.73	1532.18	2395.59	3691.45	51798.4	50381.5	51216.4	169362	210674	201105	835458	922344	942963	1.17334e+06	832388	786252	74443.1	69960.9	58925.3	NA	NA	NA	36647.8	24678.9	49625.6	5428.79	4048.21	8747.18	NA	11053.3	5854.02	7423.57	4329.39	6347.33
O14981	BTAF1_HUMAN	BTAF1	TATA-binding protein-associated factor 172	67	1849	718	38.83	NA	307.898	2549.63	39562.1	28087	16487.4	161337	182064	216072	1.05573e+06	1.2165e+06	1.0871e+06	1.64739e+06	1.26762e+06	1.0965e+06	52021.5	94322.6	73208.5	NA	NA	NA	1380.54	2708.14	3019.27	3286.23	4977.34	5013.6	1346.68	6299.83	2742.84	2164.9	1810.42	1960.69
O15013	ARHGA_HUMAN	ARHGEF10	Rho guanine nucleotide exchange factor 10	35	1369	398	29.07	NA	NA	NA	5507.2	4036.64	3106.19	49528	46160	43854.1	294730	346549	349332	410617	335036	315104	11101.3	14953.5	10463.6	NA	NA	NA	10095.1	8346.57	10827.5	652.859	1798.01	1605.2	NA	540.051	NA	1022.84	NA	1057.91
O15014	ZN609_HUMAN	ZNF609	Zinc finger protein 609	34	1411	386	27.36	NA	NA	NA	8449.24	18823.5	15619.8	111785	112989	110371	342735	419141	425141	564436	347295	333019	37462	48203.7	41250	NA	NA	NA	4401.16	1110.3	1443.32	4234.74	4425.49	2376.6	1945.92	6956.97	1705.14	3127.57	327.195	791.87
O15020	SPTN2_HUMAN	SPTBN2	Spectrin beta chain, non-erythrocytic 2	45	2390	590	24.69	NA	NA	NA	2179.84	655.883	3216.69	15279	43520.6	37995.1	236553	249612	260197	246654	234345	212793	1258.43	4102.6	5497.34	NA	NA	NA	650.919	953.025	1817.72	NA	NA	NA	NA	NA	NA	NA	NA	NA
O15021	MAST4_HUMAN	MAST4	Microtubule-associated serine/threonine-protein kinase 4	41	2623	598	22.8	NA	NA	NA	2314.02	3708.69	3483.21	63325.9	48424	49896.1	229441	306623	281996	312439	280596	233101	18836.9	21202.1	23240	NA	NA	NA	7265.23	7820.95	17317.3	645.008	1167.95	232.393	NA	371.382	291.449	1688.52	487.02	1238.56
O15027	SC16A_HUMAN	SEC16A	Protein transport protein Sec16A	78	2357	942	39.97	238.833	1495.61	908.738	128233	123901	136031	724563	718469	743967	2.33975e+06	2.91124e+06	2.86094e+06	3.05705e+06	2.81017e+06	2.43199e+06	302754	385403	313006	NA	NA	NA	119352	109102	131577	65125.8	67083.4	70674	32892.6	47671.8	41190.9	28839.1	17642.7	31891.1
O15031	PLXB2_HUMAN	PLXNB2	Plexin-B2	23	1838	268	14.58	NA	NA	NA	NA	921.087	1068.34	6737.76	5914	11468.1	89081.7	81101.9	96202.3	114314	88425.1	58852.5	NA	692.257	NA	NA	NA	NA	233.913	NA	NA	NA	NA	NA	NA	NA	NA	NA	NA	187.719
O15037	KHNYN_HUMAN	KHNYN	Protein KHNYN	5	678	63	9.29	NA	NA	NA	NA	NA	1163.61	NA	896.322	205.055	22186	32174.7	24251.7	30073.4	31485	21988.2	214.033	NA	NA	NA	NA	NA	NA	NA	287.926	NA	NA	NA	NA	NA	NA	NA	NA	NA
O15040	TCPR2_HUMAN	TECPR2	Tectonin beta-propeller repeat-containing protein 2	19	1411	223	15.8	NA	NA	NA	893.062	496.696	2886.62	10926.5	11919.4	15829.7	94038.7	107017	110411	135398	107954	101821	8240.15	8037.43	6246.73	NA	NA	NA	3324.65	2620.21	3730.23	298.985	NA	NA	NA	NA	NA	NA	219.005	NA
O15042	SR140_HUMAN	U2SURP	U2 snRNP-associated SURP motif-containing protein	59	1029	453	44.02	2227.12	31721.8	6354.75	246365	203892	226996	615735	1.05021e+06	939463	2.99941e+06	3.03337e+06	2.87993e+06	3.86211e+06	3.20587e+06	2.96225e+06	401113	361671	307099	6197	3908.28	6029.13	60443.7	124018	66998.3	54804.7	48625	49103.4	24022	34162.3	25012.1	60557.1	13787.9	33246.8
O15047	SET1A_HUMAN	SETD1A	Histone-lysine N-methyltransferase SETD1A	42	1707	467	27.36	NA	NA	NA	7184.84	11561.5	17562.2	98998.8	91197.3	83979.3	404435	486524	497571	493196	449308	397606	50094.4	46852.6	36776.1	NA	NA	NA	217.559	2373.45	5447.86	3639.31	2877.1	1072.8	1908.2	1688.92	1823.54	1010.17	989.283	334.497
O15049	N4BP3_HUMAN	N4BP3	NEDD4-binding protein 3	2	544	22	4.04	NA	NA	NA	451.012	NA	NA	NA	NA	NA	3457.82	1835.1	3588.1	3501.42	NA	2886.05	NA	NA	NA	NA	NA	NA	NA	NA	NA	NA	NA	NA	NA	NA	NA	NA	NA	NA
O15056	SYNJ2_HUMAN	SYNJ2	Synaptojanin-2	49	1496	565	37.77	NA	NA	NA	27543.4	33228.4	29195	321204	372367	358794	561426	774302	758630	621867	489873	455911	155313	149894	138992	NA	NA	NA	94306.2	88884.7	117718	14236.3	21011.6	11131.8	12955.8	21313.4	19763.2	36345.1	14304.2	20025.9
O15060	ZBT39_HUMAN	ZBTB39	Zinc finger and BTB domain-containing protein 39	3	712	37	5.2	NA	NA	NA	NA	NA	NA	1874.78	4049.78	3287.19	15614.1	8610.52	11197.6	16800.6	9069.49	9044.94	NA	NA	NA	NA	NA	NA	NA	NA	NA	NA	NA	NA	NA	NA	NA	NA	NA	NA
O15061	SYNEM_HUMAN	SYNM	Synemin	2	1565	22	1.41	NA	NA	NA	NA	NA	NA	NA	1292.04	1339.05	3580.11	3194.11	3933.11	7184.2	3044.08	4820.13	NA	NA	NA	NA	NA	NA	NA	NA	NA	NA	NA	NA	NA	NA	NA	NA	NA	NA
O15062	ZBTB5_HUMAN	ZBTB5	Zinc finger and BTB domain-containing protein 5	11	677	132	19.5	NA	NA	NA	479.944	1419.79	2515.05	10577.3	6710.71	10236.5	39275.4	54071.5	53281.1	47793.5	51485.2	46984.6	4447.05	5436.32	860.454	NA	NA	NA	NA	NA	941.031	NA	NA	NA	NA	NA	NA	NA	NA	NA
O15063	GRRE1_HUMAN	GARRE1	Granule associated Rac and RHOG effector protein 1	36	1070	433	40.47	NA	1263.88	NA	7061.9	8316.02	11463.6	67119.1	71574.7	67732.6	323011	402261	403283	489995	450089	389392	19118	20469.4	19145.3	NA	NA	NA	12304.5	9628.17	10543.4	2484.55	2852.45	3489.92	876.89	1352.06	549.334	1455.03	2477.15	1276.81
O15066	KIF3B_HUMAN	KIF3B	Kinesin-like protein KIF3B	16	747	216	28.92	NA	NA	NA	NA	NA	NA	1918.4	1779.79	2273.8	57747.7	51641.9	63110.1	98877.1	78739.8	80027.7	NA	NA	NA	NA	NA	NA	843.2	NA	1777.85	NA	NA	NA	NA	NA	NA	NA	NA	NA
O15067	PUR4_HUMAN	PFAS	Phosphoribosylformylglycinamidine synthase	45	1338	496	37.07	NA	125.843	772.493	51123.1	29411	51054.5	138934	134192	151387	530030	582046	635395	821106	828572	749613	25125.1	35471.3	33698.1	NA	NA	NA	13319.4	14968.1	18960	4435.36	5596.45	3653.84	NA	5153.96	1059.83	2141.7	421.127	1965.4
O15068	MCF2L_HUMAN	MCF2L	Guanine nucleotide exchange factor DBS	5	1137	66	5.8	NA	NA	NA	NA	NA	NA	NA	NA	NA	11176.8	6587.79	9025.61	14752.8	5500.49	4233.02	NA	746.021	NA	NA	NA	NA	NA	NA	NA	NA	NA	NA	NA	NA	NA	NA	NA	NA
O15075	DCLK1_HUMAN	DCLK1	Serine/threonine-protein kinase DCLK1	7	740	75	10.14	NA	NA	NA	NA	941.457	NA	NA	726.885	NA	14315.7	24182.3	15863.1	26245.3	18837.8	25596.4	NA	NA	NA	NA	NA	NA	NA	NA	NA	NA	NA	1199.72	NA	NA	NA	NA	NA	NA
O15078	CE290_HUMAN	CEP290	Centrosomal protein of 290 kDa	60	2479	688	27.75	NA	NA	NA	5615.7	3364.89	8658.9	56140.1	58990.9	57045.4	277007	332266	373745	349544	321068	245815	15520.5	18887.3	6624.56	NA	NA	NA	22612.2	17408.5	20322.5	NA	2069.33	NA	NA	2166.66	NA	327.361	239.364	2067.81
O15084	ANR28_HUMAN	ANKRD28	Serine/threonine-protein phosphatase 6 regulatory ankyrin repeat subunit A	35	1053	418	39.7	NA	NA	NA	3670.01	3808.16	8407.3	97918.5	105370	95937.2	378953	457032	488761	543177	477659	444851	51034.2	54645.6	44682.5	NA	NA	NA	67570.2	59976.3	77916.6	8673.71	3639.85	5888.65	NA	NA	721.219	5049.24	1238.87	3998.91
O15085	ARHGB_HUMAN	ARHGEF11	Rho guanine nucleotide exchange factor 11	37	1522	436	28.65	NA	NA	NA	382.008	4076.73	1043.4	25265.6	26820	34879.6	211699	264922	241025	266293	237547	214498	16814.8	11396.6	4354.77	NA	NA	NA	1929.06	1215.65	1389.97	248.065	NA	NA	NA	NA	NA	337.273	NA	NA
O15090	ZN536_HUMAN	ZNF536	Zinc finger protein 536	29	1300	392	30.15	NA	567.397	NA	5402.77	4347.59	7918.67	60642.8	63961.2	56200.6	259807	270595	318277	258240	195693	195449	27751.9	19472	25644.9	NA	NA	NA	2303.15	3031.64	1735.75	1285.17	1367.66	7620	451.232	996.399	1976.43	NA	NA	NA
O15091	MRPP3_HUMAN	PRORP	Mitochondrial ribonuclease P catalytic subunit	8	583	102	17.5	NA	332.006	NA	NA	NA	1543.07	1282.23	1793.77	2821.05	20722	25974.8	31722.5	24111.7	26483.1	27240.1	NA	NA	NA	NA	NA	NA	NA	443.021	NA	NA	638.995	NA	NA	NA	229.006	NA	NA	NA
O15111	IKKA_HUMAN	CHUK	Inhibitor of nuclear factor kappa-B kinase subunit alpha	31	745	324	43.49	NA	NA	NA	10393.8	12784.6	9593.05	59971.4	64599.5	63947.5	288368	321632	300657	369100	271599	235336	37739.9	37036.2	22981.7	NA	NA	NA	10010.1	5498.63	10252.2	2948.61	916.155	1879.56	NA	1203.5	380.783	971.562	1094.18	2612.81
O15116	LSM1_HUMAN	LSM1	U6 snRNA-associated Sm-like protein LSm1	6	133	86	64.66	NA	223.759	NA	NA	NA	143.286	1259.34	713.726	1698.17	23271.3	27843	20702.5	53881.8	16950.5	13786.2	1310.46	2645.82	NA	NA	NA	NA	927.387	1150.53	2002.02	NA	NA	NA	NA	NA	NA	NA	NA	NA
O15118	NPC1_HUMAN	NPC1	NPC intracellular cholesterol transporter 1	7	1278	85	6.65	NA	NA	NA	NA	NA	1977.78	4882.75	5462.79	6026.36	36418.7	29248.4	37053	48151.3	28887.3	28080.6	1293.64	990.515	3530.42	NA	NA	NA	NA	333.268	NA	NA	NA	319.762	NA	NA	NA	NA	NA	NA
O15119	TBX3_HUMAN	TBX3	T-box transcription factor TBX3	5	743	61	8.21	NA	NA	NA	1383.77	3355.17	NA	6410.42	695.014	3175.37	18186.7	20281	16772.9	24647.2	21592.9	28390.6	NA	NA	450.252	NA	NA	NA	NA	NA	NA	978.293	NA	1581.33	NA	NA	NA	NA	NA	NA
O15120	PLCB_HUMAN	AGPAT2	1-acyl-sn-glycerol-3-phosphate acyltransferase beta	6	278	72	25.9	NA	NA	NA	6345.02	2280.18	1451.78	8033.36	7409.22	9429.98	59430.9	59804.9	40645.1	60484	28579.1	28154.3	2081.33	2635.89	3051.27	NA	NA	NA	960.811	636.149	1464.99	1122.17	544.859	527.963	613.407	495.834	NA	NA	NA	NA
O15121	DEGS1_HUMAN	DEGS1	Sphingolipid delta(4)-desaturase DES1	2	323	34	10.53	NA	NA	NA	NA	NA	NA	1979.28	1400.44	1935.74	8646.92	11039.8	11201.9	12239.1	12942.8	12264.1	NA	NA	NA	NA	NA	NA	NA	NA	NA	NA	NA	NA	NA	NA	NA	NA	NA	NA
O15126	SCAM1_HUMAN	SCAMP1	Secretory carrier-associated membrane protein 1	11	338	141	41.72	375.069	239.359	NA	3031.11	5068.99	4144.29	15599.3	19413.9	19907.7	153570	161184	175783	228657	218251	182979	7174.09	6287.87	8333.23	NA	NA	NA	2973.87	1512.34	4336.15	397.964	1130.77	NA	717.963	NA	850.585	NA	NA	253.171
O15127	SCAM2_HUMAN	SCAMP2	Secretory carrier-associated membrane protein 2	3	329	27	8.21	NA	NA	NA	1659.91	NA	400.833	4307.75	5094.76	3929.66	14362.3	34567.6	39321.1	28381.6	18418.2	37075.1	NA	NA	1376.9	NA	NA	NA	NA	NA	NA	NA	NA	NA	NA	NA	NA	NA	NA	NA
O15131	IMA6_HUMAN	KPNA5	Importin subunit alpha-6	5	539	63	11.69	NA	NA	NA	3545.07	NA	4154.74	11852.8	14023.3	12276.2	52845.5	54857.8	51758.8	79016.8	48746.3	44604.8	936.197	3592.17	2573.12	NA	NA	NA	NA	947.447	2298.57	NA	NA	NA	1040.18	NA	NA	NA	NA	NA
O15143	ARC1B_HUMAN	ARPC1B	Actin-related protein 2/3 complex subunit 1B	17	372	169	45.43	NA	NA	NA	NA	5017.52	6269.04	22400.2	17690.4	20255.8	113256	157502	160670	239893	206711	192232	1637.44	4992.56	1892.31	NA	NA	NA	2382.12	NA	NA	NA	NA	NA	NA	291.005	NA	3818.32	NA	NA
O15144	ARPC2_HUMAN	ARPC2	Actin-related protein 2/3 complex subunit 2	12	300	108	36	NA	NA	NA	2057.92	4249.72	4459.05	10885.1	3140.15	17251.3	104313	103461	87578.3	147971	101479	93879.6	5660.53	9288.54	7150.84	NA	NA	NA	1070.15	2678.78	2359.99	253.209	418.442	2891.59	NA	161.496	NA	NA	NA	NA
O15145	ARPC3_HUMAN	ARPC3	Actin-related protein 2/3 complex subunit 3	10	178	83	46.63	NA	405.454	1767.55	6095.17	7375.42	5884.33	22867.8	31956.6	27431	143014	169883	170214	259328	209729	186422	4377.18	10857.3	9428	NA	383.839	NA	4951	7116.44	4723.28	2119.72	2260.31	2443.84	NA	532.344	756.48	399.651	NA	394.511
O15155	BET1_HUMAN	BET1	BET1 homolog	2	118	29	24.58	430.678	424.604	NA	767.097	3958.13	1810.18	13045.7	9678.92	14965.7	43400.7	49698.7	60530.6	62780.1	54564.4	60187.4	3217.75	7741.21	2471.95	NA	NA	NA	1794	1670.39	2758.45	NA	670.453	470.945	NA	NA	NA	876.925	643.373	NA
O15160	RPAC1_HUMAN	POLR1C	DNA-directed RNA polymerases I and III subunit RPAC1	15	346	159	45.95	1080.37	2335.63	2230.13	26981.6	21384.9	20738.2	70414.6	75027.7	83874.4	254598	311265	312463	351709	314191	285807	29457.2	35976.2	25051.1	NA	388.39	453.545	21948.3	15418.8	26823.8	4739.53	9774.87	13592.4	NA	6084.13	1484.71	1259.67	533.193	3480.45
O15164	TIF1A_HUMAN	TRIM24	Transcription intermediary factor 1-alpha	39	1050	485	46.19	NA	NA	NA	30792.8	41862.7	39593.8	248737	261545	275727	963324	1.06423e+06	1.10443e+06	1.27963e+06	1.13202e+06	964011	127745	119669	101426	NA	NA	NA	8565.59	12975.9	16436.5	12082	15492.9	15335.4	4273.73	13398.6	9324.56	6280.15	4256.77	3297.96
O15169	AXIN1_HUMAN	AXIN1	Axin-1	10	862	118	13.69	NA	NA	NA	NA	477.464	585.929	12544.6	7125.33	11730.9	60945.6	69688.5	50613.5	81234.1	90188.9	60667.6	981.96	601.45	1198.24	NA	NA	NA	995.249	NA	3587.49	1016.67	NA	NA	NA	170.772	NA	NA	NA	NA
O15173	PGRC2_HUMAN	PGRMC2	Membrane-associated progesterone receptor component 2	8	223	83	37.22	NA	NA	NA	4099.92	5639.13	4680.09	21734.7	25386.8	23537.3	83535.3	99736.9	96028.1	112050	107225	106289	6386.1	2526.75	2661.75	NA	NA	NA	1812.91	1992.14	5583.96	NA	1819.77	2614.21	NA	546.989	NA	771.957	562.812	NA
O15182	CETN3_HUMAN	CETN3	Centrin-3	3	167	41	24.55	NA	NA	NA	NA	941.876	NA	1666.98	1872.1	2631.19	13475.2	15190.7	17580.9	13584.1	13136.8	13127.5	NA	905.782	775.997	NA	NA	NA	809.035	NA	528.86	NA	NA	NA	NA	NA	NA	NA	NA	NA
O15198	SMAD9_HUMAN	SMAD9	Mothers against decapentaplegic homolog 9	6	467	66	14.13	NA	NA	NA	NA	719.126	1273.66	3538.24	9973.61	4311.63	26936.6	37740.6	39411.8	59375.2	53242.8	47095.4	2323.4	4022.94	4768.75	NA	NA	NA	488.008	1409.63	2820.17	687.862	NA	411.008	NA	NA	490.257	NA	NA	713.591
O15211	RGL2_HUMAN	RGL2	Ral guanine nucleotide dissociation stimulator-like 2	11	777	149	19.18	NA	NA	NA	NA	NA	NA	1750.04	1026.66	NA	30206.3	33641.7	29436.8	52812.9	70672.5	55549.5	NA	NA	NA	NA	NA	NA	NA	NA	NA	NA	NA	NA	NA	NA	NA	NA	NA	NA
O15212	PFD6_HUMAN	PFDN6	Prefoldin subunit 6	14	129	89	68.99	NA	NA	NA	20688.4	25233	17205.3	51347.1	86085.3	80112.8	382526	400273	415529	518416	427511	407156	41788.7	47088.4	34182.8	NA	NA	NA	16103.3	10881.5	23607.2	8629.28	8269.92	6789.2	584.535	1954.71	629.501	4496.66	2515.3	2132.08
O15213	WDR46_HUMAN	WDR46	WD repeat-containing protein 46	12	610	158	25.9	NA	3025.82	5338.35	1459.42	2021.46	1946.23	16719	29015.3	23327.4	56171.2	80788.1	75894.3	73129.4	56531.6	61980.9	3036.27	5673.69	3571.24	NA	NA	NA	8454.29	7105.93	6391.05	1842.62	467.033	1882.83	NA	NA	NA	300.245	592.259	839.24
O15226	NKRF_HUMAN	NKRF	NF-kappa-B-repressing factor	43	690	376	54.49	NA	23190.7	5226.1	38084.7	34035.2	32762.8	112539	145489	130147	591474	678168	678654	768423	643733	575594	58739.9	74910.8	62149.2	2000.94	2207.12	711.162	48857.6	58012.7	66257.1	17105.2	28286.3	18679.2	4782.09	11944.5	5947.36	11407.3	4082.19	9414.43
O15228	GNPAT_HUMAN	GNPAT	Dihydroxyacetone phosphate acyltransferase	25	680	251	36.91	NA	NA	NA	5345.33	8347.7	7679.87	46956.6	51992.7	42314.4	213615	254607	249095	239665	206350	172936	6027.36	5111.1	7960.09	NA	NA	NA	2068.9	9454.33	11221.9	958.813	3925.07	1715.65	NA	1186.78	192.394	2684.38	519.3	NA
O15231	ZN185_HUMAN	ZNF185	Zinc finger protein 185	6	689	78	11.32	NA	NA	NA	NA	NA	NA	5503.11	2342.18	1531.91	25670.3	22111.2	31338.7	33388.3	26765.8	30221.1	506.439	4142.05	1986.16	NA	NA	NA	NA	NA	NA	NA	NA	NA	NA	NA	NA	NA	NA	NA
O15234	CASC3_HUMAN	CASC3	Protein CASC3	13	703	162	23.04	NA	280.661	NA	4662.48	704.103	2422.04	7476.15	8512.9	12862.4	37571.3	38214.3	33215.9	79821.4	72345	81127.8	2278.31	2704.73	NA	NA	NA	NA	1127.01	1962.31	6796.1	512.675	NA	NA	NA	NA	NA	NA	NA	NA
O15235	RT12_HUMAN	MRPS12	28S ribosomal protein S12, mitochondrial	5	138	54	39.13	526.132	4298.54	1583.64	5368.61	2559.77	3290.17	15698	33171.3	29881.5	92177.6	101575	109183	103594	48674	86024.5	11363.1	5373.04	5129.57	NA	NA	NA	6862.97	16017.4	17701.8	4058.72	6028.75	6342.23	NA	NA	NA	1025.4	661.088	1118.87
O15258	RER1_HUMAN	RER1	Protein RER1	6	196	74	37.76	6463.68	13997.9	8100.36	34705.6	23951.2	29926.4	25593.7	55368.8	44605.8	131429	160477	132110	163262	134904	131084	27883.4	43283.4	28853.7	911.952	4181.26	5086.66	21551.7	23564.7	34842.6	11726.8	6891.16	8245.75	5685.11	17297.8	16370.4	13747.5	6783.11	11328.4
O15259	NPHP1_HUMAN	NPHP1	Nephrocystin-1	5	732	61	8.33	NA	NA	NA	NA	NA	NA	6664.42	NA	5227.44	4979.28	8338.66	15314.5	32987.8	13918.3	30619.8	404.011	1553.04	NA	NA	NA	NA	2306.51	494.118	1646.05	NA	NA	NA	NA	NA	NA	NA	NA	NA
O15260	SURF4_HUMAN	SURF4	Surfeit locus protein 4	4	269	50	18.59	1681.8	2037.13	2175.28	19794.7	18813.6	19534.4	58601	62114.6	63835.4	167253	240575	202698	246373	219060	172495	15303.1	17146.6	13849.2	NA	1017.58	744.518	9022.04	11000.9	9895.3	7849.47	5624.79	6791.02	5575.09	9283.41	6032.92	3992.76	5106.18	5217.88
O15264	MK13_HUMAN	MAPK13	Mitogen-activated protein kinase 13	5	365	55	15.07	NA	NA	NA	NA	499.354	NA	5511.65	3734.96	NA	18291.4	21749.9	19156.6	35424.8	26607.7	25371.5	NA	NA	NA	NA	NA	NA	NA	NA	NA	NA	NA	NA	NA	NA	NA	NA	NA	NA
O15265	ATX7_HUMAN	ATXN7	Ataxin-7	2	892	25	2.8	NA	NA	NA	NA	NA	NA	NA	NA	968.31	3690.7	4870.8	4255.62	5183.15	5573.44	5260.12	NA	NA	NA	NA	NA	NA	NA	NA	284.009	NA	NA	NA	NA	NA	NA	NA	NA	NA
O15269	SPTC1_HUMAN	SPTLC1	Serine palmitoyltransferase 1	15	473	140	29.6	NA	NA	NA	9498.31	8740.57	12485.2	41051.8	38583.1	46835.2	153128	217501	204667	202817	231961	203225	8926.67	7037.91	2728.44	300.267	NA	NA	7134.65	7532.34	7646.69	795.955	2008.73	735.947	NA	1904.25	2151.24	556.944	NA	NA
O15270	SPTC2_HUMAN	SPTLC2	Serine palmitoyltransferase 2	16	562	197	35.05	NA	NA	NA	NA	4065.28	3806.9	20540.4	23043.6	20378.5	106427	137128	112613	144240	149931	123960	7746.7	9148.23	3887.25	NA	NA	NA	3470.83	2578.05	6732.53	1162.92	1426.52	381.962	NA	321.153	NA	1312.07	NA	645.352
O15287	FANCG_HUMAN	FANCG	Fanconi anemia group G protein	12	622	137	22.03	NA	NA	NA	NA	1731.34	1384.57	6818.27	6632.66	7748.88	85449.4	108787	116801	135914	116568	98546.6	1049.47	3107.23	1445.79	NA	NA	NA	3296.35	1265.98	4726.06	NA	NA	NA	NA	NA	NA	NA	NA	NA
O15294	OGT1_HUMAN	OGT	UDP-N-acetylglucosamine--peptide N-acetylglucosaminyltransferase 110 kDa subunit	52	1046	498	47.61	NA	NA	1151.08	67471.1	76067.8	82609	346510	381948	374807	1.18871e+06	1.46451e+06	1.53861e+06	1.60535e+06	1.58454e+06	1.33008e+06	194210	231394	190432	NA	NA	NA	36592.3	28326.5	57513.4	37153.1	32030	34409	14941.3	22367.3	18824.8	15390.1	11063.4	11433.7
O15297	PPM1D_HUMAN	PPM1D	Protein phosphatase 1D	2	605	28	4.63	NA	NA	NA	NA	NA	NA	13884.3	NA	NA	43510.6	1507.85	NA	1075.89	1725.65	2698.22	NA	7752.14	NA	NA	NA	NA	875.014	NA	NA	NA	NA	NA	1216.02	NA	NA	569.011	605.011	NA
O15304	SIVA_HUMAN	SIVA1	Apoptosis regulatory protein Siva	6	175	73	41.71	NA	NA	NA	3310.35	974.242	2735.69	18205.5	13525.7	15146.7	70102.9	80375.1	78121.8	122828	116483	100910	3097	3460.43	2255.03	NA	NA	NA	607.872	857.311	NA	NA	NA	NA	NA	NA	NA	229.412	NA	NA
O15305	PMM2_HUMAN	PMM2	Phosphomannomutase 2	5	246	56	22.76	NA	NA	NA	1610.05	2756.51	1503.04	3743.71	3662.03	4094.17	22521.6	24237	21842	24835.5	28848.1	21315.5	1511.04	NA	1904.05	NA	NA	NA	NA	NA	664.361	453.012	NA	NA	NA	NA	125.003	NA	NA	395.009
O15318	RPC7_HUMAN	POLR3G	DNA-directed RNA polymerase III subunit RPC7	13	223	98	43.95	NA	892.353	NA	7729.83	5769.89	4108.15	66753	73315.8	83463.3	222647	309140	280449	338677	304046	260287	56847.4	67996.6	41870	NA	NA	NA	7280.66	3284.18	5495.68	6227.86	2907.91	7656.53	NA	2367.61	3269.86	2781.8	NA	NA
O15321	TM9S1_HUMAN	TM9SF1	Transmembrane 9 superfamily member 1	2	606	23	3.8	NA	NA	NA	1667.01	591.07	NA	1631.5	3168.45	2500.81	10556.9	9625.06	11538	9721.62	6195.88	7739.12	NA	NA	NA	NA	NA	NA	NA	NA	NA	NA	NA	NA	NA	NA	NA	NA	NA	NA
O15344	TRI18_HUMAN	MID1	E3 ubiquitin-protein ligase Midline-1	19	667	221	33.13	NA	NA	NA	NA	2073.41	1029.66	8900.3	10478.2	11454.5	156652	138266	296135	159540	140664	139148	926.335	NA	NA	NA	NA	NA	887.366	NA	1202.13	NA	NA	NA	NA	NA	NA	NA	NA	NA
O15347	HMGB3_HUMAN	HMGB3	High mobility group protein B3	9	200	63	31.5	987.421	3356.23	1268.02	10494.3	5776.71	3411.18	8528.97	10845	10822.9	46842.1	44858	52100.4	104613	84662.9	59842.4	NA	4410.45	5298.77	354.496	406.244	NA	1060.26	NA	1049.58	1697.04	1069.35	NA	NA	528.554	NA	NA	786.522	NA
O15350	P73_HUMAN	TP73	Tumor protein p73	15	636	173	27.2	NA	NA	NA	2715.03	3684.19	6209.77	11154.4	26480	11076.4	87066.1	104412	112625	107038	103715	82973.1	5265.65	8534.12	1934.13	NA	NA	NA	NA	NA	NA	NA	NA	690.751	NA	NA	NA	NA	NA	NA
O15355	PPM1G_HUMAN	PPM1G	Protein phosphatase 1G	25	546	262	47.99	1164.34	4957.37	2406.48	35826.8	31240.1	42742.9	169308	151080	183588	766899	853695	776337	1.19822e+06	1.03131e+06	1.00083e+06	68945.8	65746	57115.6	NA	1045.85	348.311	20655.7	36550	32192.6	13887.5	11931.3	9952.02	4920.16	8425.84	6390.63	4005.18	4528.52	6748.74
O15357	SHIP2_HUMAN	INPPL1	Phosphatidylinositol 3,4,5-trisphosphate 5-phosphatase 2	30	1258	367	29.17	NA	NA	NA	2326.29	6950.04	6341.92	45581.9	43305.3	45249.5	226195	274405	303296	366272	247812	298643	8658.25	11435.5	6153.4	NA	NA	NA	3019.46	3022.16	3065.53	1515.77	840.206	NA	NA	241.697	NA	NA	NA	NA
O15360	FANCA_HUMAN	FANCA	Fanconi anemia group A protein	27	1455	349	23.99	NA	NA	NA	1456.64	2431.89	1984.92	13705.8	13722.4	19495.6	103367	127582	94117.3	153853	117700	110583	592.012	3485.26	2260.51	NA	NA	NA	4816.48	5954.13	7069.42	1802.04	NA	NA	NA	344.533	NA	NA	NA	406.981
O15371	EIF3D_HUMAN	EIF3D	Eukaryotic translation initiation factor 3 subunit D	32	548	347	63.32	4545.97	12720.2	10002.3	80270	92636.6	99458.6	324281	338020	312860	1.33592e+06	1.77466e+06	1.78506e+06	2.01322e+06	1.66221e+06	1.61448e+06	153728	171058	159054	3181.66	3424.06	632.08	152771	139616	169401	43950.5	38352.1	37712.3	7411.23	19723.1	15548.9	38244.8	20908.1	27988
O15372	EIF3H_HUMAN	EIF3H	Eukaryotic translation initiation factor 3 subunit H	22	352	185	52.56	NA	NA	NA	39467.2	37776.6	43384.6	147836	187378	160326	836201	1.03719e+06	1.08246e+06	1.17429e+06	1.12366e+06	999160	53848.6	119228	84440.1	NA	588.802	NA	81697.9	84706	117081	14530.8	12060.3	14662.1	4995.74	7563.74	6082.09	23882.1	3846.16	5787.28
O15379	HDAC3_HUMAN	HDAC3	Histone deacetylase 3	9	428	104	24.3	NA	NA	303.209	6004.29	5302.23	2891.32	26237.4	33381.7	30920.8	84409.3	123394	121767	113093	101211	96989.6	21430.2	33395	20740.9	NA	NA	NA	5550.02	4385.15	5775.64	4393.49	2796.31	772.273	1440.21	2361.98	3490.82	3234.81	1308.89	1255.48
O15381	NVL_HUMAN	NVL	Nuclear valosin-containing protein-like	38	856	422	49.3	NA	8116.65	3698.61	14870.7	14972	22030.5	64425.2	78520.7	90464.6	412618	505249	510626	695357	556972	470732	27659.5	40392.5	31477.3	NA	NA	NA	9403.68	11539.6	6399.66	8556.21	4818.03	9095.29	1215.88	508.658	433.371	2579.51	1431.8	609.962
O15382	BCAT2_HUMAN	BCAT2	Branched-chain-amino-acid aminotransferase, mitochondrial	5	392	65	16.58	NA	NA	NA	NA	539.67	1094.36	3178.56	2253.32	4767.81	14841.5	19811.6	18657.7	25437.1	20401.2	13318.6	NA	812.019	NA	NA	NA	NA	NA	NA	757.057	NA	NA	NA	NA	NA	NA	NA	NA	NA
O15392	BIRC5_HUMAN	BIRC5	Baculoviral IAP repeat-containing protein 5	6	142	65	45.77	NA	NA	NA	NA	NA	NA	4437.82	4441.09	4478.11	16943.1	20259.1	18134.5	27341.5	20449.9	25542.2	982.125	776.674	NA	NA	NA	NA	NA	NA	NA	NA	NA	NA	NA	NA	NA	NA	NA	NA
O15397	IPO8_HUMAN	IPO8	Importin-8	24	1037	283	27.29	NA	430.107	275.745	11955.6	9198.96	12278.6	46217	64150.1	65736	335098	377761	357723	522204	390733	309648	28663.2	41248.8	27989.8	NA	NA	NA	58490	47858.6	72255.6	12970.4	7206.96	12355	997.151	699.189	1974.67	10680.6	6365.82	6581.49
O15400	STX7_HUMAN	STX7	Syntaxin-7	11	261	136	52.11	NA	NA	NA	8974.61	8115.58	7037.48	23072.4	24938	28571	117644	145531	131315	195219	174723	165656	4302.21	5476.45	4458.64	NA	NA	NA	2586.79	3232.99	4276	1777.46	NA	1771.59	NA	NA	NA	1167.03	161.89	NA
O15409	FOXP2_HUMAN	FOXP2	Forkhead box protein P2	6	715	84	11.75	NA	NA	NA	NA	NA	NA	NA	NA	701.778	32717.9	18018	23176	20358.7	18635.9	29155.4	NA	NA	NA	NA	NA	NA	NA	NA	NA	NA	NA	NA	NA	NA	NA	NA	NA	NA
O15417	TNC18_HUMAN	TNRC18	Trinucleotide repeat-containing gene 18 protein	13	2968	170	5.73	NA	NA	843.022	3004.85	2586.33	4390.76	8629.07	70288.4	67431.1	55788.8	55716.1	63802.3	57461.3	150843	59754.6	7175.32	4252.23	2667.56	NA	NA	NA	527.755	2894.83	NA	NA	2971.8	1504.43	272.623	145.268	NA	941.951	2127.51	NA
O15439	MRP4_HUMAN	ABCC4	ATP-binding cassette sub-family C member 4	24	1325	294	22.19	NA	NA	NA	1768.11	1700.86	4324.13	17222.9	18450.3	15803.4	77722.5	90689.8	111985	108499	95478.7	84228.7	2852.41	654.128	2262.85	NA	NA	NA	NA	NA	1162.07	NA	NA	NA	NA	NA	NA	NA	NA	NA
O15440	MRP5_HUMAN	ABCC5	ATP-binding cassette sub-family C member 5	9	1437	96	6.68	NA	NA	NA	NA	NA	NA	1259.75	4618.2	1911.19	33363.6	33102.1	21803.9	39124.9	26349	28066.5	NA	3195.88	NA	NA	NA	NA	747.018	NA	NA	NA	NA	NA	NA	NA	NA	NA	NA	NA
O15446	RPA34_HUMAN	POLR1G	DNA-directed RNA polymerase I subunit RPA34	8	510	135	26.47	NA	5027.38	567.026	5829.25	3760.63	6053.03	19287.9	20316.8	25854.4	60356.4	68544.7	66390.2	51888.7	54725.4	56723.8	9073.41	10910.9	9118.06	341.798	NA	NA	3639.36	5789.48	5833	4148.82	4666.11	2383.56	1211.99	459.696	NA	610.703	492.758	936.31
O15460	P4HA2_HUMAN	P4HA2	Prolyl 4-hydroxylase subunit alpha-2	6	535	76	14.21	NA	NA	NA	1485.64	1291.09	NA	5266.7	6836.52	4089.93	14703.3	22912.1	20030.9	22828.5	25806.4	21352.9	393.629	529.178	NA	NA	NA	NA	404.084	347.636	676.193	502.466	292.251	NA	NA	340.963	NA	NA	NA	NA
O15498	YKT6_HUMAN	YKT6	Synaptobrevin homolog YKT6	8	198	97	48.99	NA	NA	NA	2742.96	689.384	1656.32	2913.93	5606.97	5696.04	47068.4	40111.2	45248.8	88185.9	54569.8	49507.1	NA	1026.21	432.495	NA	NA	NA	NA	NA	1536.84	NA	NA	986.489	NA	1033.76	NA	NA	NA	NA
O15504	NUP42_HUMAN	NUP42	Nucleoporin NUP42	15	423	165	39.01	NA	NA	NA	3139.11	4581.92	695.615	23429.5	26182.9	25094.3	158037	184740	172827	232472	187241	184794	7332.72	8295.76	6151.79	NA	NA	NA	8834.48	5477.38	6607.36	1891.85	1216.45	2205.48	855.3	838.924	1036.55	1101.86	NA	NA
O15511	ARPC5_HUMAN	ARPC5	Actin-related protein 2/3 complex subunit 5	5	151	66	43.71	NA	NA	NA	12823.5	9267.7	12282	27894.9	35366.3	29163.8	106762	129967	109472	173663	160479	142696	14060.4	15402.9	8432.27	NA	NA	NA	5866.55	3624.61	6063.44	3488.84	NA	2906.2	980.55	2531.91	642.698	2305.99	850.356	881.852
O15514	RPB4_HUMAN	POLR2D	DNA-directed RNA polymerase II subunit RPB4	4	142	50	35.21	NA	NA	NA	NA	NA	1200.78	4478.36	8595.44	5698.46	15341.4	18524.4	25513.5	43966.5	14503.5	17922.6	3454.71	1755.84	1619.27	NA	NA	NA	NA	NA	319.709	NA	537.916	NA	NA	NA	NA	NA	NA	NA
O15516	CLOCK_HUMAN	CLOCK	Circadian locomoter output cycles protein kaput	3	846	42	4.96	NA	NA	NA	935.646	528.022	435.018	NA	NA	1782.32	8120.63	15461.9	10979.3	12549.5	7899.53	10391	NA	286.01	NA	NA	NA	NA	NA	NA	NA	NA	NA	NA	NA	NA	NA	NA	NA	NA
O15525	MAFG_HUMAN	MAFG	Transcription factor MafG	3	162	48	29.63	NA	NA	NA	NA	NA	411.404	1726.98	1181.56	1575.89	6728.83	7585	8418.54	9315.92	12003.8	6479.57	615.078	573.716	487.887	NA	NA	NA	358.498	NA	300.401	NA	NA	NA	NA	NA	NA	NA	NA	456.466
O15530	PDPK1_HUMAN	PDPK1	3-phosphoinositide-dependent protein kinase 1	4	556	69	12.41	NA	NA	NA	NA	NA	NA	2469.77	735.019	3941.47	13652.6	18068.2	11500.7	18785.6	17230.2	16017.2	NA	NA	660.363	NA	NA	NA	NA	NA	NA	NA	NA	NA	NA	NA	NA	NA	NA	NA
O15533	TPSN_HUMAN	TAPBP	Tapasin	4	448	40	8.93	NA	NA	NA	NA	556.431	NA	4892.05	6246.74	3769.6	33272.5	36113.9	34375.8	35599.8	30030.4	25235.9	1053.03	NA	545.396	NA	NA	NA	NA	NA	NA	289.67	NA	NA	NA	NA	NA	NA	NA	290.316
O15534	PER1_HUMAN	PER1	Period circadian protein homolog 1	2	1290	35	2.71	NA	NA	NA	NA	NA	NA	NA	NA	800.148	4006.25	5177.94	8882.8	6802.33	6785.83	6950.55	NA	NA	NA	NA	NA	NA	NA	908.648	998.356	NA	NA	NA	NA	NA	NA	NA	NA	NA
O15541	R113A_HUMAN	RNF113A	E3 ubiquitin-protein ligase RNF113A	15	343	157	45.77	NA	NA	NA	6152.64	3896.62	5409.94	60612.2	53426.8	59025	284502	306018	313736	406805	375696	380762	21537.8	16536.4	17118.2	NA	NA	NA	2690.96	1137.39	4871.35	1419.67	3719.49	4824.07	NA	1017.39	775.731	962.711	NA	318.906
O15550	KDM6A_HUMAN	KDM6A	Lysine-specific demethylase 6A	26	1401	348	24.84	NA	NA	NA	1202.76	6359.65	4322.58	21884	25114.6	29902.8	160487	132342	127073	186167	133450	117283	7723.07	14065.7	11387.8	NA	NA	NA	NA	NA	NA	NA	NA	708.086	NA	NA	NA	NA	NA	NA
O43143	DHX15_HUMAN	DHX15	ATP-dependent RNA helicase DHX15	49	795	377	47.42	2888.69	54461.9	37442.8	149864	111102	142968	451041	608584	530438	2.39582e+06	2.66927e+06	2.56599e+06	3.3765e+06	2.40803e+06	2.33051e+06	298514	347889	275916	4245.21	5632.9	4573.94	142718	144225	184900	72687.2	70204.9	65807.1	23236.9	46904.5	26463.8	26503.4	21478.5	25184.8
O43148	MCES_HUMAN	RNMT	mRNA cap guanine-N7 methyltransferase	25	476	236	49.58	426.268	539.821	530.776	16449.5	16039.6	14329.4	64010.4	85157.8	82958.6	431012	568243	500917	680585	549094	496873	28410	25514.6	34185.5	NA	NA	NA	7770.76	8329.71	7427.79	2504.49	2232.39	5299.48	383.872	1931.31	2429.51	5286.34	1275	1777.44
O43149	ZZEF1_HUMAN	ZZEF1	Zinc finger ZZ-type and EF-hand domain-containing protein 1	52	2961	633	21.38	NA	NA	NA	6107.2	6189.36	2335.68	36847.8	38263.7	53091.6	207821	312033	315344	304850	219334	220188	15239.9	15810	11980	NA	NA	NA	3202.54	3706.38	7763.23	1169.27	1339.09	1820.9	7600.2	NA	NA	525.24	NA	272.553
O43150	ASAP2_HUMAN	ASAP2	Arf-GAP with SH3 domain, ANK repeat and PH domain-containing protein 2	14	1006	200	19.88	NA	NA	NA	NA	915.779	NA	4694.14	3075.92	7618.44	45204.1	204737	196327	63045.5	49802.5	233715	NA	313.139	NA	NA	NA	NA	NA	NA	NA	NA	NA	NA	NA	NA	NA	NA	NA	NA
O43151	TET3_HUMAN	TET3	Methylcytosine dioxygenase TET3	5	1795	83	4.62	NA	NA	NA	NA	NA	NA	3400.15	NA	1921.73	15638.2	17341.8	8694.28	12491.5	16512.2	3186.11	809.029	NA	NA	NA	NA	NA	NA	NA	NA	NA	NA	NA	NA	NA	NA	NA	NA	NA
O43156	TTI1_HUMAN	TTI1	TELO2-interacting protein 1 homolog	8	1089	97	8.91	NA	NA	NA	1088.24	1040.14	1394.79	6578.06	4869.3	5631.81	32991.7	49637.6	41192.9	62117.1	48781.2	50692	1998.69	1815.68	2362	NA	NA	NA	1611.54	632.833	847.696	NA	NA	NA	218.071	NA	NA	NA	NA	NA
O43159	RRP8_HUMAN	RRP8	Ribosomal RNA-processing protein 8	6	456	82	17.98	NA	1387.45	NA	1107.4	NA	1400.87	7388.3	6911.43	5672.33	19124.3	19469.2	25191.1	27594.1	13196	25257.8	NA	736.31	NA	NA	NA	NA	NA	2186.09	2234.04	NA	NA	306.664	NA	NA	377.008	NA	NA	NA
O43164	PJA2_HUMAN	PJA2	E3 ubiquitin-protein ligase Praja-2	15	708	195	27.54	NA	NA	NA	2971.49	4927.6	1901.17	20963.4	16571.4	24411.4	86543.1	81803	70891	120486	115554	112653	3529.73	8113.3	5326.54	NA	NA	NA	NA	1602.55	2167.68	NA	1297.23	561.013	NA	NA	NA	NA	NA	478.242
O43166	SI1L1_HUMAN	SIPA1L1	Signal-induced proliferation-associated 1-like protein 1	50	1804	633	35.09	NA	NA	NA	10580	7437.69	6761.94	111634	103563	119323	299874	441245	375233	360038	300186	255877	17342.2	10736.5	21338.5	NA	NA	NA	5363.92	3496.93	9445.88	1127.22	NA	627.932	NA	232.477	NA	1184.52	519.559	1475.93
O43167	ZBT24_HUMAN	ZBTB24	Zinc finger and BTB domain-containing protein 24	2	697	26	3.73	NA	NA	NA	599.02	932.031	NA	1613.05	NA	1675.05	NA	5908.2	5516.18	4106.12	4520.15	3379.12	1236.04	270.008	NA	NA	NA	NA	NA	NA	NA	NA	NA	NA	NA	NA	NA	NA	NA	NA
O43169	CYB5B_HUMAN	CYB5B	Cytochrome b5 type B	4	150	55	36.67	NA	NA	NA	2573.87	3314.83	2010.06	4961.81	13588.5	4371.87	40220.8	45278.2	41029.1	43940.9	31343.2	20617.7	2672.06	3504.17	2783.15	NA	NA	NA	820.71	962.517	1342.76	345.204	NA	1531.93	NA	391.581	NA	NA	NA	NA
O43172	PRP4_HUMAN	PRPF4	U4/U6 small nuclear ribonucleoprotein Prp4	37	522	363	69.54	919.494	4975.07	3172.02	71484.8	71603.5	68219.1	533208	619538	569241	2.36086e+06	2.93807e+06	3.10379e+06	2.71369e+06	2.41089e+06	2.12122e+06	379847	413189	335980	NA	1578.87	NA	61694.8	61276.2	75485	64276.8	55990.9	59259.9	31172.1	38692.2	44332.8	29453.6	20578.3	22100.7
O43175	SERA_HUMAN	PHGDH	D-3-phosphoglycerate dehydrogenase	26	533	242	45.4	21492.1	30215.1	41866.2	160282	145734	157338	430672	464659	456932	1.77439e+06	2.33569e+06	2.17053e+06	2.49689e+06	2.48385e+06	2.35157e+06	105780	128062	99518.8	9943.71	17598.4	11281.3	98008.8	102849	124892	31957.8	27440.7	34854.2	17827.3	25593.7	19130.2	39622.3	18728.5	20899
O43181	NDUS4_HUMAN	NDUFS4	NADH dehydrogenase [ubiquinone] iron-sulfur protein 4, mitochondrial	7	175	64	36.57	453.624	651.006	NA	601.555	5431.76	3566.61	11449.5	12801.2	11877.4	52854.3	72565.9	60633.6	63321.4	65928.2	57903.8	1039.21	2598.13	2469.75	NA	NA	NA	3377.58	2974.49	6226.71	1479.74	NA	3114.54	NA	444.413	473.335	NA	NA	694.304
O43187	IRAK2_HUMAN	IRAK2	Interleukin-1 receptor-associated kinase-like 2	2	625	25	4	NA	NA	NA	NA	NA	NA	6397.21	NA	3251.1	5321.17	4342.15	14741.5	18931.5	20678.4	10061.5	NA	NA	NA	NA	NA	NA	NA	NA	NA	NA	NA	NA	NA	NA	NA	NA	NA	NA
O43237	DC1L2_HUMAN	DYNC1LI2	Cytoplasmic dynein 1 light intermediate chain 2	19	492	227	46.14	NA	NA	2528.58	17660.3	21296.3	28305.3	104997	107215	109143	450178	447344	530124	687056	639689	547208	25972.1	30056.1	22763.3	NA	NA	NA	13116.1	17038.6	16518.7	4235.96	4207.21	6661.77	5169.02	5881.35	3375.89	5094.08	3915.42	4308.19
O43242	PSMD3_HUMAN	PSMD3	26S proteasome non-ATPase regulatory subunit 3	44	534	349	65.36	32490.1	49452	32964.9	202427	185278	179698	511086	570326	532220	1.8436e+06	2.05786e+06	1.94965e+06	2.80181e+06	2.36658e+06	2.2409e+06	124263	143411	121312	NA	1417.11	943.503	74301.4	67302.1	82270.4	34973.2	30279.8	36142.2	12296.5	17845.9	10804.5	20883.7	14687.4	12447.8
O43248	HXC11_HUMAN	HOXC11	Homeobox protein Hox-C11	3	304	37	12.17	NA	NA	NA	NA	523.757	NA	3786.12	1125.46	3968.69	18738.6	19926.8	24834.8	18118.7	17278.9	16131.3	765.656	NA	959.449	NA	NA	NA	NA	569.298	387.898	NA	NA	NA	556.732	NA	NA	NA	NA	NA
O43251	RFOX2_HUMAN	RBFOX2	RNA binding protein fox-1 homolog 2	2	390	36	9.23	NA	NA	447.263	5766.95	NA	NA	5874.42	11193	12779	48095.4	52225.9	44747.5	46419.5	40433.1	30491.6	2908.04	605.254	579.6	427.848	NA	NA	558.143	4528.67	5518.64	NA	2839.22	2096.29	NA	NA	NA	NA	574.497	833.326
O43252	PAPS1_HUMAN	PAPSS1	Bifunctional 3'-phosphoadenosine 5'-phosphosulfate synthase 1	25	624	288	46.15	NA	NA	NA	10328	4582.18	18746.8	43887.8	51643.8	48475.3	299575	336833	332674	435327	396548	351290	10482.8	15560	11472.2	NA	NA	NA	2992.65	1129.67	1191.58	NA	NA	NA	NA	1147.99	NA	1595.78	562.132	844.286
O43264	ZW10_HUMAN	ZW10	Centromere/kinetochore protein zw10 homolog	32	779	352	45.19	NA	NA	NA	3467.64	3238.82	5815.72	46473.2	52770.7	52690.7	291414	321756	313037	380157	320696	279982	28320.2	29753.6	23669.7	NA	NA	NA	7570.95	8785.37	12239.4	1133.23	819.811	784.837	NA	952.685	972.994	1164.02	649.449	NA
O43290	SNUT1_HUMAN	SART1	U4/U6.U5 tri-snRNP-associated protein 1	58	800	486	60.75	4597.13	10758.5	8605.64	67050.6	50614.2	60153.9	328932	375747	355419	1.63587e+06	1.99314e+06	1.94314e+06	2.12331e+06	1.87836e+06	1.63574e+06	271897	291809	253495	4127.03	3849.34	3716.73	49481.6	61392	74550.4	52110.2	54663.7	50463.8	21299.8	32054.2	34436.3	30438.5	13516.3	23710
O43291	SPIT2_HUMAN	SPINT2	Kunitz-type protease inhibitor 2	3	252	31	12.3	NA	NA	NA	NA	NA	NA	NA	NA	NA	5393.75	9576.52	7625.12	8856.24	7732.7	9059.79	NA	NA	NA	NA	NA	NA	NA	NA	NA	365.66	NA	NA	NA	NA	NA	NA	NA	NA
O43292	GPAA1_HUMAN	GPAA1	Glycosylphosphatidylinositol anchor attachment 1 protein	4	621	48	7.73	NA	232.01	NA	1006.02	NA	NA	2130.68	1441.95	5811.53	27624.8	30843.2	33913.4	34764.7	28126.3	29683.1	908.057	851.384	NA	NA	NA	NA	420.032	NA	NA	NA	296.008	NA	NA	NA	NA	NA	NA	NA
O43293	DAPK3_HUMAN	DAPK3	Death-associated protein kinase 3	12	454	106	23.35	NA	NA	NA	510.899	276.657	4497.86	24422.3	29705	26161.2	68703.1	89305.6	108424	96751.4	91024	99722	15592	17889.3	15661.6	NA	NA	NA	12039.5	9549.11	15880.9	3915.45	1786.41	NA	687.37	1045.63	NA	NA	927.324	1351.99
O43294	TGFI1_HUMAN	TGFB1I1	Transforming growth factor beta-1-induced transcript 1 protein	8	461	98	21.26	NA	NA	NA	NA	NA	863.883	145.963	5094.7	4134.42	28363.3	30966.6	23495.6	51825.7	47659.2	34720.7	785.869	187.697	NA	NA	NA	NA	NA	NA	NA	338.16	NA	NA	NA	NA	NA	NA	NA	NA
O43295	SRGP3_HUMAN	SRGAP3	SLIT-ROBO Rho GTPase-activating protein 3	2	1099	21	1.91	NA	NA	NA	NA	NA	NA	NA	NA	NA	NA	6322.72	10199.6	8094.1	2502.13	NA	316.645	NA	NA	NA	NA	NA	NA	NA	NA	NA	NA	491.012	NA	NA	NA	NA	NA	NA
O43299	AP5Z1_HUMAN	AP5Z1	AP-5 complex subunit zeta-1	3	807	34	4.21	NA	NA	NA	NA	754.178	NA	557.53	2747.75	1469.57	4412.77	7512.77	9697.16	8624.51	8234.39	5717.29	NA	1083.19	438.974	NA	NA	NA	NA	NA	NA	170.367	NA	NA	NA	NA	NA	NA	NA	NA
O43301	HS12A_HUMAN	HSPA12A	Heat shock 70 kDa protein 12A	15	675	175	25.93	NA	NA	NA	1103.7	NA	NA	3646.32	837.079	2580.87	29716.2	52172.2	49639.4	43043	46014	23421.6	563.052	NA	604.932	NA	NA	NA	NA	299.006	NA	504.363	NA	11416.5	NA	NA	NA	NA	NA	NA
O43303	CP110_HUMAN	CCP110	Centriolar coiled-coil protein of 110 kDa	37	1012	488	48.22	NA	554.247	NA	13953.1	15345.7	19681.6	180364	127506	213765	376749	531074	531545	410612	349281	409939	96228.1	79737.5	58901.4	NA	NA	NA	29728	29103.4	32202.5	9949.59	9187.89	12626.9	2790.9	6173.08	6016.68	12518.8	2375.65	5805.42
O43306	ADCY6_HUMAN	ADCY6	Adenylate cyclase type 6	3	1168	47	4.02	NA	NA	NA	NA	NA	NA	NA	NA	1913.21	9654.9	4493.13	7830.41	8849.86	9178.81	6380.91	NA	NA	NA	NA	NA	NA	NA	NA	NA	NA	NA	NA	NA	NA	NA	NA	NA	NA
O43310	CTIF_HUMAN	CTIF	CBP80/20-dependent translation initiation factor	7	598	74	12.37	NA	NA	NA	698.316	246.376	NA	836.687	3004.93	5712.31	27153	40028.5	28975.9	51714.2	36704.5	42060.6	NA	2544.04	667.315	NA	NA	NA	NA	1770.76	610.829	NA	NA	NA	NA	NA	NA	NA	NA	NA
O43314	VIP2_HUMAN	PPIP5K2	Inositol hexakisphosphate and diphosphoinositol-pentakisphosphate kinase 2	37	1243	386	31.05	NA	NA	NA	9343.15	3769.99	20846.3	76799	72489.8	95960.1	540269	621499	470076	913740	684583	591185	33196.3	35967.9	12961.7	NA	NA	NA	2749.76	3774.87	5192.09	629.264	228.002	734.819	NA	NA	NA	NA	NA	354.146
O43318	M3K7_HUMAN	MAP3K7	Mitogen-activated protein kinase kinase kinase 7	30	606	296	48.84	NA	NA	NA	24718.9	15141.3	17425.6	109769	93735.4	104030	470887	651185	635196	723334	688368	633053	27154.2	33650	27367.4	NA	NA	NA	12304	11040.7	14635.8	2110.03	2727.05	3012.95	NA	252.852	478.271	434.775	601.7	950.527
O43324	MCA3_HUMAN	EEF1E1	Eukaryotic translation elongation factor 1 epsilon-1	6	174	59	33.91	2893.53	2646.97	3234.42	8482.7	18576.6	21904.8	52831.3	46997.8	53710.8	191487	100810	241106	267538	193910	98104.4	26154.4	28809.2	24363.1	NA	2242.98	NA	4815.21	10756.2	12329.1	7217.28	1639.56	4876.22	626.303	2164.43	616.178	2196.54	1700.09	3637.64
O43347	MSI1H_HUMAN	MSI1	RNA-binding protein Musashi homolog 1	9	362	124	34.25	NA	2528.68	1105.08	1075.01	1666.4	239.719	5138.63	4267.79	4168.12	26911.8	30936.8	28694.4	51351.2	30557.5	30435.8	NA	NA	1894.83	NA	NA	NA	501.13	NA	683.435	NA	NA	NA	NA	NA	NA	NA	NA	NA
O43353	RIPK2_HUMAN	RIPK2	Receptor-interacting serine/threonine-protein kinase 2	20	540	229	42.41	NA	NA	NA	1817.82	1664.52	3401.25	21461.7	27491.2	35276.2	154020	171771	170817	232425	207065	197973	8916.89	7497.9	7669.48	NA	NA	NA	NA	2569.81	845.139	240.337	NA	NA	NA	NA	NA	NA	NA	NA
O43379	WDR62_HUMAN	WDR62	WD repeat-containing protein 62	52	1518	529	34.85	NA	NA	NA	29084	32810.5	34236.1	174036	182884	181267	751784	812731	866917	992080	820067	810575	83114.1	95372	75239.1	NA	NA	NA	52940.2	41622.6	53894.8	11619.4	8311.53	10436.5	1994.34	1007.76	1373.45	7718.88	2102.67	4975.74
O43390	HNRPR_HUMAN	HNRNPR	Heterogeneous nuclear ribonucleoprotein R	29	633	286	45.18	6374.72	37670.1	26177.5	75269.4	63034.2	57688.5	223392	303222	261933	1.19649e+06	1.267e+06	1.30048e+06	1.43955e+06	1.04997e+06	1.01728e+06	117153	103524	87255.2	2355.43	7272.71	1599.81	102152	117743	129525	35906.6	34542.3	32230.9	7449.45	16154.8	13396.2	20034.2	15166.6	17500.9
O43395	PRPF3_HUMAN	PRPF3	U4/U6 small nuclear ribonucleoprotein Prp3	42	683	361	52.86	NA	6331.76	1801.47	99871	99061.5	119900	757193	784401	752638	2.68632e+06	3.1959e+06	3.39176e+06	2.84137e+06	2.80436e+06	2.51797e+06	520719	532293	460456	1122.13	2073.16	2179.21	104989	101068	108313	116732	127156	118913	63489.5	79908.9	68487.2	50910.6	31129.1	39589.5
O43396	TXNL1_HUMAN	TXNL1	Thioredoxin-like protein 1	13	289	135	46.71	NA	427.46	NA	40472.6	55270.6	56392.2	105435	121891	113983	276965	327037	303744	340309	311153	283514	30858.9	28409.3	20018.7	NA	176.973	NA	2892.43	3706.66	2775.83	13832.9	6791.42	14352	NA	NA	NA	NA	NA	562.735
O43399	TPD54_HUMAN	TPD52L2	Tumor protein D54	17	206	170	82.52	NA	926.198	NA	27259.7	26390	31036.7	103247	117210	117152	711113	1.00564e+06	879176	1.07223e+06	913576	878284	28560.8	29590	25126.2	NA	NA	NA	8913.01	11097.6	13681.1	4562.12	4042.34	4983.62	3479.95	5957.23	5689.46	7693.2	5571.84	2316.47
O43402	EMC8_HUMAN	EMC8	ER membrane protein complex subunit 8	8	210	108	51.43	NA	NA	NA	1881.48	NA	2143.98	6249.12	10533.2	7621.79	54732.2	53057.1	35713.6	67420.2	43457.2	54530.8	1932.69	1819.84	1488.8	NA	NA	NA	NA	1026.36	NA	NA	NA	NA	NA	NA	NA	NA	NA	NA
O43405	COCH_HUMAN	COCH	Cochlin	2	550	25	4.55	NA	NA	NA	NA	NA	NA	3881.12	NA	NA	5693.53	5209.11	4069.37	6873.58	7504.94	5349.55	NA	NA	NA	NA	NA	NA	NA	NA	NA	NA	NA	NA	NA	NA	NA	NA	NA	NA
O43426	SYNJ1_HUMAN	SYNJ1	Synaptojanin-1	55	1573	640	40.69	NA	614.683	NA	11885.2	9270.25	9705.66	88801.8	85212.2	68670.1	491493	609002	544303	790491	658709	567419	32092	36029.7	19559.8	NA	NA	NA	5881.4	3996.86	5309.17	884.377	904.875	6946.77	398.891	2531.32	504.01	965.572	1039.95	363.16
O43427	FIBP_HUMAN	FIBP	Acidic fibroblast growth factor intracellular-binding protein	10	364	99	27.2	NA	NA	NA	1003.61	NA	846.546	4558.83	4971.07	6511.92	74914.6	98334.9	74341.5	108138	60621.3	73668.1	2986.33	3222.84	1375.96	NA	NA	NA	NA	NA	1226.84	NA	448.726	NA	NA	NA	NA	NA	NA	NA
O43432	IF4G3_HUMAN	EIF4G3	Eukaryotic translation initiation factor 4 gamma 3	86	1585	750	47.32	NA	NA	747.992	124196	129433	117439	629910	639370	635087	2.1512e+06	2.37217e+06	2.72004e+06	3.01925e+06	2.70194e+06	2.45456e+06	311132	395252	309050	NA	NA	NA	181323	172887	188930	36642.3	44814.4	48809.9	31430.5	27966.6	20490.1	38101.6	18327.7	38111.8
O43435	TBX1_HUMAN	TBX1	T-box transcription factor TBX1	10	398	107	26.88	NA	NA	NA	NA	NA	397.003	6280.18	7945.38	9193.61	52544.9	66811.6	56690.4	71698.2	58665.8	33636.2	2366.94	3970.8	1192.06	NA	NA	NA	NA	NA	NA	355.364	NA	NA	145.487	379.127	NA	NA	NA	NA
O43439	MTG8R_HUMAN	CBFA2T2	Protein CBFA2T2	9	604	118	19.54	NA	NA	NA	NA	NA	830.332	14257.1	15545.6	4696.91	70637.9	65994.8	59853.1	80467.9	99403	79821.7	1676.65	4147.5	3368.39	NA	NA	NA	NA	NA	NA	405.109	NA	666.667	NA	NA	NA	NA	NA	NA
O43447	PPIH_HUMAN	PPIH	Peptidyl-prolyl cis-trans isomerase H	15	177	132	74.58	NA	NA	390.929	6835.91	8742.9	8162.63	38763.4	57108.6	37241.2	281312	291660	287504	385803	254788	274490	12945.4	10532.3	14651.9	NA	NA	NA	1270.06	NA	1292.53	2082.78	NA	NA	NA	1331.16	NA	NA	NA	NA
O43463	SUV91_HUMAN	SUV39H1	Histone-lysine N-methyltransferase SUV39H1	3	412	30	7.28	NA	NA	628.798	480.332	NA	972.437	2948.09	2668.04	6087.66	13376.5	17795.2	9941.14	10611.3	3597.81	9693.88	959.616	NA	NA	NA	NA	NA	3013.75	NA	NA	NA	NA	683.536	NA	NA	NA	459.825	NA	NA
O43464	HTRA2_HUMAN	HTRA2	Serine protease HTRA2, mitochondrial	3	458	33	7.21	NA	NA	NA	NA	1137.99	1632.28	881.456	1325.04	3313.1	6461.21	8074.54	11533.7	17799.6	11803.1	17246.5	NA	1179.03	3149.08	NA	NA	NA	NA	NA	2058.83	NA	NA	NA	NA	NA	NA	NA	NA	NA
O43482	MS18B_HUMAN	OIP5	Protein Mis18-beta	10	229	141	61.57	NA	NA	NA	11073.2	7238.37	12017.7	87436.1	84839.4	86015.8	248161	297368	285435	361693	350198	290291	37813.4	32479.8	35953.1	NA	NA	NA	10639.7	10283.6	16524.8	9652.94	5981.05	8049.79	6112.87	6310.7	5214.43	5867.11	3082.67	6162.76
O43488	ARK72_HUMAN	AKR7A2	Aflatoxin B1 aldehyde reductase member 2	5	359	54	15.04	945.466	NA	220.224	3141.79	2252.77	3571.53	5135.59	6412.2	8844.66	20255.2	38565.3	35851.1	46982.3	39194.9	37781.9	824.166	975.207	1748.99	NA	NA	NA	NA	1843.42	1482.39	869.252	528.982	3538.22	NA	1053.19	NA	151.27	537.308	230.42
O43491	E41L2_HUMAN	EPB41L2	Band 4.1-like protein 2	77	1005	652	64.88	699.574	686.539	1468.67	145938	152643	165417	732230	716835	678678	3.77039e+06	4.12403e+06	4.39747e+06	4.73284e+06	4.52098e+06	4.03699e+06	246054	299646	226985	NA	NA	NA	62689.5	66121.9	70686	29617.5	36806.4	29185.8	19862.4	40202.2	26868.1	27500.1	16947.3	20210
O43502	RA51C_HUMAN	RAD51C	DNA repair protein RAD51 homolog 3	14	376	177	47.07	NA	NA	NA	9351.28	5993.4	7999.74	31327.3	37762.3	37460.8	152982	192855	197900	239134	206289	187827	10684.5	14707.5	9240.29	NA	NA	NA	1995.56	930.953	2857.06	3229.11	816.316	2281.74	637.182	927.756	1188.16	1170.06	765.982	NA
O43504	LTOR5_HUMAN	LAMTOR5	Ragulator complex protein LAMTOR5	4	91	68	74.73	NA	NA	NA	NA	NA	NA	NA	486.015	2506.78	31497.5	28645.3	28978.3	44963	34793.7	33655.3	813.33	4104.2	NA	NA	NA	NA	NA	NA	NA	NA	NA	NA	NA	NA	NA	NA	NA	NA
O43505	B4GA1_HUMAN	B4GAT1	Beta-1,4-glucuronyltransferase 1	2	415	25	6.02	NA	NA	NA	NA	1029.62	614.209	2189.07	950.116	2793.68	4800.31	11820.3	9442.77	14573.1	8875.89	8375.03	NA	NA	NA	NA	NA	NA	372.984	NA	NA	NA	NA	NA	NA	865.435	NA	NA	NA	NA
O43513	MED7_HUMAN	MED7	Mediator of RNA polymerase II transcription subunit 7	4	233	65	27.9	NA	NA	NA	1095.86	NA	NA	5346.85	5510.73	6323.05	37839.4	38306.1	24350.4	43865.9	43245.3	37817.5	NA	NA	1902.09	NA	NA	NA	NA	NA	NA	NA	NA	NA	NA	NA	NA	NA	NA	NA
O43516	WIPF1_HUMAN	WIPF1	WAS/WASL-interacting protein family member 1	10	503	139	27.63	NA	NA	NA	3201.9	2902.82	2946.72	25217.8	17780.3	19708.5	103523	126432	133239	142092	143399	125785	4132.77	3768.52	2160.74	NA	NA	NA	3336.5	948.711	2905.98	NA	NA	692.515	NA	386.961	236.668	924.553	NA	434.542
O43521	B2L11_HUMAN	BCL2L11	Bcl-2-like protein 11	2	198	19	9.6	NA	NA	NA	NA	NA	NA	470.08	NA	3943.59	6770.15	10971.3	9936.81	10188.1	9646.83	5772.43	NA	233.441	NA	NA	NA	NA	NA	NA	NA	NA	NA	NA	NA	NA	NA	NA	NA	NA
O43524	FOXO3_HUMAN	FOXO3	Forkhead box protein O3	8	673	94	13.97	NA	NA	NA	2203.77	7495.43	2213.54	45739.9	55267.7	53496.5	189314	253997	255341	301349	238617	196138	18549.5	23346.6	15176.7	NA	NA	NA	10499.9	8370.65	9865.5	2140.51	2438.72	1896.22	NA	947.15	788.446	1290.62	NA	797.881
O43542	XRCC3_HUMAN	XRCC3	DNA repair protein XRCC3	13	346	162	46.82	NA	NA	NA	3692.83	2289.07	1878.04	7752.28	17683	17298.5	96331.2	130806	119466	138444	109497	97203.7	4578.93	7766.99	2767.72	NA	NA	NA	1796.92	2224.39	2949.4	NA	NA	NA	NA	NA	NA	NA	NA	453.497
O43572	AKA10_HUMAN	AKAP10	A-kinase anchor protein 10, mitochondrial	18	662	288	43.5	NA	880.81	NA	8198.05	1114.42	6053.48	29178.7	33148.5	37732.6	181324	201672	248748	279018	226755	189885	21126	19524.6	4956.71	NA	NA	NA	2024.09	4948.37	2636.47	NA	NA	NA	NA	NA	NA	NA	329.709	NA
O43583	DENR_HUMAN	DENR	Density-regulated protein	8	198	88	44.44	NA	NA	NA	559.61	NA	1269.15	6545.33	13730	11361	57820.3	69846.8	84301.2	95568.2	84759.1	59854.8	3071.91	3307.94	4459.13	NA	NA	NA	1858.04	1326.82	1736.19	739.221	NA	NA	NA	742.779	477.118	NA	NA	NA
O43592	XPOT_HUMAN	XPOT	Exportin-T	20	962	209	21.73	NA	NA	NA	5786.73	11372	7309.51	25970.7	31575.4	32463.7	153762	156002	163515	224637	155161	139220	7881.29	12164	5072.79	NA	NA	NA	1504.4	4639.95	4235.08	NA	NA	NA	NA	1210.45	NA	NA	838.246	659.909
O43615	TIM44_HUMAN	TIMM44	Mitochondrial import inner membrane translocase subunit TIM44	19	452	196	43.36	1095.31	3293.45	2024.22	13338.1	9777.27	15330.8	27360.1	35698.3	28442.8	129183	140283	168702	195056	182784	151773	NA	NA	3815.11	74.2037	1492.44	NA	16900.5	13661.9	22528.2	5173.63	3196.28	3999.68	NA	724.845	NA	NA	875.428	NA
O43617	TPPC3_HUMAN	TRAPPC3	Trafficking protein particle complex subunit 3	6	180	65	36.11	NA	NA	NA	1377.64	NA	2848.17	10331.6	13579.9	8022.33	74804.4	69685.1	80674.9	114242	76427.6	68638.2	6166.48	11076.2	9480.65	NA	NA	NA	2967.21	2697.35	2878.17	NA	565.313	NA	NA	242.123	NA	NA	NA	NA
O43633	CHM2A_HUMAN	CHMP2A	Charged multivesicular body protein 2a	4	222	34	15.32	NA	NA	467.586	NA	2250.73	NA	3119.72	3586.65	3798.2	20636.3	35991.8	24705.1	44003.8	40291	32671.8	NA	NA	NA	NA	NA	NA	NA	NA	1193.59	NA	NA	NA	NA	NA	NA	1433.91	NA	NA
O43639	NCK2_HUMAN	NCK2	Cytoplasmic protein NCK2	17	380	198	52.11	NA	NA	NA	1997.38	2935.01	1298.99	12544.9	10982.5	14267.3	96356.7	103119	92900.5	137950	122281	115500	4127.02	5433.57	5434.16	NA	NA	NA	3153.6	838.201	2885.12	300.62	748.032	315.638	NA	NA	NA	NA	NA	NA
O43660	PLRG1_HUMAN	PLRG1	Pleiotropic regulator 1	20	514	238	46.3	NA	NA	1513.91	5935.06	6407.61	8208.93	54411.5	69074.8	74850	227501	234218	281419	266176	230882	218437	32173.5	29541.9	28071.8	NA	NA	NA	8059.55	9670.33	14910.8	5447.12	3315.82	NA	NA	3006.3	697.462	171.088	354.727	313.915
O43663	PRC1_HUMAN	PRC1	Protein regulator of cytokinesis 1	29	620	238	38.39	NA	NA	NA	2400.67	3779.25	5220.11	20723.7	32867	31952	216076	237121	279715	382529	276663	255549	6544.87	13161.4	6301.08	NA	NA	NA	4477.27	3741.6	6483.39	NA	524.452	NA	NA	NA	NA	417.207	NA	NA
O43670	ZN207_HUMAN	ZNF207	BUB3-interacting and GLEBS motif-containing protein ZNF207	9	478	97	20.29	NA	736.115	1750.08	16958.9	15283.1	18083.5	43570.9	54227.1	66500.4	276883	364520	283191	394094	324864	320765	18852.2	23599.2	20757.9	NA	NA	NA	6948.11	7932.17	14069.3	4264.36	4398.41	5481.46	1826.42	3446.91	1157.77	1323.18	634.583	NA
O43674	NDUB5_HUMAN	NDUFB5	NADH dehydrogenase [ubiquinone] 1 beta subcomplex subunit 5, mitochondrial	4	189	40	21.16	NA	985.834	320.777	4964.67	1447.73	3674.45	4002.83	4741.92	6030.16	19856.7	13636	15796.5	17060.6	28948.8	21110	2794.61	2317.05	1577.64	567.863	NA	467.484	5187.05	2524.05	2914.09	NA	NA	5915.99	NA	708.761	NA	NA	924.94	841.717
O43678	NDUA2_HUMAN	NDUFA2	NADH dehydrogenase [ubiquinone] 1 alpha subcomplex subunit 2	5	99	42	42.42	1924.49	NA	NA	7827.84	6161.37	5547.99	15009.5	16798.4	13186.1	53127.1	50062.3	65100.6	72528.2	70799.8	74970.4	2401.01	1149.25	NA	NA	NA	NA	3324.6	5186.49	5816.67	4705.43	478.721	1672.61	143.654	1496.95	NA	2583.84	1974.41	835.863
O43681	GET3_HUMAN	GET3	ATPase GET3	8	348	98	28.16	581.617	NA	NA	1788.77	371.928	1453.09	NA	2410.37	5239.5	29513.5	39508.9	17181.6	51382.5	27474.5	28515.8	NA	2647.79	NA	NA	NA	NA	NA	NA	NA	412.308	NA	2760.87	NA	NA	NA	NA	NA	NA
O43683	BUB1_HUMAN	BUB1	Mitotic checkpoint serine/threonine-protein kinase BUB1	45	1085	524	48.29	NA	NA	NA	33550.6	25124.2	29133.6	224429	242786	248139	567260	682352	761346	872512	860563	732255	120795	118281	93907.3	NA	NA	NA	48849.6	47410.7	55905.5	13150.8	13099.8	11986.5	5959.41	5578.74	3453.87	12347.5	3937.43	8652.98
O43684	BUB3_HUMAN	BUB3	Mitotic checkpoint protein BUB3	18	328	168	51.22	2295.54	9905.94	7188.86	119784	100797	106012	430573	451180	453288	1.49075e+06	1.85474e+06	1.77162e+06	2.20646e+06	1.92701e+06	2.00118e+06	183727	231728	192213	563.992	2548.23	973.687	75604.7	80848.4	100766	43481.2	41050.8	32380.1	14214.4	28980.4	18899.7	27233	12533.7	27377.4
O43692	PI15_HUMAN	PI15	Peptidase inhibitor 15	2	258	17	6.59	NA	NA	NA	NA	NA	NA	1653.03	NA	NA	NA	17445.4	13223.4	NA	NA	16556.4	NA	NA	NA	NA	NA	NA	NA	NA	NA	NA	NA	NA	NA	NA	NA	NA	NA	NA
O43707	ACTN4_HUMAN	ACTN4	Alpha-actinin-4	41	911	415	45.55	NA	NA	5299.46	43871	49332.5	62978.8	82933.9	126309	109791	569961	492991	534947	865214	810908	673114	13595.6	29501.7	15027.5	NA	NA	NA	14258.2	6949.93	20972.5	2059.49	1574.5	5463.62	535.386	3060.83	NA	2072.98	1726.82	2405.13
O43709	BUD23_HUMAN	BUD23	Probable 18S rRNA (guanine-N(7))-methyltransferase	3	281	35	12.46	NA	NA	813.598	5500.73	1263.75	1457.51	4790.48	15116	14387.9	36718.3	55102.2	44230.9	32267.6	37179.8	21966	3790.29	4806.14	962.343	NA	NA	NA	2791.75	4265.07	7898.17	NA	4142.63	1049.15	664.806	NA	317.872	2705.89	1447.21	NA
O43715	TRIA1_HUMAN	TRIAP1	TP53-regulated inhibitor of apoptosis 1	2	76	29	38.16	NA	NA	NA	NA	NA	NA	NA	NA	NA	NA	1507.06	4212.1	2663.11	2702.12	1636.06	NA	NA	NA	NA	NA	NA	NA	NA	NA	NA	NA	NA	NA	NA	NA	NA	NA	NA
O43719	HTSF1_HUMAN	HTATSF1	HIV Tat-specific factor 1	42	755	368	48.74	NA	NA	NA	35894.7	13287	30452	135183	171957	166709	822675	855024	832625	1.16411e+06	1.08245e+06	960357	85869.8	94099.2	83741.8	NA	NA	NA	5977.11	11740.4	17149.5	8342.44	9776.06	10158.4	5132.05	5683.85	7137.47	NA	808.414	2693.23
O43734	CIKS_HUMAN	TRAF3IP2	E3 ubiquitin ligase TRAF3IP2	6	574	74	12.89	NA	NA	NA	NA	NA	186.005	1076.91	3610.97	3049.23	15987	24530.2	18834.6	24814.8	24373.3	24744	NA	NA	548.022	NA	NA	NA	NA	NA	NA	NA	NA	NA	NA	NA	NA	NA	NA	NA
O43741	AAKB2_HUMAN	PRKAB2	5'-AMP-activated protein kinase subunit beta-2	2	272	33	12.13	NA	NA	NA	NA	NA	NA	626.176	NA	NA	4220.15	9756.01	3467.18	16417.7	16057.7	4339.29	NA	NA	NA	NA	NA	NA	NA	NA	NA	NA	NA	NA	NA	NA	NA	NA	NA	NA
O43747	AP1G1_HUMAN	AP1G1	AP-1 complex subunit gamma-1	22	822	263	32	97.6687	NA	407.32	10338.6	14800.2	10283.2	34029.4	45469.4	48247	175091	177837	179711	257132	217505	200195	6248.34	12050.4	8429.69	NA	NA	NA	4335.66	2263.72	1252.36	569.675	NA	1058.09	1143.67	775.374	1656.7	898.168	558.676	677.202
O43752	STX6_HUMAN	STX6	Syntaxin-6	6	255	49	19.22	NA	NA	NA	NA	NA	NA	946.776	3738.01	4360.28	31349	31162.7	31064.6	49200.9	41170.4	37655.7	NA	NA	NA	NA	NA	NA	NA	NA	NA	298.46	NA	NA	NA	NA	NA	NA	NA	NA
O43760	SNG2_HUMAN	SYNGR2	Synaptogyrin-2	2	224	18	8.04	NA	63.0017	NA	NA	NA	1208.03	646.02	NA	NA	6228.18	NA	2437.07	5315.15	2103.06	2549.07	NA	NA	NA	NA	NA	NA	NA	NA	NA	NA	NA	NA	NA	NA	NA	NA	NA	NA
O43765	SGTA_HUMAN	SGTA	Small glutamine-rich tetratricopeptide repeat-containing protein alpha	10	313	109	34.82	NA	NA	NA	12445.1	3887.63	6469.53	17949.6	22963.2	19709.8	88865.5	103153	90911.6	145299	145874	123709	5570.4	5774.7	1280.22	NA	NA	NA	NA	NA	NA	NA	1176.17	NA	NA	NA	NA	NA	NA	NA
O43768	ENSA_HUMAN	ENSA	Alpha-endosulfine	9	121	77	63.64	NA	NA	NA	19663.1	17734.7	6753.7	75697.5	73964.2	84981.1	486794	550485	487699	804306	741336	696920	29845	26761	25637.9	NA	NA	NA	15762.4	13415.6	10604.9	NA	2192.45	2717.03	NA	NA	680.341	504.868	1009.78	1246.74
O43772	MCAT_HUMAN	SLC25A20	Mitochondrial carnitine/acylcarnitine carrier protein	7	301	70	23.26	NA	NA	NA	4474.93	NA	3642.93	10102.6	12280	10489.5	51832.7	69922.6	58455.8	64831	56534.1	50499.2	NA	4194.44	NA	NA	NA	NA	1684.45	1955.78	NA	NA	483.009	1097.02	NA	265.07	NA	NA	NA	NA
O43776	SYNC_HUMAN	NARS1	Asparagine--tRNA ligase, cytoplasmic	22	548	205	37.41	518.994	1784.74	867.848	17941.6	19929.9	15791.6	55612.6	54794.3	56113.1	272250	327437	331761	460408	376403	360233	16203.9	20810.6	23289.6	NA	NA	NA	10441.5	12885.3	19123.2	4059.35	1394.32	3874.86	NA	3304.29	NA	395.3	1037.32	1457.53
O43791	SPOP_HUMAN	SPOP	Speckle-type POZ protein	4	374	53	14.17	NA	NA	NA	815.316	822.581	1080.51	2586.78	6329.5	3460.99	18655.1	11468	21551.1	30584	29574.2	23046.9	2743.06	1073.69	599.049	NA	NA	NA	NA	NA	NA	NA	NA	NA	NA	NA	NA	NA	NA	NA
O43795	MYO1B_HUMAN	MYO1B	Unconventional myosin-Ib	43	1136	436	38.38	3021.19	10783.7	7527.18	69757	68213.4	63587.3	205865	245690	242165	949211	1.07015e+06	980420	1.11728e+06	895274	775391	93012.6	82490.2	79334.1	713.228	866.142	798.821	93641	70595.6	122328	25947.9	18422.6	22049.3	6910.07	7949.83	7589.89	15429.9	9539.4	15960.3
O43805	SSNA1_HUMAN	SSNA1	Microtubule nucleation factor SSNA1	4	119	41	34.45	NA	NA	NA	555.47	1705.67	NA	1961.56	2251.34	4693.72	29842.3	36509.2	36440.4	55347.8	46296.2	33559.8	NA	1055.37	NA	NA	NA	NA	NA	NA	NA	NA	NA	NA	NA	NA	NA	NA	NA	416.726
O43808	PM34_HUMAN	SLC25A17	Peroxisomal membrane protein PMP34	8	307	82	26.71	NA	708.899	NA	6317.23	2614.49	2309.62	1897.81	4570.86	4623.13	22051.2	22002.5	23009.8	36467.9	14804.7	15256	6957.96	7688.55	8821.42	NA	NA	NA	2972.39	2509.86	9231.84	1002.68	819.529	968.791	305.466	998.568	1445.97	NA	497.867	NA
O43809	CPSF5_HUMAN	NUDT21	Cleavage and polyadenylation specificity factor subunit 5	12	227	110	48.46	418.568	1349.17	2096.23	62356.4	32013.2	42569.1	152849	130250	178517	1.02493e+06	1.03339e+06	1.09341e+06	1659413	1.2295e+06	1.13504e+06	95459.6	99887.4	81689.9	2551.36	5227.51	3731.59	15294.1	14494.9	31248.1	15048.3	12269.5	27925.2	8076.88	15659.3	15599.6	8433.97	3865.64	11719.7
O43813	LANC1_HUMAN	LANCL1	Glutathione S-transferase LANCL1	8	399	84	21.05	NA	1547.3	NA	4028.67	5987.77	7041.1	15273.1	28733.6	22647.7	81546	96416.9	97413.9	112415	95809.2	100621	5987.66	8048.74	7243.73	NA	NA	NA	5021.01	3322.57	7466.78	1370.38	962.346	5019.29	NA	1916.59	NA	910.366	NA	745.118
O43815	STRN_HUMAN	STRN	Striatin	36	780	448	57.44	NA	NA	NA	24064.8	28427.7	33946.3	240626	229650	239313	961217	1.15503e+06	1.1075e+06	1.24425e+06	999961	879789	105860	116805	83808.5	NA	NA	NA	67728.6	58590.8	89568.9	15262.8	12972.1	15542.8	4967.25	8827.62	6357.26	13745.5	7939.4	14761.6
O43818	U3IP2_HUMAN	RRP9	U3 small nucleolar RNA-interacting protein 2	6	475	63	13.26	NA	NA	NA	3315.67	528.676	2567.41	4102.84	17148.5	7067.27	26526.7	24079.4	50176.7	44587.4	50032.7	36874.2	4301.49	4581.74	344.354	NA	NA	NA	2099.83	5123.48	4586.45	2771.84	883.642	1706.59	370.603	NA	NA	NA	175.198	494.646
O43819	SCO2_HUMAN	SCO2	Protein SCO2 homolog, mitochondrial	7	266	69	25.94	763.533	NA	NA	14659	6310.85	12098.1	47357.7	46894.1	43593.4	159035	179810	196415	195411	182222	192567	14194.8	14190.2	9169.75	NA	NA	NA	5127.63	12005.6	15359.3	1906.47	1531.56	2753.06	NA	1824.13	852.957	NA	NA	602.448
O43822	CF410_HUMAN	CFAP410	Cilia- and flagella-associated protein 410	12	256	123	48.05	NA	NA	NA	6208.53	5444.52	6069.45	75349.9	84109.3	83631.8	129305	158566	150157	128250	112808	108887	46189.5	51174.5	48013.5	NA	NA	NA	44103.5	38573.1	54254.1	6679.85	9808.93	8479.52	8552.93	17576.4	11436	26083.9	9083.11	19479.5
O43823	AKAP8_HUMAN	AKAP8	A-kinase anchor protein 8	23	692	242	34.97	NA	2031.88	999.918	14195	7810.78	8346.87	51689.8	42165.4	47365.5	192971	244555	249063	265219	264849	243817	15549.9	27349	21983.2	NA	NA	NA	7632.47	12333.7	19648.4	11248.3	7820.48	12714	NA	1886.64	334.13	3647.12	1892.93	3482.27
O43824	GTPB6_HUMAN	GTPBP6	Putative GTP-binding protein 6	3	516	33	6.4	NA	NA	NA	886.023	NA	1436.84	4511.44	4773.13	4070.63	16049.4	11119.7	22113.3	19946.1	20978.9	18435.2	1213.64	3493.04	548.014	NA	NA	NA	1161.03	2951.41	2539.29	NA	NA	NA	NA	566.444	NA	NA	862.208	NA
O43826	G6PT1_HUMAN	SLC37A4	Glucose-6-phosphate exchanger SLC37A4	4	429	49	11.42	NA	NA	174.294	1111.7	NA	NA	6757.89	6281.59	3371.56	21124.8	18783.4	24273.2	24372.2	12341	15224.6	2466.12	2922.62	666.078	NA	NA	NA	1258.86	937.342	333.699	600.801	NA	NA	NA	NA	255.472	NA	NA	NA
O43829	ZBT14_HUMAN	ZBTB14	Zinc finger and BTB domain-containing protein 14	2	449	23	5.12	NA	NA	NA	NA	NA	NA	NA	768.328	NA	4688.98	3978.99	NA	9368.23	5100.72	5654.34	NA	1176.5	NA	NA	NA	NA	NA	NA	NA	NA	NA	NA	NA	NA	NA	NA	NA	NA
O43837	IDH3B_HUMAN	IDH3B	Isocitrate dehydrogenase [NAD] subunit beta, mitochondrial	18	385	172	44.68	1222.79	1949.18	2257.37	26087.6	19984.8	22752.5	55054.3	51555.2	60699.4	239211	237608	252287	294931	278828	272156	9200.3	17306.6	8363.83	873.705	3788.66	1983.09	21407.4	16539.3	24426.8	6881.17	6116.19	12867	1572.61	2158.27	1278.62	2811.65	3320.63	1727.88
O43847	NRDC_HUMAN	NRDC	Nardilysin	20	1151	208	18.07	NA	NA	NA	1735.19	3166.04	4007.65	9535.13	15601.5	10835.6	90614.8	109409	70226.4	165552	125956	88572.6	4510.72	2766.54	5565.53	NA	NA	NA	3479.88	4129.2	6010.04	NA	1505.38	NA	NA	347.408	NA	NA	NA	NA
O43852	CALU_HUMAN	CALU	Calumenin	15	315	151	47.94	829.941	1466.62	2282	17396.5	14352.8	17713.6	38880.4	41459.3	39774.8	130859	145751	145810	152686	174924	142786	6977.09	7182.93	4999.02	200.6	1241.92	NA	4186.27	2780.6	4920.95	NA	NA	962.691	692.737	2628.84	NA	1553.82	683.238	810.811
O43865	SAHH2_HUMAN	AHCYL1	S-adenosylhomocysteine hydrolase-like protein 1	20	530	145	27.36	NA	NA	NA	40092.3	27707.8	36815.8	205008	211817	206528	799208	1.16093e+06	1.12155e+06	1.26102e+06	1.10788e+06	1.01908e+06	61138.7	61035.4	58615.1	NA	NA	NA	62533.5	63113.4	66329.6	16842.6	18543.1	16847.7	2197.65	6212.24	3457.51	22115.9	9619.45	15832
O43896	KIF1C_HUMAN	KIF1C	Kinesin-like protein KIF1C	23	1103	273	24.75	NA	462.631	NA	755.724	2428.56	974.131	9298.09	26874	11234.3	218034	187405	232186	192127	173967	145868	2064.9	8626.1	13774.6	NA	NA	NA	4530.29	3990.52	7540.9	526.205	333.838	NA	NA	244.106	454.02	978.794	NA	690.916
O43909	EXTL3_HUMAN	EXTL3	Exostosin-like 3	2	919	29	3.16	NA	NA	NA	NA	NA	NA	NA	NA	NA	3519.08	10344.2	10836.2	8561.21	7902.18	2971.07	NA	NA	NA	NA	NA	NA	NA	NA	NA	NA	NA	NA	NA	NA	NA	229.006	NA	NA
O43913	ORC5_HUMAN	ORC5	Origin recognition complex subunit 5	21	435	181	41.61	803.098	NA	879.267	15893.1	11068.3	14820.1	106126	140012	112677	340915	392995	401640	485083	442855	402881	50527.5	49109.6	41074	NA	538.29	NA	9883.6	11007.3	14732.6	6189.82	6470.34	4790.96	3613.49	8539.13	4664.95	4295.81	630.462	2877
O43920	NDUS5_HUMAN	NDUFS5	NADH dehydrogenase [ubiquinone] iron-sulfur protein 5	3	106	32	30.19	NA	NA	NA	1287.64	NA	NA	NA	NA	2838.91	21362.2	15081.1	12158.3	25207.1	23504.9	13829	NA	NA	NA	NA	NA	NA	NA	NA	NA	NA	NA	4198.76	NA	NA	NA	NA	NA	NA
O43924	PDE6D_HUMAN	PDE6D	Retinal rod rhodopsin-sensitive cGMP 3',5'-cyclic phosphodiesterase subunit delta	3	150	38	25.33	NA	NA	NA	NA	238.972	608.087	3428.42	5316.81	3721.32	21132.6	25813.5	27542.1	39385.1	34106.8	24568.6	1012.44	1093.68	758.016	NA	NA	NA	624.614	NA	NA	NA	NA	NA	NA	NA	NA	NA	NA	NA
O43929	ORC4_HUMAN	ORC4	Origin recognition complex subunit 4	15	436	178	40.83	NA	NA	NA	4118.39	1146.11	3569.6	27308.4	35886.7	28625.2	101926	168435	151829	214297	228125	161302	5253.72	6551.81	12603.2	NA	NA	NA	2299.16	589.803	3893.44	1157.33	NA	876.844	NA	NA	NA	556.384	510.492	776.031
O43933	PEX1_HUMAN	PEX1	Peroxisomal ATPase PEX1	39	1283	388	30.24	NA	NA	207.214	13859.6	14326.5	10472.9	61042	86561.9	95016.3	321218	407602	428116	422122	381790	284725	26749.3	33283.7	17023.5	NA	NA	NA	4045.86	4059.83	8272.41	1703.82	1381.85	1669.15	NA	1844.9	806.017	2091.05	362.915	135.65
O60216	RAD21_HUMAN	RAD21	Double-strand-break repair protein rad21 homolog	26	631	287	45.48	373.678	NA	944.54	10208.4	3714.11	8325.28	42130.6	28927.9	34651.4	238495	251039	271626	321695	261052	225986	5208.36	16080.5	12899.6	NA	NA	NA	3017.82	3321.63	4379.92	595.793	310.01	NA	NA	NA	NA	NA	480.322	NA
O60220	TIM8A_HUMAN	TIMM8A	Mitochondrial import inner membrane translocase subunit Tim8 A	5	97	54	55.67	NA	NA	NA	6659.77	8774.86	9101.67	18147.1	21742.2	16496.2	95382.5	101818	103331	190667	136644	116956	5279.55	9168.18	5075.13	NA	NA	NA	2091.43	NA	NA	NA	NA	NA	NA	NA	NA	NA	NA	NA
O60231	DHX16_HUMAN	DHX16	Pre-mRNA-splicing factor ATP-dependent RNA helicase DHX16	40	1041	407	39.1	NA	664.752	698.979	21469.5	15061	18546	101681	95797.7	98087.1	681598	864777	843294	1.20426e+06	967920	857323	36942.5	56964.9	39600.6	614.92	248.348	NA	8877.28	10971	22496	8570.8	6925.52	14760.4	2644.76	4540.02	2195.43	11021.6	3114.08	3834.97
O60232	ZNRD2_HUMAN	ZNRD2	Protein ZNRD2	4	199	71	35.68	NA	NA	NA	3784.33	4247.68	4757.97	10321.5	15079.8	14573.5	31188.2	50154.7	48120.8	49094.6	52022.3	48952.8	4935.16	6284.58	5535.1	NA	NA	NA	3632.78	2340.97	4397.11	1119.7	1780.06	1176.48	NA	NA	NA	914.261	NA	511.378
O60237	MYPT2_HUMAN	PPP1R12B	Protein phosphatase 1 regulatory subunit 12B	26	982	273	27.8	NA	NA	NA	NA	NA	NA	25957.7	26695.4	15346.9	143788	164592	162969	198689	184293	136605	2862.05	5919.58	3008.02	NA	NA	NA	2789.36	5330.24	2866.1	NA	NA	NA	NA	NA	NA	NA	NA	NA
O60239	3BP5_HUMAN	SH3BP5	SH3 domain-binding protein 5	5	455	57	12.53	NA	NA	NA	NA	NA	NA	NA	NA	NA	21551.6	30350.2	19619.7	50758.4	44133.1	36472.1	2189.98	NA	NA	NA	NA	NA	408.683	NA	NA	NA	NA	NA	NA	NA	NA	NA	NA	NA
O60244	MED14_HUMAN	MED14	Mediator of RNA polymerase II transcription subunit 14	47	1454	546	37.55	NA	NA	NA	4138.85	3510.84	10605.3	58670	82663.7	72839.6	303082	379247	341090	363446	323257	306928	44978.6	47868.7	38016	NA	NA	NA	3658.74	2745.03	3855.49	3541.37	1783.31	3446.46	1145.12	3895.04	3468.12	NA	1208.77	532.527
O60245	PCDH7_HUMAN	PCDH7	Protocadherin-7	18	1069	216	20.21	NA	NA	NA	1350.66	815.638	2421.21	11775.3	15685.1	10723.9	98292.6	97439	120715	151896	122193	100484	2586.93	5303.88	6050.78	NA	NA	NA	936.422	463.205	1016.56	NA	647.884	NA	NA	NA	NA	NA	NA	NA
O60256	KPRB_HUMAN	PRPSAP2	Phosphoribosyl pyrophosphate synthase-associated protein 2	16	369	198	53.66	NA	NA	NA	NA	10266.6	3291.93	16904.7	35873.3	14596.4	148702	161080	150936	277482	194003	154609	4045.46	16716.4	3245.32	NA	NA	NA	9032.08	1185.26	NA	NA	849.732	378.536	NA	NA	NA	NA	NA	NA
O60264	SMCA5_HUMAN	SMARCA5	SWI/SNF-related matrix-associated actin-dependent regulator of chromatin subfamily A member 5	44	1052	413	39.26	8114.5	56080.2	38798.6	101526	84131.7	85144.7	272664	322675	277884	1.06536e+06	1.12963e+06	1.24659e+06	1.38769e+06	1.14747e+06	1.01485e+06	162231	170128	121957	7792.54	7882.62	5141.39	113646	95983.7	128784	33895.7	36572	43513.1	19814.9	36802.7	22570.1	20864.9	20100.8	18379.8
O60266	ADCY3_HUMAN	ADCY3	Adenylate cyclase type 3	3	1144	24	2.1	NA	NA	NA	NA	NA	NA	692.502	1412.04	448.61	15817.8	15261.3	11362.1	17856.8	16255.9	6860.91	NA	NA	NA	NA	NA	NA	NA	NA	NA	NA	NA	NA	NA	NA	NA	NA	NA	NA
O60271	JIP4_HUMAN	SPAG9	C-Jun-amino-terminal kinase-interacting protein 4	75	1321	746	56.47	266.791	NA	608.043	259300	247014	265897	1.79385e+06	1.83542e+06	1.82085e+06	5.42507e+06	6.19585e+06	7.17845e+06	6.51822e+06	6.32222e+06	5.82335e+06	674227	813012	696165	NA	NA	NA	291929	327267	351908	102997	98323.5	89242.9	72340.9	102996	78871.4	80502.5	66973.9	84407.8
O60281	ZN292_HUMAN	ZNF292	Zinc finger protein 292	19	2723	231	8.48	NA	NA	NA	NA	2137.18	NA	8277.67	9894.89	9936.71	68555.8	91745.4	77142.7	82936.3	64846	57606.5	8151.66	6687.21	6505.67	NA	NA	NA	849.677	366.837	889.649	2352.88	661.019	NA	NA	NA	845.768	NA	NA	NA
O60282	KIF5C_HUMAN	KIF5C	Kinesin heavy chain isoform 5C	37	957	397	41.48	NA	NA	NA	8131.59	8418.05	1076.94	25053.2	23173	30090	243450	280044	292870	427953	319805	317002	12392.2	6747.73	5844.43	NA	NA	NA	4255.14	1830.22	3653.66	NA	NA	873.299	NA	871.114	NA	NA	NA	NA
O60287	NPA1P_HUMAN	URB1	Nucleolar pre-ribosomal-associated protein 1	26	2271	312	13.74	NA	1246.17	4201.54	3749.51	3066.87	6796.5	25373.4	25521.8	25752.8	122995	143280	156991	155926	102842	115931	8579.5	9809.75	8650.2	NA	NA	NA	6561.81	8437.12	2043.96	2199.54	758.053	929.804	NA	1197.82	NA	2580.15	203.624	1267.65
O60291	MGRN1_HUMAN	MGRN1	E3 ubiquitin-protein ligase MGRN1	4	552	64	11.59	NA	NA	NA	NA	NA	NA	NA	NA	NA	9225.29	11014.4	12410.2	7628.7	13847.6	9510.56	NA	NA	NA	NA	NA	NA	NA	NA	NA	NA	NA	NA	NA	NA	NA	NA	NA	NA
O60292	SI1L3_HUMAN	SIPA1L3	Signal-induced proliferation-associated 1-like protein 3	59	1781	756	42.45	NA	NA	577.434	17753.2	14747.7	16510.3	117798	141182	124287	452396	525760	563490	537221	548830	456989	41759.4	37706.4	41157.4	NA	NA	NA	28918.6	17832.5	37958.1	6693.34	5415.83	6111.6	1049.1	1313.2	1431.65	5755.84	508.59	941.39
O60293	ZC3H1_HUMAN	ZFC3H1	Zinc finger C3H1 domain-containing protein	27	1989	349	17.55	NA	NA	NA	1293.08	3190.26	2997.77	6286.39	5830.18	11180.8	81871.6	75079.3	118286	105277	89573.1	71824.2	8159.43	1330.39	4731.88	NA	NA	NA	848.045	2522.64	NA	1965.15	1302.53	NA	NA	NA	NA	NA	NA	125.355
O60294	TYW4_HUMAN	LCMT2	tRNA wybutosine-synthesizing protein 4	7	686	88	12.83	NA	NA	NA	649.471	NA	2435.36	2536.44	4354.06	3827.96	34142	37662.1	17887.4	42553.2	25097.8	35332.9	936.039	6930.06	NA	NA	NA	NA	NA	771.012	NA	790.419	3140.98	NA	NA	NA	252.973	NA	NA	NA
O60296	TRAK2_HUMAN	TRAK2	Trafficking kinesin-binding protein 2	4	914	67	7.33	NA	NA	NA	NA	NA	NA	NA	4747.12	2284.73	10791.3	10727.4	8513.02	10882.6	6824.18	13225.7	NA	NA	NA	NA	NA	NA	NA	NA	NA	NA	NA	NA	NA	NA	NA	NA	NA	NA
O60299	LZTS3_HUMAN	LZTS3	Leucine zipper putative tumor suppressor 3	6	673	72	10.7	NA	NA	NA	NA	NA	NA	2532.46	10349.8	6844.17	28868.5	43120.9	45208.7	33123.1	39747.9	33584.4	2191.51	622.023	NA	NA	NA	NA	2675.51	1691.05	746.73	NA	NA	NA	NA	NA	NA	NA	NA	NA
O60303	KATIP_HUMAN	KATNIP	Katanin-interacting protein	11	1618	144	8.9	NA	NA	NA	1439.04	564.878	NA	3031.79	6750.17	4627.11	33836.1	44900.7	45061.1	37934.3	33688.8	28740.2	2573.3	NA	NA	NA	NA	NA	2378.91	1540.03	599.018	NA	NA	654.019	NA	NA	NA	NA	NA	NA
O60306	AQR_HUMAN	AQR	RNA helicase aquarius	60	1485	561	37.78	1310.51	845.562	2177.88	31152.5	32014.4	36153.4	306380	434772	387778	701875	754911	695046	659976	550398	506116	386408	520774	448824	NA	NA	NA	88496.4	92222.5	102353	49252.6	38370.3	41926.7	70648.8	121515	87793.8	71512.7	26120.4	58676.7
O60307	MAST3_HUMAN	MAST3	Microtubule-associated serine/threonine-protein kinase 3	7	1309	105	8.02	NA	NA	NA	NA	NA	NA	2396.1	942.105	2145.09	22836.1	22468.5	32589.9	26733	18738.3	19647.3	492.024	NA	494.084	NA	NA	NA	NA	NA	NA	NA	NA	NA	NA	NA	NA	NA	NA	NA
O60308	CE104_HUMAN	CEP104	Centrosomal protein of 104 kDa	11	925	145	15.68	NA	NA	NA	NA	NA	NA	3409.86	8468.67	6348.34	25989.4	26340.2	41732	59345.4	54218.2	38566.1	1434.37	3166.14	1164.12	NA	NA	NA	NA	NA	NA	NA	NA	NA	NA	NA	NA	NA	NA	NA
O60313	OPA1_HUMAN	OPA1	Dynamin-like 120 kDa protein, mitochondrial	40	960	435	45.31	NA	NA	629.17	16756.1	8993.43	14988.2	34503	54354	50027.6	276042	275727	320884	307756	271322	231619	12222.9	11482.5	9468.89	NA	NA	646.672	7751.8	9537.91	14034.9	2820.62	2557.78	4634.81	151.961	1073.79	450.71	211.922	932.034	813.649
O60315	ZEB2_HUMAN	ZEB2	Zinc finger E-box-binding homeobox 2	23	1214	256	21.09	NA	NA	NA	4307.67	3393.12	3151.15	56787.4	58225.6	65931.7	177069	194082	225323	183219	155615	169920	24683.5	23645.5	16220.4	NA	NA	NA	501.416	643.03	757.915	1617.39	1640.91	2182.05	NA	1119.01	1647.67	253.512	478.676	264.683
O60318	GANP_HUMAN	MCM3AP	Germinal-center associated nuclear protein	51	1980	645	32.58	NA	315.241	NA	9256.52	17521.7	8342.74	99891.1	112692	122390	527385	577159	606619	662753	571611	455115	39438.4	54151	40871.7	NA	NA	NA	3459.55	5088.88	3232	5086.15	4087.68	7736.57	3102.04	2132.71	1968.47	1310.77	1109.3	1329.5
O60331	PI51C_HUMAN	PIP5K1C	Phosphatidylinositol 4-phosphate 5-kinase type-1 gamma	3	668	43	6.44	NA	NA	NA	NA	825.147	NA	NA	NA	NA	8013.07	5938.38	10980.9	12324	8658.15	4860.6	NA	NA	NA	NA	NA	NA	NA	NA	NA	NA	NA	NA	NA	NA	NA	NA	NA	NA
O60333	KIF1B_HUMAN	KIF1B	Kinesin-like protein KIF1B	26	1816	323	17.79	NA	NA	NA	4901.67	2867.43	2152.15	27090.5	28040.7	30676.1	178278	224546	227630	273985	272274	220007	7222.95	12443.3	6265.03	NA	NA	NA	3636.8	4200.35	5604.38	1541.65	2268.6	723.453	NA	NA	242.775	1919.8	198.869	793.541
O60336	MABP1_HUMAN	MAPKBP1	Mitogen-activated protein kinase-binding protein 1	5	1514	54	3.57	NA	NA	NA	NA	NA	NA	637.017	5674.41	1736.04	28317.2	52463.7	20345.9	15258.3	20411.9	20116.7	258.006	9776.88	2082.05	NA	NA	NA	226.005	267.007	NA	NA	NA	NA	NA	NA	NA	NA	NA	NA
O60341	KDM1A_HUMAN	KDM1A	Lysine-specific histone demethylase 1A	31	852	387	45.42	NA	NA	3914.55	43617.4	34950.3	38359.8	124390	182806	151614	772018	883105	829116	978744	725632	684327	78457.3	108865	89410	NA	NA	NA	7150.44	10903.1	18343.6	12048	6446.52	11577.4	1852.27	7347.52	7524.82	3835.09	2055.77	1051.72
O60343	TBCD4_HUMAN	TBC1D4	TBC1 domain family member 4	35	1298	374	28.81	NA	NA	585.596	14865	11401.6	22614	66581.4	62240.3	69503.2	319253	374037	368650	367136	336531	283056	20572.3	21963.4	19393.7	NA	NA	NA	6893.32	8151.81	3738.99	NA	821.179	NA	590.197	459.803	NA	1589.21	NA	NA
O60346	PHLP1_HUMAN	PHLPP1	PH domain leucine-rich repeat-containing protein phosphatase 1	11	1717	146	8.5	NA	NA	NA	NA	560.015	563.182	4345.65	818.463	2729.95	25352.4	63493.7	56458	37001.6	32607.2	43126.6	1147.09	472.012	362.343	NA	NA	NA	NA	NA	152.941	NA	NA	NA	NA	NA	NA	NA	NA	NA
O60347	TBC12_HUMAN	TBC1D12	TBC1 domain family member 12	5	775	54	6.97	NA	NA	NA	NA	NA	NA	1467.64	1010.77	NA	13530.9	18707.5	19561.3	26591.3	30023.1	24162.8	NA	NA	1508.98	NA	NA	NA	NA	NA	NA	NA	NA	NA	NA	NA	NA	NA	NA	NA
O60427	FADS1_HUMAN	FADS1	Acyl-CoA (8-3)-desaturase	3	444	40	9.01	NA	NA	NA	1855.34	NA	1315.04	3864.73	3102.77	1585.05	5618.02	5303.88	17810.7	9951.06	18093.1	6022.49	NA	933.028	NA	NA	NA	NA	NA	NA	NA	329.545	378.097	503.122	NA	403.105	NA	640.224	NA	350.599
O60443	GSDME_HUMAN	GSDME	Gasdermin-E	7	496	88	17.74	NA	NA	NA	NA	2875.07	NA	NA	NA	995.106	13227.7	23219.5	19561.6	28199.9	17400.6	14028.1	NA	NA	NA	NA	NA	NA	NA	NA	NA	NA	NA	NA	NA	NA	NA	NA	NA	NA
O60447	EVI5_HUMAN	EVI5	Ecotropic viral integration site 5 protein homolog	22	810	224	27.65	NA	NA	NA	1302.66	420.227	1192.99	22588	24297	27680.8	234261	135822	283065	328665	341989	302421	6423.93	7220.43	3047.55	NA	NA	NA	4332.98	1623.5	2534.42	NA	NA	277.204	282.648	NA	133.126	NA	NA	NA
O60488	ACSL4_HUMAN	ACSL4	Long-chain-fatty-acid--CoA ligase 4	24	711	264	37.13	NA	NA	NA	2921.42	NA	6463.12	14930.4	9989.27	18300.9	104514	136291	117835	172245	150851	143598	1174.88	NA	3194.88	NA	NA	NA	1663.9	1791.2	3187.44	NA	NA	983.676	NA	NA	NA	NA	NA	NA
O60493	SNX3_HUMAN	SNX3	Sorting nexin-3	10	162	82	50.62	NA	NA	NA	3056.74	4951.25	7519.49	38628.1	32548	40848.1	192316	257967	198564	372608	319854	274592	10802.5	9546.34	10757.4	NA	NA	NA	3257.15	1764.06	3472.43	NA	193.42	1454.42	NA	NA	NA	375.812	505.663	NA
O60499	STX10_HUMAN	STX10	Syntaxin-10	5	249	62	24.9	NA	NA	NA	1095.72	NA	NA	806.81	3754.48	5333.83	24357.5	38310.1	24334.3	50854.7	32674.7	26531	NA	401.457	NA	NA	NA	NA	NA	NA	NA	NA	NA	NA	NA	NA	NA	NA	NA	NA
O60502	OGA_HUMAN	OGA	Protein O-GlcNAcase	41	916	404	44.1	NA	352.251	1476.85	31280.3	32320.9	36970.2	160888	189533	154968	936683	1.07311e+06	1.00291e+06	1.49112e+06	1.18506e+06	1.08367e+06	94669.6	95499.7	68072.3	NA	NA	NA	10300.4	8318.52	6832.9	4081.59	6013.86	5341.37	3761.22	8560.78	4003.36	2929.27	1002.56	2639.18
O60503	ADCY9_HUMAN	ADCY9	Adenylate cyclase type 9	13	1353	150	11.09	NA	NA	NA	354.512	NA	722.055	3355.89	14618.8	609.952	44103	61046.9	51311.9	59597	62212.9	39221.4	NA	NA	NA	NA	NA	NA	NA	NA	NA	NA	NA	NA	NA	122.002	NA	NA	NA	NA
O60504	VINEX_HUMAN	SORBS3	Vinexin	12	671	129	19.23	NA	NA	NA	1216.03	NA	3209.98	4411.5	NA	8031.33	70791.9	85824.9	65923.4	87915.5	60028.8	81497.2	1417.04	NA	NA	NA	NA	NA	1193.59	NA	473.017	NA	NA	NA	NA	NA	NA	NA	NA	NA
O60506	HNRPQ_HUMAN	SYNCRIP	Heterogeneous nuclear ribonucleoprotein Q	28	623	250	40.13	3132.14	28941.9	18847.3	48743.1	49022.4	63076.7	160747	238222	238670	967519	943009	915144	1.37395e+06	1.03015e+06	976310	78353.9	94292.6	75598.1	1865.78	4915.7	2898.46	95518.6	122555	157441	27426.5	18539.3	19332.5	2999.01	10608.1	7255.34	20084.5	11314.1	11592.7
O60507	TPST1_HUMAN	TPST1	Protein-tyrosine sulfotransferase 1	2	370	28	7.57	NA	NA	NA	NA	NA	NA	NA	NA	569.02	NA	587.013	1563.05	2131.06	738.018	NA	NA	NA	NA	NA	NA	NA	NA	NA	NA	NA	NA	NA	NA	NA	NA	NA	NA	NA
O60508	PRP17_HUMAN	CDC40	Pre-mRNA-processing factor 17	33	579	350	60.45	NA	1162.29	712.382	15158	14669	12713.2	102795	83893.7	108761	347225	433171	360643	361184	334099	280068	46735.5	53815.8	54267.6	NA	NA	NA	9084.08	6492.27	8910.77	3568.17	4924.94	9740.15	6733.05	4034.35	3701.28	3399.49	1917.04	1102.1
O60518	RNBP6_HUMAN	RANBP6	Ran-binding protein 6	16	1105	197	17.83	NA	NA	NA	NA	608.236	598.93	4818.69	3918.11	8205.84	37905.8	49352.5	64872	51826.7	83300.7	47872.1	2143.13	NA	1733.56	NA	NA	NA	NA	NA	1155.36	528.866	NA	959.029	NA	NA	NA	NA	NA	NA
O60524	NEMF_HUMAN	NEMF	Ribosome quality control complex subunit NEMF	21	1076	232	21.56	NA	2287.75	709.145	5617.77	1996.84	5968.48	21761.4	28810.6	26369.5	145047	147045	153688	190851	172317	168803	11755.4	10985.9	6098.76	576.687	103.945	NA	11122.7	14878.7	13308.7	771.927	399.588	511.571	464.071	589.913	NA	532.55	250.88	409.671
O60547	GMDS_HUMAN	GMDS	GDP-mannose 4,6 dehydratase	10	372	121	32.53	NA	NA	394.735	3002.12	2115.2	1704.24	12257.4	13858.1	12112.3	47242	64557.9	54277.6	90136.9	65451.8	58620.1	1900.61	1030.89	NA	NA	NA	NA	812.894	NA	3189.15	NA	227.843	NA	NA	251.127	NA	NA	NA	NA
O60548	FOXD2_HUMAN	FOXD2	Forkhead box protein D2	2	495	34	6.87	NA	NA	NA	NA	NA	NA	733.022	372.29	NA	4281.56	4411.23	6557.33	3122.92	8370.85	4316.6	NA	NA	329.528	NA	NA	NA	NA	NA	NA	NA	NA	NA	NA	NA	NA	NA	NA	NA
O60551	NMT2_HUMAN	NMT2	Glycylpeptide N-tetradecanoyltransferase 2	7	498	83	16.67	NA	NA	NA	NA	2354.96	NA	2606.82	2753.7	3262.98	20039.5	25472.3	17938	30399.9	19344.9	21477	NA	848.446	NA	NA	NA	NA	NA	889.493	550.56	355.316	NA	NA	NA	NA	NA	NA	NA	NA
O60563	CCNT1_HUMAN	CCNT1	Cyclin-T1	20	726	216	29.75	NA	254.074	500.752	24573.4	17460.9	13832.7	131575	141051	158731	607048	583797	616749	671696	784737	662975	52212.8	62730.6	52580	NA	NA	NA	5483.8	4787.96	8977.36	8395.1	9028.22	5475.01	3024.57	5672.94	2976.32	4698.09	1042.67	3905.39
O60566	BUB1B_HUMAN	BUB1B	Mitotic checkpoint serine/threonine-protein kinase BUB1 beta	69	1050	631	60.1	NA	NA	NA	76167.5	63622.6	75254	491117	578647	528215	1.98324e+06	2.31495e+06	2.14863e+06	2.71109e+06	2.25769e+06	2.07996e+06	261258	284325	258414	NA	NA	NA	112357	90128.5	112261	26317.1	25333.4	29278.4	5255.76	10673.7	7825.82	20344.2	8896.58	14887.6
O60568	PLOD3_HUMAN	PLOD3	Multifunctional procollagen lysine hydroxylase and glycosyltransferase LH3	13	738	166	22.49	NA	NA	NA	872.203	NA	2706.41	6468.89	18283.2	11057.9	108408	87828.8	70469.3	66515	100417	27576.3	NA	375.569	773.827	NA	NA	NA	408.454	NA	2269.56	NA	NA	NA	NA	NA	NA	NA	NA	NA
O60573	IF4E2_HUMAN	EIF4E2	Eukaryotic translation initiation factor 4E type 2	14	245	136	55.51	NA	NA	NA	13490.4	11143.1	9170.94	46409.5	83976.9	58212.1	346680	400677	350917	556623	376242	373609	32311.3	49065.1	38284	NA	NA	NA	29819	31802.5	45216	6908.1	2792.67	4693.58	NA	614.136	2443.92	3019.95	2274.67	4731.21
O60583	CCNT2_HUMAN	CCNT2	Cyclin-T2	4	730	49	6.71	NA	NA	NA	NA	NA	NA	3301.1	1182.03	2970.43	13277.8	6432.13	12600.2	14655.6	15773	13649.2	813.02	798.018	459.29	NA	NA	NA	NA	NA	NA	NA	NA	NA	NA	NA	NA	NA	NA	NA
O60610	DIAP1_HUMAN	DIAPH1	Protein diaphanous homolog 1	64	1272	576	45.28	NA	1979.77	2389.15	87838.8	82097.3	82590.3	373596	383342	393582	1.56411e+06	1.82567e+06	2.06765e+06	2.39297e+06	2.10767e+06	1.81244e+06	174761	185777	165232	NA	537.687	NA	87820.2	89359.2	94448	15056.5	16007	15888	5972.71	8938.95	5380.15	17964.6	8291.01	12587.7
O60613	SEP15_HUMAN	SELENOF	Selenoprotein F	4	165	41	24.85	NA	NA	NA	NA	NA	NA	1011.95	NA	4950.03	16181.7	15841.6	22347.3	13147.3	25412	17095.9	NA	NA	NA	NA	NA	NA	NA	523.015	1373.04	NA	NA	NA	NA	NA	NA	NA	NA	NA
O60641	AP180_HUMAN	SNAP91	Clathrin coat assembly protein AP180	2	907	28	3.09	NA	NA	NA	480.443	NA	NA	640.712	NA	615.795	3220.61	4659.73	2976.59	4740.76	4534.31	1713.03	NA	NA	NA	NA	NA	NA	NA	NA	NA	NA	NA	2708.86	NA	NA	NA	NA	NA	NA
O60645	EXOC3_HUMAN	EXOC3	Exocyst complex component 3	28	745	283	37.99	NA	NA	NA	5209.93	12430.1	13247.5	63833.5	58161.4	71412.7	321878	402974	389153	456393	414836	329664	21768.5	21656.4	27469.7	NA	NA	NA	4042.38	6432.88	11754.7	NA	2467.82	1634.43	NA	374.578	2273.54	2309.36	298.688	NA
O60658	PDE8A_HUMAN	PDE8A	High affinity cAMP-specific and IBMX-insensitive 3',5'-cyclic phosphodiesterase 8A	10	829	130	15.68	NA	NA	NA	NA	NA	NA	915.341	NA	2440.13	31301.8	32382.4	29410.6	62494.2	38114.7	32439.1	1520	3537.77	NA	NA	NA	NA	NA	NA	NA	NA	NA	NA	NA	NA	NA	NA	NA	NA
O60664	PLIN3_HUMAN	PLIN3	Perilipin-3	15	434	207	47.7	NA	NA	NA	3543.8	7038.72	8583.98	29278.5	49313.5	33454.7	268925	335461	357739	483963	415819	375936	18373.8	20717.7	18461.8	NA	NA	NA	7827.78	6374.78	5791.56	397.494	2250.86	557.882	79.0728	891.012	NA	NA	321.875	NA
O60673	REV3L_HUMAN	REV3L	DNA polymerase zeta catalytic subunit	15	3130	201	6.42	NA	NA	NA	NA	1557.33	633.663	9317.41	9407.82	13791.5	38431.1	51022.7	58929.4	25574.5	31397.2	30795.4	5702.42	2828.37	840.301	NA	NA	NA	NA	NA	NA	NA	538.011	NA	NA	NA	NA	NA	NA	NA
O60678	ANM3_HUMAN	PRMT3	Protein arginine N-methyltransferase 3	25	531	281	52.92	NA	658.64	797.933	16467.6	15065.4	15021.9	105292	103953	102781	631061	737109	761784	984643	733407	677494	40251.5	44248.7	27676.1	NA	NA	NA	45408.3	36521	35277.7	6946.86	3571.9	4614.85	2465.09	2295.69	2903.33	9739.54	2300.58	4933.48
O60683	PEX10_HUMAN	PEX10	Peroxisome biogenesis factor 10	4	326	42	12.88	NA	NA	NA	NA	NA	388.341	3075.1	632.17	NA	18110.4	11274.5	26378.5	20614.9	10904.2	16617.8	3934.32	NA	614.196	NA	NA	NA	1574.05	NA	2599.08	NA	NA	985.037	NA	NA	NA	NA	NA	NA
O60684	IMA7_HUMAN	KPNA6	Importin subunit alpha-7	12	536	111	20.71	NA	679.601	3826.13	12888.3	7379.86	10482.4	38113.7	49621.5	44723.8	197257	218249	247129	275999	236623	230273	15097.4	25655.6	17992.4	NA	NA	NA	8524.12	5401.43	9611.5	4949.22	6259.19	2401.3	241.724	763.773	615.612	3162.82	NA	1547
O60701	UGDH_HUMAN	UGDH	UDP-glucose 6-dehydrogenase	13	494	187	37.85	NA	1572.99	1069.5	1797.35	5228.2	2337.59	15494.5	20647.9	2593.51	64148.8	89105.2	90566.6	121211	115056	95154.7	7747.22	1969.05	1135.36	NA	NA	NA	1032.06	793.503	4080.65	NA	601.223	468.952	NA	NA	491.188	827.279	NA	469.236
O60716	CTND1_HUMAN	CTNND1	Catenin delta-1	48	968	516	53.31	609.727	842.473	599.12	28251.6	30766.8	30533.1	129278	148375	140232	792702	878490	894452	1.22819e+06	1.00162e+06	938722	51431.5	49549.3	40854.7	NA	626.644	NA	24325.7	20011	27265.7	7961.09	9193.1	8753.19	2288.62	3942.72	928.143	4162.02	3653.53	2731.36
O60725	ICMT_HUMAN	ICMT	Protein-S-isoprenylcysteine O-methyltransferase	3	284	28	9.86	NA	NA	NA	5180.11	4373.99	3149.25	9286.71	13278.9	12316.1	35737.9	45110.7	43758.4	51154.1	32214.4	25763.7	5208.34	2166.52	4185.71	NA	NA	NA	2857.41	1117.03	2139.01	NA	852.031	NA	NA	NA	NA	NA	NA	NA
O60749	SNX2_HUMAN	SNX2	Sorting nexin-2	25	519	222	42.77	NA	NA	1122.51	32734.8	32124.9	35302.3	128184	113999	147795	673371	767930	736046	1.06056e+06	962490	849134	47700.8	55586.2	32544.4	NA	411.695	NA	21316.1	19553	22866.8	4672.08	7537.08	5853.5	2126.8	3653.39	3248.42	2393.71	2974.96	5206.13
O60762	DPM1_HUMAN	DPM1	Dolichol-phosphate mannosyltransferase subunit 1	17	260	148	56.92	614.798	4919.65	7784.27	32168	36722.9	32532.4	69840.2	104590	91871	360415	417600	393502	415583	358615	292480	40615.2	48960.2	30720.8	1706.72	1631.53	558.724	26215	37043.1	50025.7	6955.65	12470.7	10925.1	3887.28	8987.26	5514.65	7340.35	2952.35	5527.73
O60763	USO1_HUMAN	USO1	General vesicular transport factor p115	36	962	381	39.6	NA	NA	NA	15412.4	25945.5	25108.8	97892.8	106013	74772.3	602658	589741	768004	835099	713298	701079	28834.1	38979.7	23905.3	NA	NA	NA	17487	10294.8	14661.3	1840.57	3138.71	465.042	312.139	2982.44	897.916	1917.25	1020.18	1201.59
O60783	RT14_HUMAN	MRPS14	28S ribosomal protein S14, mitochondrial	3	128	37	28.91	NA	2720.08	2799.81	4124.08	1407.06	4143.93	10325.8	11713.1	12472.6	36280.8	40349.4	52252.2	44236.4	38523.6	35367.4	3297.84	6776.23	5688.43	1161.18	NA	NA	12200.9	14232.1	12560.3	3840.54	3338.29	1251.36	1228.32	NA	1506.39	NA	1577.26	NA
O60784	TOM1_HUMAN	TOM1	Target of Myb1 membrane trafficking protein	9	492	94	19.11	NA	NA	NA	1250.09	1469.67	3508.75	9570.42	15941.1	16151.1	56376.5	60464	71595	78956.6	72498.6	58574.5	6208.85	7849.86	5960.61	NA	NA	NA	6029.39	1860.45	5460.21	NA	NA	596.715	NA	NA	NA	NA	NA	NA
O60825	F262_HUMAN	PFKFB2	6-phosphofructo-2-kinase/fructose-2,6-bisphosphatase 2	18	505	213	42.18	NA	NA	NA	2340.09	NA	1814.23	6407.58	7716.78	5913.74	54300	102541	95463.3	93154.1	109871	96648.7	2133.8	3564.09	2849.47	NA	NA	NA	293.407	341.012	1077.66	331.007	NA	423.579	NA	NA	NA	NA	NA	NA
O60826	CCD22_HUMAN	CCDC22	Coiled-coil domain-containing protein 22	36	627	362	57.74	NA	NA	NA	19292.7	12966.5	19246.4	93062.6	120599	100791	501666	676150	730157	895368	869992	782362	29220.9	35373.5	22968.5	NA	NA	NA	14712.6	20021.1	24363.5	2635.68	6311.32	4185.44	241.303	1828.27	1822.18	3976.23	451.925	1223.7
O60828	PQBP1_HUMAN	PQBP1	Polyglutamine-binding protein 1	5	265	70	26.42	570.524	NA	NA	10285.8	6915.67	5879.21	30522.5	28722.9	28715.4	140726	204296	171685	303347	258470	179216	13574.5	10122.8	9154.84	NA	390.562	NA	1654.8	1669.37	4201.11	2122.38	4561.49	3440.14	1031.93	1581.04	923.223	NA	659.216	1020.16
O60830	TI17B_HUMAN	TIMM17B	Mitochondrial import inner membrane translocase subunit Tim17-B	7	172	89	51.74	NA	NA	396.015	NA	1629.41	1303.84	17266.9	15782.2	16524.7	60216.3	60586.8	58531.2	70535.8	62086.1	62348.6	4546.2	NA	2712.33	NA	NA	NA	3438.26	2674.72	2353.03	NA	NA	NA	NA	NA	NA	NA	NA	NA
O60831	PRAF2_HUMAN	PRAF2	PRA1 family protein 2	2	178	22	12.36	NA	NA	808.555	2269.63	3108.52	3691.4	11353.8	11766.3	8951.98	37457.2	50885.6	53218.1	56107.9	49839.7	39622.9	4556.69	3117.97	3870.83	NA	924.318	256.064	2802.37	2006.7	2794.93	867.822	1561.94	1960.13	NA	724.261	1106.12	1474.14	682.276	682.305
O60832	DKC1_HUMAN	DKC1	H/ACA ribonucleoprotein complex subunit DKC1	27	514	243	47.28	NA	6673.25	6693.32	19941.5	20022.2	20418.3	70417	94444.6	93250.5	351368	354763	426472	558015	478267	432854	32032.5	43148.7	35629.8	NA	947.368	758.715	26503.1	36965.7	28579	9173.12	7712.96	8346.33	972.877	7663.19	2113.19	6268.35	2936.67	3499.79
O60841	IF2P_HUMAN	EIF5B	Eukaryotic translation initiation factor 5B	47	1220	438	35.9	4523.08	14334.1	8994.14	44109.1	31485.6	47635.8	144427	150904	118787	570366	673905	676475	880306	784566	764444	60317.9	73875.5	63205	4198.86	5123.15	3512.1	62354.4	68321.6	82669.4	18419	10769.3	11809.7	8022.88	15319.4	9514.97	19297.3	7699.48	15266.3
O60858	TRI13_HUMAN	TRIM13	E3 ubiquitin-protein ligase TRIM13	3	407	34	8.35	NA	NA	NA	1001.03	NA	NA	NA	NA	NA	12005.2	7541.72	12735.3	10291.9	14280.2	16624.3	NA	NA	NA	NA	NA	NA	NA	NA	NA	NA	NA	NA	NA	NA	NA	NA	NA	NA
O60869	EDF1_HUMAN	EDF1	Endothelial differentiation-related factor 1	10	148	76	51.35	NA	NA	NA	20526.5	7197.25	12548.7	50417.4	38215.9	46660.5	243891	297306	311085	444349	420245	357721	9776.5	12754.5	7089.01	NA	NA	NA	11591.1	12678.6	11546.6	2003.11	NA	2286.08	2143.78	636.143	678.383	1855.64	NA	3121.66
O60870	KIN17_HUMAN	KIN	DNA/RNA-binding protein KIN17	21	393	196	49.87	NA	1078.71	NA	4737.85	4414.4	5652.17	23693.9	25254.7	18926.1	136346	169496	180923	260577	219464	195499	8421.82	9991.03	10102.2	NA	NA	NA	3264.37	3083.05	7425.2	1566.27	424.801	540.121	NA	226.285	NA	NA	806.761	NA
O60879	DIAP2_HUMAN	DIAPH2	Protein diaphanous homolog 2	38	1101	365	33.15	NA	NA	NA	5577.14	7520.1	5709.73	68280.9	73967.8	71969.1	360495	463243	425552	506465	452349	388380	20090.6	30798.4	17234.4	NA	NA	NA	18419.2	13149.6	16965	1064.86	662.863	1206.82	NA	NA	NA	2072.69	302.05	1209.67
O60884	DNJA2_HUMAN	DNAJA2	DnaJ homolog subfamily A member 2	26	412	212	51.46	684.694	5827.04	6855.14	76431.1	71319.5	78198.7	278754	275680	284084	949636	1.05391e+06	1.1616e+06	1.24968e+06	1.1329e+06	1.12981e+06	73107.2	71144.4	63744.3	695.56	459.854	997.219	34729.9	23314.3	46700.1	24514.2	27830.1	28908.4	5245.36	4843.75	6041.97	8189	9359.73	11153.5
O60885	BRD4_HUMAN	BRD4	Bromodomain-containing protein 4	35	1362	345	25.33	NA	NA	NA	14636.6	8991.39	18665	121977	131409	126873	664403	719332	768626	945200	845855	772250	45245.2	50884	50543.1	NA	NA	NA	3732.01	3871.07	1423.97	4762.36	2461.19	4453.88	428.936	5102.84	3458.9	2236.89	842.818	NA
O60890	OPHN1_HUMAN	OPHN1	Oligophrenin-1	15	802	159	19.83	NA	NA	NA	NA	324.181	NA	3981.92	6119.57	4651.66	45099.9	76019	108989	98257.6	79532.3	75488.4	4251.52	2454.08	2315.17	NA	NA	NA	510.8	1344.1	NA	NA	653.02	NA	246.661	479.757	NA	NA	NA	NA
O60907	TBL1X_HUMAN	TBL1X	F-box-like/WD repeat-containing protein TBL1X	4	577	63	10.92	NA	NA	NA	NA	455.322	NA	2679.55	4929.55	2834.8	17175	27710.3	26909.9	23496.3	25777.9	19633.9	1897.75	1831.03	NA	NA	NA	NA	NA	NA	NA	NA	NA	731.823	NA	NA	NA	NA	NA	NA
O60925	PFD1_HUMAN	PFDN1	Prefoldin subunit 1	10	122	85	69.67	NA	NA	608.487	17669.3	21883.2	15946.9	55910.9	77233.9	61091.4	286001	333801	311534	401219	396044	342464	23475.5	25541	11596.8	NA	NA	NA	8416.28	6545.35	9030.83	7604.24	5182.86	7249.9	718.825	586.183	1966.04	5288.62	1873.49	2940.66
O60927	PP1RB_HUMAN	PPP1R11	E3 ubiquitin-protein ligase PPP1R11	5	126	51	40.48	NA	NA	NA	NA	NA	NA	1347.19	NA	NA	5407.22	11965.5	8765.17	12696.6	15384.6	15533.5	474.548	699.544	NA	NA	NA	NA	NA	469.883	NA	NA	NA	NA	NA	NA	NA	NA	NA	NA
O60934	NBN_HUMAN	NBN	Nibrin	34	754	370	49.07	NA	NA	382.993	24999.3	22068.1	25987	104743	99265.5	94222.5	393320	459395	539863	527230	457702	384210	31244.3	43347.2	53673.1	NA	NA	NA	10251.8	6932.22	8541.66	4366.53	4040.56	4607.59	1590.8	3051.95	297.186	4030.79	1194.36	1732.41
O60941	DTNB_HUMAN	DTNB	Dystrobrevin beta	4	627	62	9.89	NA	NA	NA	NA	NA	NA	NA	NA	NA	5841.21	1741.32	10585.8	8584.34	6679.79	8050.93	NA	NA	NA	NA	NA	NA	NA	NA	NA	NA	NA	NA	NA	NA	NA	NA	NA	NA
O60942	MCE1_HUMAN	RNGTT	mRNA-capping enzyme	21	597	221	37.02	NA	NA	NA	3480.14	3800.77	5550.76	19261.4	31162.8	34926.2	143498	182051	166810	196745	145293	155692	8149.99	11901	8503.38	NA	NA	NA	3475.91	2486.15	5518.57	681.153	NA	NA	NA	414.888	683.452	394.13	NA	851.621
O75027	ABCB7_HUMAN	ABCB7	Iron-sulfur clusters transporter ABCB7, mitochondrial	16	752	185	24.6	330.658	2302.3	597.812	7418.83	5742.05	6885.27	23371.9	33237.5	33723.7	104673	131538	165160	132328	105563	125486	6588.22	6231.25	6155.81	NA	327.008	670.656	11450.4	8129.01	15506.5	708.119	791.056	2436.36	NA	261.421	NA	1626.88	683.064	1462.06
O75030	MITF_HUMAN	MITF	Microphthalmia-associated transcription factor	2	526	30	5.7	NA	NA	NA	NA	NA	NA	NA	NA	NA	NA	3666.09	3516.58	2078.72	2637.32	3179.46	NA	NA	NA	NA	NA	NA	NA	NA	NA	NA	NA	NA	NA	NA	NA	NA	NA	NA
O75044	SRGP2_HUMAN	SRGAP2	SLIT-ROBO Rho GTPase-activating protein 2	29	1071	344	32.12	NA	NA	NA	6950.91	8019.71	6607.49	57986.8	47971	42839.9	308538	371579	369751	437203	410840	365898	23156.3	25513.4	25799.3	NA	NA	NA	6919.59	12189.1	15357.4	760.751	1912.82	1677.38	415.992	861.167	540.411	587.68	1640.17	1440.97
O75052	CAPON_HUMAN	NOS1AP	Carboxyl-terminal PDZ ligand of neuronal nitric oxide synthase protein	16	506	186	36.76	1121.38	NA	NA	3362.74	5923.39	731.584	26219.7	28924.6	28326.3	141670	204121	200147	175040	114981	119317	14177.3	24611.4	10808.9	NA	NA	NA	5172.94	1880.78	4399.78	2423.32	NA	518.042	NA	NA	NA	755.779	NA	581.705
O75054	IGSF3_HUMAN	IGSF3	Immunoglobulin superfamily member 3	3	1194	34	2.85	NA	NA	NA	NA	NA	NA	1643.46	NA	NA	8516.8	3996.34	11393.7	12786	2931.45	12905.3	NA	NA	NA	NA	NA	NA	NA	NA	NA	NA	NA	NA	NA	NA	NA	NA	NA	NA
O75061	AUXI_HUMAN	DNAJC6	Putative tyrosine-protein phosphatase auxilin	23	913	242	26.51	NA	NA	NA	4928.73	1883.27	3638.09	31747.7	39664.7	32765.3	213591	239576	222860	336496	262165	244400	5263.62	7576.15	7671.14	NA	NA	NA	797.74	2392.84	2891.32	1338.83	NA	2592.16	NA	NA	NA	NA	NA	745.013
O75064	DEN4B_HUMAN	DENND4B	DENN domain-containing protein 4B	3	1496	32	2.14	NA	NA	NA	NA	NA	332.51	3003.09	648.994	1002.72	4955.12	3073.65	7094.98	8728.59	7163.56	3054.41	NA	NA	NA	NA	NA	NA	NA	NA	NA	NA	NA	320.012	NA	NA	NA	NA	NA	NA
O75083	WDR1_HUMAN	WDR1	WD repeat-containing protein 1	15	606	178	29.37	NA	NA	416.18	7176.26	10664.8	6988.91	36108.6	17548.6	19466.8	55126.3	76065.6	70428.2	127478	106546	93175.8	3696.52	8610.97	1371.17	NA	NA	NA	1119.54	322.892	2693.94	1487.68	1223.17	4382.28	713.849	1036.02	NA	309.174	NA	NA
O75096	LRP4_HUMAN	LRP4	Low-density lipoprotein receptor-related protein 4	5	1905	62	3.25	NA	NA	NA	NA	NA	NA	NA	1193.03	NA	10613.8	13762.7	15605.5	12919	10428.4	11203.7	455.713	1149.66	NA	NA	NA	NA	NA	NA	NA	NA	NA	NA	NA	NA	NA	NA	NA	NA
O75110	ATP9A_HUMAN	ATP9A	Probable phospholipid-transporting ATPase IIA	14	1047	154	14.71	NA	NA	NA	2288.21	1406.62	4093.64	9614.25	7757.47	12919.6	64144.8	90695.3	70166.5	101642	83447.8	72375.8	2285.46	2047.78	1689.94	NA	NA	NA	556.976	NA	1734.9	822.672	NA	374.471	NA	337.387	NA	NA	NA	NA
O75113	N4BP1_HUMAN	N4BP1	NEDD4-binding protein 1	38	896	419	46.76	NA	NA	NA	9190.39	10220.1	6936.16	63537.5	80756.8	79500.6	396843	499088	457251	497803	417389	430785	19627.2	36100.7	22807.7	NA	NA	NA	6003.39	9651.63	5065.87	366.455	NA	1591.51	461.736	1621.05	1190.31	NA	NA	NA
O75116	ROCK2_HUMAN	ROCK2	Rho-associated protein kinase 2	74	1388	644	46.4	NA	NA	NA	22262.1	18526.9	32929.1	166969	153291	146479	760694	951335	977951	1.04524e+06	932474	898011	57045.1	59300.2	48742.5	NA	NA	NA	22959.9	17029.4	16848.6	1923.45	1345.84	2793.79	1562.62	3086.55	1430.92	2999.25	272.322	2352.42
O75122	CLAP2_HUMAN	CLASP2	CLIP-associating protein 2	52	1294	597	46.14	NA	336.802	NA	32937.6	25844	33584.4	185364	174972	188720	839360	936614	1.03023e+06	1.1405e+06	1.03987e+06	949774	57824	68796.4	50040.6	NA	NA	NA	46886.4	33457.7	54168.6	10846.2	4696.33	8532.38	396.888	4205.81	2969.62	9079.85	5812.78	8837.37
O75127	PTCD1_HUMAN	PTCD1	Pentatricopeptide repeat-containing protein 1, mitochondrial	12	700	138	19.71	NA	339.072	NA	1677.62	1051.03	4481.27	5271.19	5441.1	7491.94	43714.6	56284.6	56075.5	67126.1	44416.6	34574.9	1748.47	3696.33	NA	NA	NA	NA	279.717	2431.64	874.895	NA	NA	NA	NA	NA	NA	NA	NA	NA
O75128	COBL_HUMAN	COBL	Protein cordon-bleu	42	1261	501	39.73	NA	NA	NA	1863.44	2889.97	3280.17	27459	34662.3	39685.5	233830	266656	268584	292104	255727	249720	14100.5	10754.4	15466.8	NA	NA	NA	491.988	435.99	1547.34	NA	NA	NA	NA	NA	NA	309.357	NA	NA
O75131	CPNE3_HUMAN	CPNE3	Copine-3	17	537	171	31.84	NA	1852.04	290.754	9191.87	11544	8501.76	34801.8	36789	44007	186667	240354	206564	281152	234361	210509	5594.09	7954.73	7642.57	NA	NA	NA	3392.87	2678.29	7093.48	NA	2948.57	3834.86	355.593	1017.68	NA	NA	887.743	373.712
O75132	ZBED4_HUMAN	ZBED4	Zinc finger BED domain-containing protein 4	34	1171	398	33.99	NA	NA	NA	3207.88	1119.83	4415.67	76748.6	84152.1	74096.8	287526	357960	334355	320267	246676	235487	26580.8	40164.1	25147.1	NA	NA	NA	3574.34	2310.96	2661.17	3856.17	3595.83	787.39	NA	302.825	291.042	NA	NA	NA
O75140	DEPD5_HUMAN	DEPDC5	GATOR complex protein DEPDC5	15	1603	220	13.72	NA	NA	NA	NA	NA	NA	5246.78	6689.77	4054.28	30148.5	58016.1	44001	49467.9	45179.8	35385	2819.12	NA	3664.48	NA	NA	NA	NA	NA	NA	NA	NA	NA	NA	NA	NA	NA	NA	NA
O75143	ATG13_HUMAN	ATG13	Autophagy-related protein 13	15	517	177	34.24	NA	NA	NA	NA	944.872	NA	13257.1	5189.6	16419.8	71547.7	75110.7	78500.9	126247	108864	95221.1	6072.74	3180.77	3613.12	NA	NA	NA	812.789	413.945	621.48	NA	NA	NA	NA	NA	NA	NA	NA	NA
O75145	LIPA3_HUMAN	PPFIA3	Liprin-alpha-3	27	1194	325	27.22	NA	NA	NA	489.141	654.017	507.296	9191.51	14390.2	15971.6	122157	146121	139077	171156	124953	111368	4227.11	5916.89	3898.07	NA	NA	NA	2913.82	629.981	3255.88	NA	NA	961.524	NA	NA	NA	NA	NA	442.01
O75146	HIP1R_HUMAN	HIP1R	Huntingtin-interacting protein 1-related protein	39	1068	444	41.57	NA	NA	NA	8446.38	3448.98	5103.01	20747.7	30697.9	27914.1	243488	226033	260214	371462	299291	298538	5525.55	4311.96	3046.26	NA	NA	NA	1152.74	2242.42	258.414	908.497	294.609	NA	NA	NA	NA	1090.07	NA	NA
O75147	OBSL1_HUMAN	OBSL1	Obscurin-like protein 1	35	1896	397	20.94	NA	472.528	231.06	3181.76	4664.27	15452.1	63237.5	29023.2	53326	310190	372642	334146	431393	329195	343619	9742.11	8775.37	16442.5	NA	NA	NA	1530.2	2839.82	17961.6	415.206	NA	1376.88	NA	NA	NA	NA	247.663	NA
O75150	BRE1B_HUMAN	RNF40	E3 ubiquitin-protein ligase BRE1B	57	1001	472	47.15	NA	NA	313.192	39164.9	36189.1	41602.8	230281	228268	199709	952043	1.10874e+06	1.21738e+06	1.45548e+06	1.45083e+06	1.23354e+06	98172.3	118020	98951.8	NA	NA	NA	11787.2	12918.9	14585.5	9077.37	8177.4	11100.9	1909.23	10888.4	6398.73	2768.45	1517.15	2376.47
O75151	PHF2_HUMAN	PHF2	Lysine-specific demethylase PHF2	6	1096	67	6.11	NA	NA	NA	1153.97	828.731	687.236	4015.91	1422.01	2635.6	20974.6	22446.2	30717.6	11621.1	30124.6	24530.7	5282.53	NA	1405.8	NA	NA	NA	NA	NA	NA	838.584	NA	NA	NA	NA	NA	NA	685.269	NA
O75152	ZC11A_HUMAN	ZC3H11A	Zinc finger CCCH domain-containing protein 11A	42	810	396	48.89	NA	4231.64	3112.07	20673.5	23433.4	19671.5	126636	97835.3	147612	636633	651600	799057	831037	668892	585568	109685	127709	80602.6	102.609	NA	256.958	11869.4	19606.7	17650.9	10211.6	8936.83	8777.92	1685.84	27223.6	22349.4	2142.57	4231.62	3146.78
O75153	CLU_HUMAN	CLUH	Clustered mitochondria protein homolog	43	1309	506	38.66	NA	1354.17	992.225	30380.2	23729.3	33322.8	115121	121875	117544	521488	557626	546039	775567	624162	587045	44689.7	59374.9	48886	NA	NA	NA	32092.1	28405.6	36732.5	9451.48	8228.04	6026.31	880.19	1044.34	2664.78	5435.15	3046.72	2598.88
O75154	RFIP3_HUMAN	RAB11FIP3	Rab11 family-interacting protein 3	6	756	72	9.52	NA	NA	NA	NA	NA	NA	868.591	1743.38	2562.43	18639.8	17349.4	24554.1	18822.8	21464.3	21282.7	1287.04	1107.56	NA	NA	NA	NA	NA	NA	NA	NA	NA	NA	NA	NA	NA	NA	NA	NA
O75155	CAND2_HUMAN	CAND2	Cullin-associated NEDD8-dissociated protein 2	18	1236	240	19.42	NA	NA	NA	575.335	202.44	366.643	1906.45	9319.97	7220.2	58769.1	75549.1	76321.9	106550	79816.2	74202.2	935.611	3580.22	402.607	NA	NA	NA	489.026	2635.09	523.239	NA	NA	NA	NA	NA	311.837	NA	NA	NA
O75157	T22D2_HUMAN	TSC22D2	TSC22 domain family protein 2	6	780	55	7.05	NA	NA	NA	NA	438.778	NA	2607.19	2658.64	6261.62	26130.5	33880.7	36868.1	59056.1	40979.1	50839.9	1326.07	2797.95	497.516	NA	NA	NA	NA	NA	NA	NA	NA	NA	NA	NA	NA	NA	NA	NA
O75161	NPHP4_HUMAN	NPHP4	Nephrocystin-4	17	1426	201	14.1	NA	NA	NA	403.035	1333	210.634	29223.3	19290.1	19222.4	76274.3	94438.6	65655.6	60328.3	66849.1	67648.2	2753.22	11257.5	2297.31	NA	NA	NA	8141.56	1647.88	10273.6	1907.67	359.294	909.931	NA	NA	NA	NA	NA	NA
O75164	KDM4A_HUMAN	KDM4A	Lysine-specific demethylase 4A	24	1064	290	27.26	NA	NA	NA	2159.58	366.404	796.651	12215.2	10741.8	10580	102795	134964	119076	181108	162523	125189	1846.39	2135.14	3742.75	NA	NA	NA	NA	NA	640.854	257.542	NA	NA	NA	NA	NA	NA	NA	NA
O75165	DJC13_HUMAN	DNAJC13	DnaJ homolog subfamily C member 13	82	2243	864	38.52	NA	NA	NA	12796	9191.61	10280.9	119749	110056	132123	588081	766201	758077	741542	581590	509699	71575	96681.8	76566.8	NA	NA	NA	32402.4	16603.7	27069.3	2378.48	2674.57	3519.44	1103.99	3364.26	1452.96	3741.82	1284.46	2328.29
O75167	PHAR2_HUMAN	PHACTR2	Phosphatase and actin regulator 2	18	634	162	25.55	NA	NA	NA	1937.41	1437.09	1377.31	39631.8	41124.7	34206.3	179772	191415	214232	215307	204240	184669	9802.4	10709.1	12412.4	NA	NA	NA	2038.57	4124.05	2400.6	1138.22	NA	432.356	NA	258.64	NA	2253.66	750.018	1310.36
O75170	PP6R2_HUMAN	PPP6R2	Serine/threonine-protein phosphatase 6 regulatory subunit 2	26	966	361	37.37	NA	NA	NA	5351.47	4442.42	5287	46967.2	49617.7	51552.5	237573	283239	252120	293374	258940	253007	15831.7	15619.1	13309.6	NA	NA	NA	16619.3	17932.5	17190.7	2601.14	4489.77	2886.37	167.621	923.443	NA	1516.79	NA	1306.21
O75175	CNOT3_HUMAN	CNOT3	CCR4-NOT transcription complex subunit 3	24	753	207	27.49	NA	289.172	960.617	35537.2	29218.7	43484.9	182347	191201	191079	556496	705697	777662	788867	673211	684161	64332.8	91855.6	56863.7	NA	NA	NA	63558.6	55690.1	73207.6	18736.1	13503.8	20462.7	4414.46	4314.16	8136.01	21999.8	6465.17	10510.8
O75179	ANR17_HUMAN	ANKRD17	Ankyrin repeat domain-containing protein 17	61	2603	594	22.82	NA	2289.75	1759	59511.3	39028.1	53838.7	308989	348441	321432	945333	1.20965e+06	1.26202e+06	1.33105e+06	1.22677e+06	1.12698e+06	127525	133059	108694	330.037	953.728	NA	120839	124093	139794	32823.9	24603.6	27068.7	4347.89	10152	4256.3	25288.7	14735.9	19900.6
O75182	SIN3B_HUMAN	SIN3B	Paired amphipathic helix protein Sin3b	25	1162	266	22.89	NA	NA	NA	NA	2928.59	NA	20821.6	61221.7	22095.4	192142	224247	143812	343598	158433	167324	3589.38	5910.6	18991.6	NA	NA	NA	NA	NA	NA	535.147	NA	NA	NA	NA	NA	NA	NA	NA
O75190	DNJB6_HUMAN	DNAJB6	DnaJ homolog subfamily B member 6	10	326	110	33.74	2109.17	5711.61	4807.47	17266.4	19099.4	19837.6	64993	60028.7	66540.2	163165	199642	194588	272924	220365	180312	22230.9	17482.8	31144.6	874.667	1760.84	2304.7	12493.7	12824.3	11709.4	9715.08	9135.27	5504.7	6205.31	4823.27	4879.45	7672.39	2649.44	5110.16
O75191	XYLB_HUMAN	XYLB	Xylulose kinase	3	536	43	8.02	NA	NA	NA	NA	NA	NA	562.013	NA	5123.19	4853.16	9741.31	11105.4	11144.3	16566.5	4971.15	NA	NA	NA	NA	NA	NA	NA	NA	NA	NA	NA	NA	NA	NA	NA	NA	NA	NA
O75197	LRP5_HUMAN	LRP5	Low-density lipoprotein receptor-related protein 5	3	1615	34	2.11	NA	NA	NA	NA	406.686	NA	628.017	NA	NA	6822.74	29892	27310	36025.6	20765.8	NA	NA	NA	NA	NA	NA	NA	707.02	NA	NA	NA	NA	NA	NA	NA	NA	NA	NA	NA
O75223	GGCT_HUMAN	GGCT	Gamma-glutamylcyclotransferase	4	188	44	23.4	4971.58	NA	NA	4389.16	NA	4586.9	10323.7	2062.85	6068.79	16740.9	10307.8	27124.7	19658.9	25259.8	19321.3	NA	2398.07	2661.28	1413.77	995.749	NA	1394.03	845.411	8868.33	1604.78	2274.2	3217.59	1002.34	723.306	639.96	NA	NA	NA
O75251	NDUS7_HUMAN	NDUFS7	NADH dehydrogenase [ubiquinone] iron-sulfur protein 7, mitochondrial	8	213	80	37.56	2373.22	3718.06	4016.43	14705	15061.5	18227	30357.8	42016.6	37505.7	105845	120434	140496	125662	128414	108003	12111.4	13088.7	11489	896.049	2988.42	2886.56	14671.9	14372.8	20593.1	7018.35	5294.5	9592.08	999.947	2419.2	2468.49	6155.59	3617.69	4913.32
O75306	NDUS2_HUMAN	NDUFS2	NADH dehydrogenase [ubiquinone] iron-sulfur protein 2, mitochondrial	14	463	150	32.4	1032.07	3951.53	3465.74	21882.2	12029	23753.7	41720.2	62238.5	40346.2	248632	314014	257082	321366	274289	240662	17015	23207.6	16793.5	317.329	169.883	NA	22115	21856	31135.1	3803.54	6313.15	16417.6	777.182	1530.21	1184.13	3243.8	3567.79	652.521
O75312	ZPR1_HUMAN	ZPR1	Zinc finger protein ZPR1	9	459	116	25.27	NA	NA	NA	NA	626.182	NA	7986.09	6149.9	1308.73	23076.5	26127.1	44722.5	72415.6	51768.8	52761.2	NA	815.983	986.814	NA	NA	NA	260	NA	NA	NA	NA	NA	NA	NA	NA	NA	NA	NA
O75319	DUS11_HUMAN	DUSP11	RNA/RNP complex-1-interacting phosphatase	2	377	30	7.96	NA	NA	NA	NA	NA	NA	NA	3749.2	1505.85	3530.2	2776.3	4777.47	NA	3663.4	5736.55	NA	NA	NA	NA	NA	NA	NA	NA	NA	NA	NA	NA	NA	NA	NA	NA	NA	NA
O75323	NIPS2_HUMAN	NIPSNAP2	Protein NipSnap homolog 2	4	286	38	13.29	NA	NA	890.464	3269.29	2089.35	1728.32	8528.93	8651.27	4908.99	33558.6	46759.4	31758.6	48346.3	39952.3	37894.4	919.317	4394.06	3350.91	NA	NA	595.452	1596.12	1581.22	1919.07	706.458	620.859	2257.98	1062.36	848.802	NA	3270.46	1484.65	2579.59
O75330	HMMR_HUMAN	HMMR	Hyaluronan mediated motility receptor	46	724	403	55.66	NA	NA	NA	32281.9	28728.5	35355.9	299602	341251	344942	843675	1.10925e+06	1.23284e+06	1.19149e+06	1.19037e+06	1.08037e+06	188476	227082	171609	NA	722.917	NA	112227	103874	146545	28156.1	22260	29651.7	4804.96	7562.97	6196.92	17359.2	9328.62	12407.9
O75340	PDCD6_HUMAN	PDCD6	Programmed cell death protein 6	4	191	43	22.51	NA	NA	NA	NA	1708.78	1576.23	2516.41	5645.72	3176.85	24442	31654.1	30854.8	35050.3	24616.5	23476.1	601.594	2425.43	NA	NA	471.262	NA	NA	NA	NA	NA	NA	2471.29	NA	276.449	NA	NA	621.421	NA
O75347	TBCA_HUMAN	TBCA	Tubulin-specific chaperone A	7	108	57	52.78	NA	NA	3324.58	15652.5	11288.1	21285.7	29439.3	19445.8	22381.1	23871.4	47127.1	37688	61766.6	84258.1	60750.9	NA	1914.86	275.824	NA	2415.43	NA	NA	NA	NA	NA	243.743	NA	NA	NA	NA	983.796	NA	NA
O75348	VATG1_HUMAN	ATP6V1G1	V-type proton ATPase subunit G 1	2	118	20	16.95	NA	NA	NA	1729.51	2131.05	2424.14	7897.13	8619.08	8661.41	43083.6	50207.6	53356.8	65111.4	40633.3	44988.8	7065.32	7073.45	5914.08	NA	NA	NA	2355.18	2035.96	3736.42	NA	549.955	1692.14	NA	NA	466.561	NA	NA	383.313
O75351	VPS4B_HUMAN	VPS4B	Vacuolar protein sorting-associated protein 4B	18	444	169	38.06	NA	NA	NA	6384.57	3640.36	5189.98	21471.9	28918.3	33385.3	94244.8	154272	111666	217289	208204	183841	2838.46	2174.25	1478.47	NA	NA	NA	894.59	3450.1	1762.85	NA	NA	543.785	NA	705.016	46.4998	NA	NA	NA
O75352	MPU1_HUMAN	MPDU1	Mannose-P-dolichol utilization defect 1 protein	3	247	34	13.77	NA	1095.59	NA	5850.07	3004.1	4443.09	10659.1	10339.9	10399.8	38968.3	52438.9	55680.5	46551	41523.1	37754.9	3473.47	1462.44	2553.92	NA	NA	NA	2021.65	2422.07	2540.44	1150.23	648.618	381.606	866.5	NA	1143.02	NA	NA	NA
O75354	ENTP6_HUMAN	ENTPD6	Ectonucleoside triphosphate diphosphohydrolase 6	3	484	37	7.64	NA	NA	NA	NA	NA	NA	1135.03	NA	NA	43385.3	42983.1	37436.2	65433.2	8986.2	34341.4	NA	NA	NA	NA	NA	NA	NA	NA	NA	NA	NA	NA	NA	NA	NA	NA	NA	NA
O75362	ZN217_HUMAN	ZNF217	Zinc finger protein 217	39	1048	457	43.61	NA	NA	NA	3512.24	2692.68	2575.06	37263.1	26902	41157.6	216448	285513	269942	309460	285719	266120	11043.7	17265.8	5662.55	NA	NA	NA	2426.49	NA	NA	547.931	NA	448.375	NA	NA	NA	NA	NA	NA
O75367	H2AY_HUMAN	MACROH2A1	Core histone macro-H2A.1	15	369	153	41.46	1530.31	113203	77004.4	29744.8	24540.3	15740.1	29335.9	120177	90764.9	155297	174304	177962	185083	198451	216206	28968.2	35306.8	26053.1	800.797	8699.49	5428.5	34918.3	46800.9	51323.4	13431.7	16535.5	10507.3	3402.07	2597.5	4462.26	15362	1834.02	5380.64
O75369	FLNB_HUMAN	FLNB	Filamin-B	137	2602	1516	58.26	1267.73	4531.65	1710.56	102051	102365	121280	438340	511184	479292	2.55298e+06	3.11388e+06	3.16263e+06	3.14041e+06	2.60432e+06	2.56853e+06	196481	249898	179965	NA	1285.29	94.9989	40082.3	48943.9	50096.4	18205.6	18467.4	19058.5	7155.18	25194.2	15183.7	13166.7	10790.1	7713.47
O75376	NCOR1_HUMAN	NCOR1	Nuclear receptor corepressor 1	85	2440	900	36.89	NA	NA	NA	48592	47942.7	44578.5	405235	431363	409673	989680	1.2833e+06	1.29365e+06	1.16741e+06	1.13757e+06	962520	254611	296905	249615	NA	NA	NA	51533.1	56071.5	60783.6	33250	32627.6	32125.2	10952.7	21413.6	13362.2	21290.9	8072.23	15429.2
O75380	NDUS6_HUMAN	NDUFS6	NADH dehydrogenase [ubiquinone] iron-sulfur protein 6, mitochondrial	5	124	62	50	NA	NA	NA	1474.75	1691.34	2864.06	12072.4	9177.79	13877.3	49622.4	44408.2	47464.1	62329	74250.8	78287.8	1236.27	803.731	1471.43	NA	NA	NA	1729.02	3304.99	3210.98	NA	1598.23	NA	NA	NA	NA	NA	223.989	NA
O75381	PEX14_HUMAN	PEX14	Peroxisomal membrane protein PEX14	14	377	151	40.05	NA	NA	NA	33339.8	31232.9	40308.5	155026	176218	158237	693531	745749	697327	784088	598399	448527	137266	164111	153153	NA	NA	NA	33045.6	36717.3	54788	17446.7	14425.2	13913.8	7583.94	15125.8	12146	10577.2	8627.09	8090.16
O75382	TRIM3_HUMAN	TRIM3	Tripartite motif-containing protein 3	5	744	66	8.87	NA	NA	NA	NA	NA	NA	497.508	NA	450.627	3602.24	7675.06	7081.18	11503.5	7069.23	7334.39	198.285	483.106	NA	NA	NA	NA	NA	NA	NA	NA	NA	NA	NA	NA	NA	NA	NA	NA
O75385	ULK1_HUMAN	ULK1	Serine/threonine-protein kinase ULK1	19	1050	210	20	NA	NA	NA	396.96	861.445	2453.75	9982.98	17133.5	14827.4	154051	121183	97912.6	201827	150837	117368	2132.9	2388.87	1914.38	NA	NA	NA	NA	2755.87	NA	NA	NA	NA	NA	NA	NA	NA	NA	NA
O75386	TULP3_HUMAN	TULP3	Tubby-related protein 3	8	442	97	21.95	NA	NA	NA	NA	NA	NA	NA	1277.59	39398	141951	224368	186853	351313	138847	23867.5	NA	670.015	532.011	NA	NA	NA	NA	NA	NA	NA	NA	NA	NA	NA	NA	NA	NA	NA
O75390	CISY_HUMAN	CS	Citrate synthase, mitochondrial	14	466	133	28.54	1244.04	NA	1955.74	39271.2	25317.3	35097.7	41177.9	21299.6	25503.4	45482.7	28175.8	21194.4	137160	170104	98892.4	5644.71	7603.41	4244.57	NA	1744.72	NA	2822.45	3597.49	3702.92	647.293	NA	18905.6	1152.53	NA	NA	330.293	NA	158.104
O75391	SPAG7_HUMAN	SPAG7	Sperm-associated antigen 7	13	227	110	48.46	NA	NA	NA	5839.61	4039.49	3567.43	38834.3	23707.5	18252.6	216343	228722	219677	347158	293595	281158	14199.9	14851.7	10245.5	NA	NA	NA	667.861	2196.7	2218.73	949.968	2018.09	1062.4	1218	1005.28	397.169	462.87	NA	2007.32
O75394	RM33_HUMAN	MRPL33	39S ribosomal protein L33, mitochondrial	4	65	28	43.08	NA	NA	NA	NA	698.776	633.371	4078.73	3570.8	6672.12	24040.3	26153	25721.1	27633.3	25275.1	16066.9	NA	NA	NA	NA	NA	NA	1525.17	NA	1612.95	NA	NA	NA	NA	NA	NA	NA	451.574	NA
O75396	SC22B_HUMAN	SEC22B	Vesicle-trafficking protein SEC22b	20	215	141	65.58	NA	1224.93	1945.85	41174.9	46169.1	54912.9	128370	174546	172938	865101	993308	1018802	1.36623e+06	1.17322e+06	970576	75169.9	93818.4	83364.5	NA	517.084	NA	25867.4	33448.4	27387.9	8838.39	6671.33	10465.1	4797.54	6552.2	6789.84	3877.33	3643.31	1282.88
O75398	DEAF1_HUMAN	DEAF1	Deformed epidermal autoregulatory factor 1 homolog	4	565	54	9.56	NA	NA	NA	NA	NA	NA	2435.53	2240.66	NA	20469.2	24948.8	19857.4	26643.1	22337.4	18511.8	263.437	NA	NA	NA	NA	NA	NA	NA	NA	NA	NA	NA	NA	NA	NA	NA	NA	NA
O75400	PR40A_HUMAN	PRPF40A	Pre-mRNA-processing factor 40 homolog A	41	957	305	31.87	812.29	5435.05	3657.51	117811	104755	106286	355299	423560	418473	1.969e+06	2.1765e+06	2.33276e+06	2.58689e+06	2.14577e+06	1.95747e+06	204256	223681	195754	3186.57	2452.53	954.865	29627	32748.2	25937.8	44680.5	39797.7	49941.6	24733	39280	26243	24503.6	7403.14	16595.9
O75410	TACC1_HUMAN	TACC1	Transforming acidic coiled-coil-containing protein 1	40	805	411	51.06	NA	NA	NA	21020.4	11791.9	19235.4	128691	163508	156253	706378	837674	934887	929224	862790	701566	81868.1	98473.8	73313.3	NA	NA	NA	32434.3	23156.2	32439.7	6841.85	3306.86	4546.85	2940.52	4730.53	3163.76	3793.44	428.78	1280.63
O75417	DPOLQ_HUMAN	POLQ	DNA polymerase theta	11	2590	128	4.94	NA	NA	NA	NA	NA	1192.32	5503.45	6249.79	8631.34	17286.6	47158.5	30011	19404.7	17183.2	15940.4	NA	NA	NA	NA	NA	NA	NA	NA	NA	NA	NA	NA	NA	NA	NA	NA	NA	NA
O75419	CDC45_HUMAN	CDC45	Cell division control protein 45 homolog	10	566	101	17.84	NA	287.358	547.398	7607.74	2893.86	6200.56	20047	18857.3	19372.9	84094.8	99193.8	85678.6	117908	91881.1	84847.3	5186.38	7309.4	5182.36	NA	NA	NA	4522.17	2914.16	6227.61	2387.05	1122.77	NA	NA	NA	NA	NA	1198.87	969.699
O75420	GGYF1_HUMAN	GIGYF1	GRB10-interacting GYF protein 1	20	1035	251	24.25	NA	NA	190.469	7483.25	12534.6	6946.08	40945.5	43357.9	33978.9	193428	231907	263309	287383	277755	218230	16314	14341.5	8055.98	NA	NA	NA	7170.12	7341.43	9607.46	286.662	575.568	3653.29	NA	NA	NA	2841.98	NA	92.355
O75427	LRCH4_HUMAN	LRCH4	Leucine-rich repeat and calponin homology domain-containing protein 4	15	683	169	24.74	NA	NA	NA	1402.12	1774.61	668.697	20960.7	10995.2	13951.6	83295.3	108732	100343	117745	111192	87061.6	6106.53	2803.94	6588.22	NA	NA	NA	4489.39	2743.36	2967.32	865.576	686.863	NA	NA	185.009	1086.7	NA	NA	NA
O75431	MTX2_HUMAN	MTX2	Metaxin-2	4	263	41	15.59	NA	NA	NA	NA	NA	NA	3073.05	1293.04	2929.05	38584.4	17175.4	20731.1	51103	24016.9	33077	NA	NA	1401.04	NA	NA	NA	479.013	NA	NA	NA	NA	NA	NA	NA	NA	NA	NA	NA
O75436	VP26A_HUMAN	VPS26A	Vacuolar protein sorting-associated protein 26A	9	327	110	33.64	NA	1485.92	497.7	6393.89	5954.52	8518.44	19057.5	18440.9	19438.9	85517.2	94459.8	75189.7	98241.7	72177.3	81288.6	4771.18	7892.64	3845.02	NA	NA	NA	1380.32	1183.98	3864.01	1220.8	832.966	2445.79	NA	189.798	NA	825.445	NA	NA
O75438	NDUB1_HUMAN	NDUFB1	NADH dehydrogenase [ubiquinone] 1 beta subcomplex subunit 1	2	58	19	32.76	NA	NA	NA	2631.08	NA	NA	NA	462.475	NA	479.262	16088.5	963.397	1392.3	16455.4	17121.5	NA	NA	NA	NA	NA	NA	NA	NA	1584.05	NA	428.012	693.02	NA	NA	NA	NA	NA	NA
O75439	MPPB_HUMAN	PMPCB	Mitochondrial-processing peptidase subunit beta	17	489	204	41.72	181.858	NA	1155.82	5301.74	8983.3	9167.6	25109.2	32599.6	23834.3	142267	167092	138389	183924	170161	139789	7105.06	2740.51	3986.38	NA	NA	NA	3747.51	3345.5	5278.46	1022.83	1853.6	1125.22	NA	142.323	544.742	1404.56	394.859	369.806
O75446	SAP30_HUMAN	SAP30	Histone deacetylase complex subunit SAP30	5	220	50	22.73	NA	NA	NA	NA	2613.66	1670.68	17549.7	17184.2	20511.8	62687.9	75024.5	97185.2	86312.8	82045.4	73955.8	6813.54	2419.26	1212.09	NA	NA	NA	1205.02	718.497	2274.72	NA	NA	1470.12	NA	NA	601.675	NA	NA	169.652
O75448	MED24_HUMAN	MED24	Mediator of RNA polymerase II transcription subunit 24	15	989	184	18.6	NA	NA	NA	1121.68	3357	NA	28571.6	20940.7	19842.8	80622.3	80306	95948.7	124497	94217.4	55108.7	13318	17397.6	12295.6	NA	NA	NA	1234.51	799.022	1148.94	1617.04	326.737	1210.42	552.273	3521.42	2102.67	826.114	NA	NA
O75449	KTNA1_HUMAN	KATNA1	Katanin p60 ATPase-containing subunit A1	24	491	215	43.79	NA	NA	152.255	13125.7	11325	13988.1	53716.3	60175.2	54180.7	323023	384300	426213	500112	421255	361256	25289.3	30143.1	28377.1	NA	NA	NA	11335.8	10356.7	14842.6	4404.98	1468.87	7680.39	1295.73	2861.97	617.495	3434.84	NA	2224.68
O75461	E2F6_HUMAN	E2F6	Transcription factor E2F6	15	281	166	59.07	NA	NA	NA	3347.7	6759.64	2889.71	34044.8	40651.4	35203.7	110623	133967	137109	159016	118982	101706	31964.5	31689	24994.4	NA	NA	NA	5446.39	6473.93	6669.21	7232.99	2243.79	3408.45	1174.04	3621.61	1251.47	3609.2	336.225	1754.55
O75467	Z324A_HUMAN	ZNF324	Zinc finger protein 324A	2	553	26	4.7	NA	217.007	NA	NA	NA	571.023	NA	NA	3606.17	15308.6	8473.24	3441.14	4039.17	3813.35	6671.42	NA	595.023	NA	NA	NA	NA	NA	1143.05	1654.07	NA	739.028	NA	NA	NA	NA	NA	NA	NA
O75475	PSIP1_HUMAN	PSIP1	PC4 and SFRS1-interacting protein	19	530	160	30.19	644.575	21014.7	18249.9	17911.9	15760.5	14553.1	46880.9	71361.1	64483	208674	224542	233191	300591	266733	273500	19887.7	26910.1	23325.7	914.212	5886.23	952.742	11819.6	22686.2	23086.6	10574.8	11495.8	13006.7	8601.62	3897.99	3247.86	5721.25	3175.99	6216.63
O75477	ERLN1_HUMAN	ERLIN1	Erlin-1	10	348	101	29.02	NA	NA	NA	4853.4	2271.92	2126.71	13939.2	9116.43	17948.6	65827.1	80862.3	64682	70661.6	67081.4	48536	3463.23	1208.69	450.727	NA	NA	NA	3244.86	NA	NA	1035.9	399.714	NA	166.312	429.369	NA	450.477	NA	NA
O75478	TAD2A_HUMAN	TADA2A	Transcriptional adapter 2-alpha	12	443	131	29.57	NA	NA	NA	2987.45	1789.01	3398.13	24432	19466.7	28823.2	44135	65935.3	58975.7	46273.5	58817.6	46873.3	9707.09	10838.1	11188.1	NA	NA	NA	12477.9	10954.6	14644.4	5008.72	3523.96	3130.18	NA	NA	NA	NA	NA	NA
O75486	SUPT3_HUMAN	SUPT3H	Transcription initiation protein SPT3 homolog	6	317	69	21.77	NA	NA	NA	1381.71	1054.27	1591.42	6782.96	20767.4	20384.6	71009.2	107316	71922.7	81041.8	82923.6	59317.1	8451.33	11838.7	4392.3	NA	NA	NA	586.198	NA	NA	NA	NA	NA	619.819	445.262	NA	540.075	132.397	179.205
O75489	NDUS3_HUMAN	NDUFS3	NADH dehydrogenase [ubiquinone] iron-sulfur protein 3, mitochondrial	16	264	133	50.38	2323.35	2970.86	2912.58	18666.2	14068.1	14186.6	43939.2	59544.2	58193.9	227248	211180	228804	334017	225900	255027	15541.9	16144.3	16292.3	152.788	2036.92	NA	13877.6	16552.9	22248	2316.22	4666.76	18470.3	544.73	3258.08	NA	3857.2	1460.83	3237.6
O75494	SRS10_HUMAN	SRSF10	Serine/arginine-rich splicing factor 10	6	262	64	24.43	1487.87	792.914	1523.06	8082.75	3116.76	2663.21	12119.8	21973	9325.02	72403.5	69825.4	56307.9	84927	83382.1	54446.7	4320.92	7963.64	6519.42	NA	2854.63	NA	1234.21	7301.49	5449.88	NA	846.232	1357.34	827.659	922.953	NA	2350.51	NA	689.258
O75496	GEMI_HUMAN	GMNN	Geminin	11	209	101	48.33	NA	NA	NA	10784	8814.18	7773.43	35549.6	42371.8	31157.8	209743	259551	244017	339468	280252	294080	20862.3	17494.3	14830	NA	NA	NA	5116.48	6213.68	6966.43	4544	3851.71	4706.51	817.479	920.67	NA	2606.3	NA	496.926
O75506	HSBP1_HUMAN	HSBP1	Heat shock factor-binding protein 1	2	76	30	39.47	NA	NA	NA	NA	NA	NA	NA	NA	NA	14642.9	12411.1	15635.5	19270	15617.8	9832.21	NA	NA	NA	NA	NA	NA	NA	NA	NA	NA	NA	NA	NA	NA	NA	NA	NA	NA
O75521	ECI2_HUMAN	ECI2	Enoyl-CoA delta isomerase 2	11	394	142	36.04	NA	509.242	776.209	3823.23	2841.86	4438.9	9993.08	6704.21	9179.6	80410	95974.6	64756.4	99191.3	92430.8	71436.5	1004.13	1571.7	611.437	NA	NA	NA	1111.66	1003.83	839.481	NA	NA	NA	NA	NA	NA	NA	NA	NA
O75525	KHDR3_HUMAN	KHDRBS3	KH domain-containing, RNA-binding, signal transduction-associated protein 3	4	346	39	11.27	NA	550.015	1610.43	NA	4055.95	1818.04	11948.2	13177.4	9586.93	32712.4	42180.3	47704.6	41253.8	35939	35174.6	2824.46	1061.03	1285.23	NA	NA	NA	2392.97	3596.59	709.019	404.78	NA	1617.14	NA	441.011	NA	NA	NA	NA
O75528	TADA3_HUMAN	TADA3	Transcriptional adapter 3	14	432	166	38.43	NA	NA	NA	3241.5	720.665	2451.54	40604.8	36429.3	37310.7	127172	168622	147453	175996	155176	136427	22741.2	22525.4	19480.4	NA	NA	NA	6108.68	6707.28	8378.34	4366.88	3572.42	2940.81	NA	270.021	666.683	802.016	NA	1203.82
O75529	TAF5L_HUMAN	TAF5L	TAF5-like RNA polymerase II p300/CBP-associated factor-associated factor 65 kDa subunit 5L	17	589	200	33.96	NA	NA	NA	6448.15	8096.62	7307.8	42519	48157.2	44383.6	192461	230883	227783	245127	177415	170049	31651.7	24174.8	22874	NA	NA	NA	4548.64	6614.43	3859.96	2930.53	NA	1093.02	384.342	NA	340.894	NA	467.751	544.484
O75530	EED_HUMAN	EED	Polycomb protein EED	11	441	115	26.08	NA	NA	NA	1353.49	881.863	NA	6631.37	6220.48	4206.73	72917.1	75379	90188.2	115312	38315.3	66557.7	2253.62	3530.45	3092.58	NA	NA	NA	1555.02	614.589	2047.03	1587.98	NA	1796.05	NA	756.019	NA	201.498	NA	NA
O75531	BAF_HUMAN	BANF1	Barrier-to-autointegration factor	2	89	36	40.45	NA	NA	NA	NA	NA	NA	NA	NA	496.018	NA	462.016	219.415	NA	NA	608.407	NA	NA	NA	NA	NA	NA	NA	NA	NA	NA	NA	NA	NA	NA	NA	NA	NA	NA
O75533	SF3B1_HUMAN	SF3B1	Splicing factor 3B subunit 1	98	1304	796	61.04	4393.5	11190.9	19400.4	306171	312066	322114	1.57935e+06	1.85042e+06	1.74465e+06	7.29088e+06	7.64131e+06	7.97248e+06	9.71533e+06	8.96966e+06	7.64475e+06	797961	926112	796205	740.954	2448.08	1891.07	191437	150444	195585	157422	165737	169696	76954.3	118912	96147.6	59391.4	37736.6	51258.5
O75534	CSDE1_HUMAN	CSDE1	Cold shock domain-containing protein E1	64	798	578	72.43	468.008	17427.9	10041.4	195023	198491	176732	724495	849451	742370	3.4137e+06	4.09784e+06	3.76637e+06	5.45191e+06	4.78836e+06	4.53492e+06	304709	354036	271252	214.215	805.019	1265.88	366586	340390	422269	99010.5	106767	81860.9	15828.4	23562	17400.8	58051.6	33828.1	54535.2
O75554	WBP4_HUMAN	WBP4	WW domain-binding protein 4	9	376	111	29.52	NA	NA	NA	NA	1512.06	1785.11	9215.6	15400.7	15266.7	87978.1	95059.4	97059.4	134151	127306	133421	4114.93	3613.56	3589.09	NA	NA	NA	NA	NA	NA	979.039	869.866	1255.53	NA	1081.7	NA	NA	NA	NA
O75563	SKAP2_HUMAN	SKAP2	Src kinase-associated phosphoprotein 2	3	359	31	8.64	NA	NA	NA	NA	NA	NA	2567.81	11476.3	3019.59	7877.04	36106.3	22065.4	35032.5	34853.1	23887.8	1630.44	468.81	736.778	NA	NA	NA	NA	365.169	1875.12	NA	NA	655.954	NA	NA	NA	NA	NA	NA
O75569	PRKRA_HUMAN	PRKRA	Interferon-inducible double-stranded RNA-dependent protein kinase activator A	10	313	111	35.46	NA	864.478	689.714	4053.1	1092.06	1246.55	12026.2	10278.5	10547.6	50804.3	65729.6	64216.8	70667.7	69022	68415.8	1425.04	1314.76	1413.43	NA	NA	NA	2604.09	1258.27	2781.86	886.732	NA	NA	238.313	NA	485.055	NA	NA	NA
O75570	RF1M_HUMAN	MTRF1	Peptide chain release factor 1, mitochondrial	5	445	53	11.91	NA	NA	NA	NA	NA	NA	NA	NA	1389.83	8278.7	19921.3	24865.3	15327.9	9056.02	14752.8	NA	NA	NA	NA	NA	NA	NA	748.017	1329.03	NA	NA	NA	NA	NA	NA	NA	NA	NA
O75575	RPC9_HUMAN	CRCP	DNA-directed RNA polymerase III subunit RPC9	5	148	47	31.76	NA	NA	NA	NA	NA	1455.03	3656.79	13847.6	11632.4	32004	27344.7	18565	32517.9	28239	25948	7603.9	10481.7	6015.44	NA	NA	NA	5061.14	2832.29	8209.98	1499.03	NA	NA	NA	1072.34	NA	NA	613.016	1522.88
O75581	LRP6_HUMAN	LRP6	Low-density lipoprotein receptor-related protein 6	9	1613	114	7.07	NA	NA	NA	NA	NA	NA	NA	NA	2256.08	18982.6	28345.4	29042.3	35555.3	27543.2	23261.7	1887.14	NA	NA	NA	NA	NA	NA	502.274	NA	409.603	NA	NA	NA	NA	NA	NA	NA	NA
O75582	KS6A5_HUMAN	RPS6KA5	Ribosomal protein S6 kinase alpha-5	30	802	294	36.66	NA	NA	NA	3587.48	7374.81	7544.63	91498.1	99991	91690.5	409588	543480	555717	571593	501317	442782	26300.8	36363.6	24112.3	NA	NA	NA	1283.03	1348.39	NA	2367.61	1253.94	NA	1803.98	2847.31	2961.83	473.46	256.274	NA
O75586	MED6_HUMAN	MED6	Mediator of RNA polymerase II transcription subunit 6	8	246	73	29.67	NA	NA	400.207	727.492	746.073	NA	16036.3	15865.2	11953.6	68141.3	78499	96302.4	101162	94280.2	85561.9	6559.5	8365.19	8981.42	NA	NA	NA	NA	656.308	NA	NA	NA	NA	1630.9	NA	327.51	747.98	NA	NA
O75592	MYCB2_HUMAN	MYCBP2	E3 ubiquitin-protein ligase MYCBP2	60	4678	731	15.63	NA	NA	NA	7983.93	12369.7	9634.88	84199.4	71515.8	91621.2	316268	379642	391689	392210	237975	214092	55248.7	58504.3	62083	NA	NA	NA	25076.6	18961.8	27306.9	5487.24	4946.4	5323.19	1588.99	1049.02	676.696	939.741	282.009	1469.43
O75600	KBL_HUMAN	GCAT	2-amino-3-ketobutyrate coenzyme A ligase, mitochondrial	11	419	154	36.75	NA	NA	NA	NA	1230.33	535.106	4936.82	6474.97	5866.77	32258.4	45897.2	52953.3	47511.6	41671.2	36109.1	618.282	1064.3	NA	NA	NA	NA	1512.99	NA	1033.19	NA	NA	NA	NA	NA	NA	NA	NA	470.011
O75607	NPM3_HUMAN	NPM3	Nucleoplasmin-3	4	178	68	38.2	NA	NA	NA	NA	1843.65	NA	4037.83	5655.95	7464.5	53717.6	71262.4	56150.1	90908.1	79551	57359.3	759.43	2905.96	2280	NA	NA	NA	449.325	NA	NA	NA	1283.6	891.722	NA	NA	NA	NA	NA	NA
O75608	LYPA1_HUMAN	LYPLA1	Acyl-protein thioesterase 1	4	230	46	20	626.024	2221.55	NA	5372.02	2118.6	2741.31	6755.04	3492.45	NA	15469.1	17609.3	20732.5	25609.5	12548.5	19619	NA	NA	NA	NA	NA	NA	NA	1031.58	2202.34	NA	NA	NA	NA	NA	NA	NA	546.272	NA
O75616	ERAL1_HUMAN	ERAL1	GTPase Era, mitochondrial	12	437	136	31.12	376.068	2748.8	NA	3513.3	6267.91	4936.7	24127.7	31223.6	28886.6	102026	126740	102071	128616	108493	94337	8724.1	9725.73	7375.18	NA	299.177	NA	10882.1	6179.45	12006	1899.03	3154.36	2801.08	410.958	358.467	346.353	2135.67	644.213	1081.71
O75643	U520_HUMAN	SNRNP200	U5 small nuclear ribonucleoprotein 200 kDa helicase	163	2136	1296	60.67	7112.86	46926.4	38560.2	421037	416434	450894	1.93912e+06	2.25764e+06	2.12076e+06	1.00178e+07	1.09535e+07	1.15754e+07	1.10996e+07	8.32343e+06	7.29344e+06	2.32137e+06	2.49487e+06	2.13191e+06	3609.72	5845.27	2559.56	394689	394871	495092	331795	309638	310296	185839	326445	250627	227370	132882	161303
O75648	MTU1_HUMAN	TRMU	Mitochondrial tRNA-specific 2-thiouridylase 1	9	421	112	26.6	NA	NA	NA	313.779	NA	1398.2	4950.52	3872.99	6951.67	33893.3	46260.8	48022.2	41156.7	34321.6	35183.4	2314.32	NA	NA	NA	NA	NA	NA	1460.97	2444.07	NA	NA	NA	NA	NA	NA	NA	NA	NA
O75663	TIPRL_HUMAN	TIPRL	TIP41-like protein	16	272	169	62.13	NA	NA	NA	7420.9	7759.37	9994.25	45751.7	61811.3	55649.7	379128	417290	432289	626024	480583	502631	19596.9	21076.4	19699.7	NA	NA	NA	7338.63	9550.19	6963.74	NA	1537.14	2321.73	NA	313.401	NA	364.64	969.847	NA
O75665	OFD1_HUMAN	OFD1	Centriole and centriolar satellite protein OFD1	31	1012	368	36.36	NA	NA	NA	6993.48	1391.5	6235.79	53295.6	51118.7	37956.4	189865	223621	210483	219968	225634	191404	20907.5	22792.6	17395	NA	NA	NA	11315.4	10349.4	25125.1	2504.96	4883.9	463.414	205.596	NA	NA	901.398	NA	665.475
O75674	TM1L1_HUMAN	TOM1L1	TOM1-like protein 1	9	476	132	27.73	NA	NA	NA	NA	968.232	536.457	1189.97	5729.78	4197.71	37307.9	38188.7	38044.4	57314.6	60224.9	46248.2	1541.21	1413.68	559.862	NA	NA	NA	NA	NA	1117.22	NA	NA	NA	NA	NA	NA	NA	NA	NA
O75676	KS6A4_HUMAN	RPS6KA4	Ribosomal protein S6 kinase alpha-4	3	772	33	4.27	NA	NA	NA	NA	NA	1065.28	661.777	529.83	1300.43	4469.3	3711.46	6736.28	4173.12	5743.86	6547.95	NA	NA	NA	NA	NA	NA	NA	NA	NA	NA	NA	NA	NA	NA	NA	NA	NA	NA
O75683	SURF6_HUMAN	SURF6	Surfeit locus protein 6	11	361	97	26.87	NA	12751	3368.56	4992.65	5449.64	1412.16	12707.6	31767.6	31525.5	93558.3	107418	93896	84291.7	87069.4	59503.5	4891.73	11421.8	2549.88	350.316	602.282	616.382	6726.49	11223.2	5890.64	1717.44	4241.58	763.35	NA	375.489	NA	746.178	NA	NA
O75688	PPM1B_HUMAN	PPM1B	Protein phosphatase 1B	9	479	121	25.26	NA	NA	NA	1495.37	3797.01	1226.24	5297.66	8363.66	9767	73538.9	77549.4	72892.7	100348	78988.9	78945.7	NA	2180.99	954.202	NA	NA	NA	2058.38	1856.06	1066.08	NA	NA	NA	NA	NA	NA	NA	NA	NA
O75691	UTP20_HUMAN	UTP20	Small subunit processome component 20 homolog	55	2785	578	20.75	327.065	11384.5	4549.78	13267.6	12785.7	16651.2	76882.6	75661.8	87622	331873	438526	446752	539217	398491	379207	28025.7	27091.7	40023.6	NA	1242.87	1188.49	25456.4	32878.9	47187.3	9123.79	8589.26	8742.6	582.399	3858.22	1564.79	2485.84	1979.31	3582.91
O75694	NU155_HUMAN	NUP155	Nuclear pore complex protein Nup155	41	1391	532	38.25	236.918	1657.03	7824.22	49429.2	48910.2	51580.3	142368	169118	153915	747206	772948	808349	996165	796689	724981	58001.3	72155.4	53693.1	166.454	430.773	160.894	22816.7	19282.5	26240.9	9008.06	9455.74	17066.4	4450.42	9043.18	6055.36	5389.13	6841.41	3550.44
O75695	XRP2_HUMAN	RP2	Protein XRP2	6	350	55	15.71	NA	NA	NA	NA	588.586	850.249	2978.93	2807.91	3254.24	23871.5	18577.8	25466.5	43695.9	22432.6	28148.8	NA	NA	NA	NA	NA	NA	NA	NA	NA	353.932	NA	NA	NA	NA	NA	NA	NA	NA
O75717	WDHD1_HUMAN	WDHD1	WD repeat and HMG-box DNA-binding protein 1	60	1129	608	53.85	NA	NA	NA	20407.6	24917	25131.5	217403	228581	220953	1.18159e+06	1.33465e+06	1.30685e+06	1.53781e+06	1.28491e+06	1.13162e+06	106928	124545	109279	NA	NA	NA	6124.32	12050.9	16455.3	10731.7	12283.2	10993.1	6373.2	10305.9	5449.86	4435.68	262.287	5182.81
O75718	CRTAP_HUMAN	CRTAP	Cartilage-associated protein	7	401	65	16.21	476.907	937.064	NA	5995.26	3454.99	5145.79	12605.6	15414.6	13178.2	45697.2	46150.8	49006.8	63203	56770.8	60079.2	2432.3	NA	NA	NA	NA	NA	NA	NA	858.17	NA	NA	NA	NA	NA	NA	NA	393.571	NA
O75746	S2512_HUMAN	SLC25A12	Electrogenic aspartate/glutamate antiporter SLC25A12, mitochondrial	20	678	246	36.28	NA	1341.19	NA	6371.27	10039.5	6032.7	12260.7	36339.8	17573.5	174126	221584	174635	288604	145716	153201	10385.1	10607.6	4543.15	NA	NA	NA	11861.2	9116.47	10950.7	1275.4	2429.87	6759.61	NA	742.451	953.445	973.169	1473.78	754.285
O75781	PALM_HUMAN	PALM	Paralemmin-1	4	387	60	15.5	NA	NA	NA	NA	165.703	831.633	815.32	3038.88	2247.72	18465.5	17761.3	17621.7	15373.9	18423.5	15303.1	NA	NA	NA	NA	NA	NA	NA	NA	NA	NA	NA	5046.06	NA	NA	NA	NA	NA	NA
O75787	RENR_HUMAN	ATP6AP2	Renin receptor	9	350	110	31.43	NA	NA	NA	NA	NA	534.188	5687.72	NA	7926.34	64804.3	88926.1	64857.2	94699.7	74863.8	64103.9	NA	NA	1195.85	NA	NA	NA	NA	NA	NA	NA	NA	NA	NA	NA	NA	NA	NA	NA
O75792	RNH2A_HUMAN	RNASEH2A	Ribonuclease H2 subunit A	16	299	165	55.18	NA	NA	NA	2527.41	7041.05	7314.28	27610.1	44929.5	38862.9	222754	298650	294761	425357	398211	311585	9495.11	10512.1	8379.16	NA	NA	NA	NA	2773.39	1964.84	1061.05	1092.85	1278.82	NA	556.843	NA	NA	NA	NA
O75794	CD123_HUMAN	CDC123	Cell division cycle protein 123 homolog	15	336	149	44.35	NA	NA	NA	15727.8	15726.6	17805.6	73752.1	93084.9	70854.6	341322	440514	452678	684987	649672	490819	52539.6	41895.4	49117.3	NA	NA	NA	18000.8	9430.16	18350.9	9087.76	7888.49	6748.58	NA	2265.42	1646.52	3129.49	2195	1483.24
O75808	CAN15_HUMAN	CAPN15	Calpain-15	20	1086	249	22.93	NA	NA	NA	3377.32	2412.54	1083.33	24332.2	52137	31015.6	178040	284471	241282	346624	323604	242202	673.131	1605.78	1840.6	NA	NA	NA	374.455	NA	NA	NA	NA	NA	NA	NA	NA	NA	NA	NA
O75815	BCAR3_HUMAN	BCAR3	Breast cancer anti-estrogen resistance protein 3	14	825	189	22.91	NA	NA	NA	NA	643.369	354.172	6318.47	8159.97	5024.54	51445.9	59175.3	58415	74196.9	56570.6	45786	NA	2049.48	2329.71	NA	NA	NA	NA	NA	NA	NA	NA	NA	NA	NA	NA	NA	NA	NA
O75817	POP7_HUMAN	POP7	Ribonuclease P protein subunit p20	5	140	53	37.86	NA	544.811	NA	NA	NA	1248.41	22654.7	31116.5	27728	117061	122318	136554	130066	113740	116189	28116.7	28056.6	28741	NA	NA	NA	8523.39	14849.1	4371.68	NA	793.32	1396.91	610.857	947.256	1672.09	1277.97	2369.58	NA
O75821	EIF3G_HUMAN	EIF3G	Eukaryotic translation initiation factor 3 subunit G	24	320	229	71.56	1687.4	6577.81	6399.09	123189	105230	105095	399667	381885	417197	1.60996e+06	1.61068e+06	1.7334e+06	2.20502e+06	2.04374e+06	1.96997e+06	162552	192989	169639	986.057	2942.13	1233.79	151576	137260	169549	41373.9	35836.9	45357.7	12201.4	20707.8	14332.2	26818.5	25963.3	32693
O75822	EIF3J_HUMAN	EIF3J	Eukaryotic translation initiation factor 3 subunit J	17	258	128	49.61	NA	NA	836.048	25782.5	24969.8	30058.8	109106	104847	101725	432045	525653	520738	669737	625930	560385	54287.2	40886.6	53065.4	NA	NA	NA	51984.6	51878.4	64425.9	10879.9	11983	11942.3	3460.5	6349.85	4152	10367	9207.19	13411.3
O75832	PSD10_HUMAN	PSMD10	26S proteasome non-ATPase regulatory subunit 10	14	226	147	65.04	NA	NA	NA	12278.5	14344.9	4571.92	42320.2	72576.2	76975.3	301362	299354	294959	463815	431246	388421	23499	37503.8	14173.3	NA	NA	NA	7464.94	3349.03	11619.4	1354.48	1112.16	2071.61	275.264	NA	NA	NA	942.478	535.923
O75843	AP1G2_HUMAN	AP1G2	AP-1 complex subunit gamma-like 2	9	785	85	10.83	NA	NA	NA	1164.66	1193.85	1759.78	4049.85	6360.17	8513.97	28031.7	37937.5	39359.6	54557	45746.3	38656.1	1427.88	1015.3	1143.5	NA	NA	NA	1361.96	NA	NA	NA	NA	NA	NA	NA	NA	NA	NA	NA
O75844	FACE1_HUMAN	ZMPSTE24	CAAX prenyl protease 1 homolog	10	475	96	20.21	493.073	365.989	425.148	5639.86	7246.46	12644	41703.8	35392.6	40193.9	84227.6	151420	126321	125883	141278	129140	6746.31	11604.7	5581.6	518.474	459.742	715.647	4720.2	5531.99	8216.09	1243.05	NA	NA	569.458	1456.8	1297.59	1174.04	4037.85	1660.59
O75864	PPR37_HUMAN	PPP1R37	Protein phosphatase 1 regulatory subunit 37	4	691	61	8.83	NA	NA	NA	NA	NA	NA	NA	NA	NA	6840.16	10008.3	2037.46	8246.8	12581.2	3581.41	NA	NA	NA	NA	NA	NA	NA	NA	NA	NA	NA	NA	NA	NA	NA	NA	NA	NA
O75874	IDHC_HUMAN	IDH1	Isocitrate dehydrogenase [NADP] cytoplasmic	18	414	198	47.83	NA	277.008	277.363	3906.99	3305.2	5713.58	14203.9	5627.1	21024.7	77953.4	79479.7	85436.4	128827	118697	101705	1498.02	1403.23	1637.65	NA	NA	NA	661.48	1388.34	1138.98	427.869	1236.65	936.894	NA	NA	NA	NA	NA	NA
O75884	RBBP9_HUMAN	RBBP9	Serine hydrolase RBBP9	6	186	88	47.31	NA	NA	NA	736.947	3139.8	500.535	7571.86	5150.87	7001.88	18484.8	55302.3	34648	60294.9	59400	36474	NA	NA	NA	NA	NA	NA	NA	NA	NA	NA	NA	NA	NA	285.005	NA	NA	NA	NA
O75886	STAM2_HUMAN	STAM2	Signal transducing adapter molecule 2	11	525	116	22.1	NA	NA	NA	832.559	5340.85	2141.22	9937.07	21288.2	15872.1	113697	170035	155867	200752	169646	142664	2715.99	NA	1809.23	NA	NA	NA	161.186	NA	1291.04	NA	NA	NA	NA	NA	NA	NA	NA	NA
O75896	TUSC2_HUMAN	TUSC2	Tumor suppressor candidate 2	4	110	57	51.82	NA	NA	NA	3019.04	4291.5	1918.52	10819.6	6505.41	17036.1	50017.1	78533.7	66535	100741	81771.1	74555.5	1924.37	NA	NA	NA	NA	NA	NA	NA	NA	2029.64	NA	NA	NA	NA	NA	664.338	NA	NA
O75909	CCNK_HUMAN	CCNK	Cyclin-K	6	580	102	17.59	NA	NA	NA	2541.8	1888.99	2539.37	15262.3	15871.7	15101.6	68135.2	67587.8	66722.5	100606	89929.4	72895.1	9210.3	10933	7221.34	NA	NA	NA	851.156	1114.52	NA	586.658	NA	683.303	438.908	1240.3	359.261	NA	NA	NA
O75911	DHRS3_HUMAN	DHRS3	Short-chain dehydrogenase/reductase 3	4	302	56	18.54	NA	NA	NA	NA	NA	NA	2348.06	2822.89	2403.81	12339	10370.6	14771.7	11215.7	8233.12	5339.9	NA	NA	NA	NA	NA	NA	1358.18	NA	NA	NA	947.781	NA	688.637	NA	NA	NA	NA	NA
O75915	PRAF3_HUMAN	ARL6IP5	PRA1 family protein 3	2	188	20	10.64	NA	NA	NA	NA	NA	NA	517.133	NA	872.378	6048.97	5442.74	3549.8	9364.78	3732.03	4467.59	282.053	493.892	521.926	NA	NA	NA	NA	NA	NA	NA	NA	2504.83	149.011	NA	NA	NA	NA	NA
O75925	PIAS1_HUMAN	PIAS1	E3 SUMO-protein ligase PIAS1	11	651	125	19.2	NA	NA	NA	582.821	1620.12	1305.78	14299.6	19412.2	16872.9	77406.3	89938.5	111201	119406	125875	76361.9	4656.23	4953.43	7960.78	NA	NA	NA	404.566	NA	NA	NA	443.857	1312.68	NA	NA	537.394	NA	NA	NA
O75928	PIAS2_HUMAN	PIAS2	E3 SUMO-protein ligase PIAS2	9	621	121	19.48	NA	NA	NA	NA	238.103	NA	4136.64	937.168	10779.8	36247.3	50282.8	43892.6	73727.9	56811.2	51837.1	2046.37	2951.87	1677.89	NA	NA	NA	NA	NA	820.019	NA	NA	NA	NA	NA	NA	NA	NA	NA
O75934	SPF27_HUMAN	BCAS2	Pre-mRNA-splicing factor SPF27	17	225	142	63.11	NA	8158.71	2652.53	12879.6	10560.5	21470.8	102555	96348.6	104027	338539	377079	433802	422757	389582	344075	54416	49342	56819	NA	NA	NA	11363.1	25518	21946.9	5713.58	9296.32	2996.38	2828.41	3895.2	4223.61	6908.72	3799.85	3879.58
O75935	DCTN3_HUMAN	DCTN3	Dynactin subunit 3	10	186	88	47.31	NA	NA	360.766	11486.2	15029.5	18467.5	48594.5	50975.2	41949.8	221492	264052	276816	317693	296393	250333	16208.5	22448.9	15530.3	NA	NA	NA	7844.25	4546.83	10864.6	1061.47	1147.62	5582.88	NA	485.134	689.958	3663.2	329.659	1979.72
O75937	DNJC8_HUMAN	DNAJC8	DnaJ homolog subfamily C member 8	8	253	63	24.9	NA	NA	NA	1623.11	1494.14	NA	5222.48	4194.25	8640.89	39839.1	57724.2	51274.9	91559.9	75512	61572.5	2574.02	NA	1301.03	NA	NA	NA	NA	NA	NA	NA	NA	NA	NA	NA	NA	NA	NA	NA
O75940	SPF30_HUMAN	SMNDC1	Survival of motor neuron-related-splicing factor 30	6	238	78	32.77	NA	2592.16	NA	9012.81	9146.44	8763.24	43791.8	33951.3	44462	177594	199096	202931	231786	225509	191652	12241.9	15877.3	7071.08	NA	NA	461.689	11077.1	1249.84	9285.19	5895.32	4033.36	4735.61	NA	2592.62	1427.44	2853.81	564.727	3236
O75943	RAD17_HUMAN	RAD17	Cell cycle checkpoint protein RAD17	11	681	140	20.56	NA	NA	NA	1077.94	541.093	660.605	3237.73	2554.14	1977.03	27743.3	37719.8	41166.3	47928.2	33334.8	38322.8	950.451	NA	NA	NA	NA	NA	NA	505.65	NA	NA	NA	NA	NA	NA	NA	NA	NA	NA
O75947	ATP5H_HUMAN	ATP5PD	ATP synthase subunit d, mitochondrial	11	161	98	60.87	1726.21	808.715	631.524	10724.8	17249.2	12949.5	47499.4	39650.7	47621.9	194007	224581	218541	264061	267285	236981	9206.96	8393.25	8258.51	NA	NA	293.082	7492.35	5069.78	12857.4	1028.54	291.305	17407.3	NA	761.653	816.649	2121.12	1547.13	1222.81
O75955	FLOT1_HUMAN	FLOT1	Flotillin-1	25	427	283	66.28	NA	895.745	485.864	8595.41	10298.4	9419.94	27948.5	36894.2	33763.8	167281	188570	210685	215432	207455	191097	9182.16	2317.68	8075.7	560.397	NA	535.345	2846.86	5920.71	2899.87	411.909	1432.26	1975.36	1547.31	1445.92	4410.55	959.931	475.47	410.042
O75962	TRIO_HUMAN	TRIO	Triple functional domain protein	56	3097	696	22.47	NA	NA	NA	4153.73	706.438	3407.51	62503.1	50260.8	65924.8	335494	425546	488702	484803	387462	400181	17665.5	34369.5	19772.5	NA	NA	NA	7376.41	3504.48	6313.01	1195.46	1981.71	4173.78	NA	137.661	NA	754.608	NA	1349.15
O75964	ATP5L_HUMAN	ATP5MG	ATP synthase subunit g, mitochondrial	7	103	57	55.34	2158.36	4318.74	4652.07	23326.2	20900.3	24485.3	60269	57175.6	61965.6	149945	190280	168281	232450	178255	198284	12396.4	20440.4	10571.3	1750.7	2528.52	2315.14	20472.9	17843.5	26427.5	5125.23	4195.16	10004	1697.65	4809.4	1985.51	3412.78	7498.58	4869.6
O75969	AKAP3_HUMAN	AKAP3	A-kinase anchor protein 3	7	853	83	9.73	NA	NA	NA	NA	NA	NA	8522.94	7852.21	5878.81	13315.9	16604.5	16296.5	19976.3	19186.6	8059.87	1634.55	2868.1	3213.17	NA	NA	NA	NA	NA	NA	NA	NA	NA	NA	NA	NA	NA	NA	NA
O75970	MPDZ_HUMAN	MPDZ	Multiple PDZ domain protein	53	2070	611	29.52	NA	NA	NA	5473.39	13077.3	5589.85	50498.7	98592.1	69770	423589	400156	534364	566162	471349	360699	24216.4	26624	26384.9	NA	NA	NA	12353.4	5301.3	9458.12	1536.04	366.532	4392.15	474.247	1768.65	NA	NA	836.759	1134.83
O75971	SNPC5_HUMAN	SNAPC5	snRNA-activating protein complex subunit 5	3	98	37	37.76	NA	NA	NA	NA	NA	NA	NA	NA	936.447	4220.75	6410.84	7465.27	11807.9	10860.4	12035.2	361.637	NA	NA	NA	NA	NA	NA	NA	NA	NA	NA	NA	NA	NA	NA	NA	NA	NA
O75976	CBPD_HUMAN	CPD	Carboxypeptidase D	25	1380	304	22.03	NA	NA	NA	2182.92	3930.41	4362.98	11343.9	17131	17841.7	99504.8	122502	115263	162567	140260	95776.1	3385.02	2365.74	3039.48	NA	NA	NA	833.228	NA	NA	NA	NA	NA	NA	NA	NA	NA	NA	NA
O76003	GLRX3_HUMAN	GLRX3	Glutaredoxin-3	17	335	153	45.67	NA	1374.05	3127.8	11195.1	10462.6	15266.5	32448.4	55409.9	43845.6	176641	230740	237343	328818	301971	267678	17425.5	18094.8	11976.9	2001.95	1527.66	NA	5289.83	6062.45	7417.14	1112.16	975.307	2992.06	1421.13	2918.38	1068.59	1445.88	3322.65	301.039
O76021	RL1D1_HUMAN	RSL1D1	Ribosomal L1 domain-containing protein 1	32	490	262	53.47	NA	62258.5	40273	75350.8	77061.4	46412.7	140393	206381	205650	622225	576342	655925	661068	552139	555919	61083.1	94480.2	67708.6	4064.34	10916	2857.08	96943.5	128869	100438	26616.6	32537.4	29766	9953.02	14993.7	7861.15	22161.5	5221.03	15132.5
O76024	WFS1_HUMAN	WFS1	Wolframin	3	890	31	3.48	NA	NA	NA	NA	NA	NA	643.02	NA	2103.06	5115.11	45724.9	10132.2	11879.3	2954.09	5351.17	NA	NA	NA	NA	NA	NA	NA	NA	NA	NA	NA	NA	NA	NA	NA	NA	NA	NA
O76031	CLPX_HUMAN	CLPX	ATP-dependent Clp protease ATP-binding subunit clpX-like, mitochondrial	21	633	241	38.07	251.95	2790.18	2867.16	22678.7	16118.9	16755.8	64609.2	61620.7	60693.6	209407	278753	272722	275076	289413	251166	6570.54	14017.4	5804.77	821.703	300.524	316.144	9801.37	13032.7	11087.8	4119.14	3857.54	1797.69	NA	3054.59	1768.67	1425.61	2271.37	2217.14
O76041	NEBL_HUMAN	NEBL	Nebulette	4	1014	46	4.54	NA	NA	NA	NA	NA	NA	3842.1	NA	NA	27564.1	25221.4	18184.3	44611	29817	26031.9	NA	NA	NA	NA	NA	NA	NA	NA	NA	NA	NA	1180.48	NA	NA	NA	NA	NA	NA
O76064	RNF8_HUMAN	RNF8	E3 ubiquitin-protein ligase RNF8	11	485	129	26.6	NA	NA	NA	NA	1088.73	1145.42	20617.3	10985.8	7266.95	99442.1	114165	104265	155682	130501	150534	622.728	2191.01	NA	NA	NA	NA	NA	NA	NA	NA	NA	NA	NA	NA	NA	NA	NA	NA
O76070	SYUG_HUMAN	SNCG	Gamma-synuclein	4	127	46	36.22	NA	NA	NA	NA	NA	NA	1019.22	NA	NA	7251.97	8394.29	2510.09	11385.7	28761.5	6296.26	NA	NA	NA	NA	NA	NA	NA	NA	NA	NA	NA	2088.36	NA	NA	NA	NA	NA	NA
O76071	CIAO1_HUMAN	CIAO1	Probable cytosolic iron-sulfur protein assembly protein CIAO1	9	339	106	31.27	NA	NA	NA	3895.24	4863.79	11655.4	33838.2	33935.2	30095.9	187955	207115	193590	231626	228437	210052	7708.06	4844.01	7762.7	NA	NA	NA	4490.89	1480.85	6409.55	2085.3	379.799	645.885	NA	NA	583.19	NA	433.275	NA
O76074	PDE5A_HUMAN	PDE5A	cGMP-specific 3',5'-cyclic phosphodiesterase	4	875	45	5.14	NA	NA	NA	NA	NA	NA	1104.99	NA	NA	12426.5	18469.9	14768.9	18997.5	19965.8	13381.5	NA	NA	NA	NA	NA	NA	NA	NA	NA	NA	NA	NA	NA	163.005	NA	NA	NA	NA
O76075	DFFB_HUMAN	DFFB	DNA fragmentation factor subunit beta	6	338	74	21.89	NA	NA	NA	NA	NA	NA	NA	801.021	5489.1	17474.4	12045.3	17743.1	17409.4	16439.5	16435.1	NA	223.005	NA	NA	NA	NA	NA	NA	NA	NA	NA	NA	NA	NA	NA	NA	NA	NA
O76080	ZFAN5_HUMAN	ZFAND5	AN1-type zinc finger protein 5	11	213	143	67.14	NA	NA	NA	617.735	972.639	NA	8816.54	9817	5109.75	55491.3	75433.4	107896	129472	117891	129309	696.164	2052.77	NA	NA	NA	NA	NA	NA	569.799	905.64	NA	NA	NA	NA	NA	NA	NA	NA
O76082	OCTN2_HUMAN	SLC22A5	Organic cation/carnitine transporter 2	3	557	22	3.95	NA	NA	NA	NA	NA	NA	3281.76	2452.24	3206.35	16234.6	10644.3	21762.8	18359.4	16546.7	14481.9	NA	1156.44	1424.43	NA	NA	NA	NA	NA	NA	NA	NA	NA	NA	NA	NA	NA	NA	NA
O76094	SRP72_HUMAN	SRP72	Signal recognition particle subunit SRP72	36	671	339	50.52	NA	17965.9	10801.1	49195	36342.4	50419.7	160300	188490	155184	646024	795555	819864	996300	883996	753809	90836.3	124170	94046	NA	756.427	NA	93706.1	90723.7	123910	23305.6	25473.4	22130.8	4474.38	6422.13	3204.03	15960.5	10427.4	11883.7
O94760	DDAH1_HUMAN	DDAH1	N(G),N(G)-dimethylarginine dimethylaminohydrolase 1	3	285	40	14.04	NA	NA	NA	NA	NA	NA	NA	NA	NA	NA	7198.63	6513.19	3394.33	2720.13	2941.38	247.969	NA	NA	NA	NA	NA	NA	NA	NA	NA	NA	3834.88	NA	NA	NA	NA	NA	NA
O94761	RECQ4_HUMAN	RECQL4	ATP-dependent DNA helicase Q4	11	1208	146	12.09	NA	402.013	NA	485.696	257.044	NA	6952.72	2704.18	2947.24	20018.2	46858	46974.6	32388.2	28140.9	25168.7	1305.1	NA	NA	NA	NA	NA	569.853	1018.24	1072.51	NA	1907.05	NA	NA	NA	425.736	278.542	NA	NA
O94762	RECQ5_HUMAN	RECQL5	ATP-dependent DNA helicase Q5	32	991	382	38.55	NA	NA	NA	6502.96	5588.42	6762.16	44614.3	42990.1	48940.9	249738	294162	314744	350497	301120	282230	14641.9	10016.3	17279.7	NA	NA	NA	1820.7	4333.94	6545.41	964.224	NA	2250.95	NA	1364.53	315.627	1788.49	2467.7	NA
O94763	RMP_HUMAN	URI1	Unconventional prefoldin RPB5 interactor 1	26	535	223	41.68	NA	NA	NA	84413.7	30632.6	33876.2	203966	204959	276175	838002	930609	909760	1.19566e+06	1.04721e+06	952428	92850	137031	81290.8	NA	NA	NA	50219.7	27638.2	38512.9	17138	14408	15301.6	2356.94	4534.3	2650.62	9432.03	2954.65	4640.14
O94766	B3GA3_HUMAN	B3GAT3	Galactosylgalactosylxylosylprotein 3-beta-glucuronosyltransferase 3	3	335	33	9.85	NA	NA	NA	1027.53	1286.09	24788.8	NA	988.033	1149.44	5026.67	4817.67	8247.38	78387.4	6263.51	3566.09	NA	NA	NA	NA	456.858	NA	1170.67	15169.3	1308.99	999.449	681.787	NA	460.672	NA	295.01	NA	NA	NA
O94776	MTA2_HUMAN	MTA2	Metastasis-associated protein MTA2	44	668	394	58.98	NA	5636.65	4202.05	101872	77938.8	102280	472974	490336	497553	1.81444e+06	2.04836e+06	2.32062e+06	2.34814e+06	2.12772e+06	1.93069e+06	241918	292464	251645	NA	NA	NA	47703.9	46766.2	59566.3	52995.9	38011.2	41497.9	22437	33513.5	19859.9	18229.5	11175.9	17039.5
O94782	UBP1_HUMAN	USP1	Ubiquitin carboxyl-terminal hydrolase 1	33	785	363	46.24	NA	NA	NA	6210.87	9040.94	5114.53	51837.3	77875.2	73308.4	238033	363693	342027	463972	421034	311045	27246.2	50850.7	29513.8	NA	NA	NA	2953.49	NA	1728.36	2121.55	674.272	2734.2	245.375	2520.35	NA	241.368	NA	NA
O94788	AL1A2_HUMAN	ALDH1A2	Retinal dehydrogenase 2	20	518	208	40.15	NA	NA	NA	9800.2	7489.12	6081.8	31335.2	43456.8	33507.8	228584	271826	234089	376072	251549	232372	20104.2	34742.4	20278.3	NA	NA	NA	5239.89	1600.91	2730.49	764.418	NA	1821.7	NA	2114.76	992.013	475.293	418.277	666.377
O94804	STK10_HUMAN	STK10	Serine/threonine-protein kinase 10	17	968	238	24.59	NA	NA	NA	727.831	529.38	1065.43	5770.74	9800.39	8279.24	87201.1	89303.7	100510	138558	147771	118717	1417.79	1147.51	244.054	NA	NA	NA	579.078	1732.9	611.794	NA	NA	NA	NA	NA	NA	771.868	NA	NA
O94806	KPCD3_HUMAN	PRKD3	Serine/threonine-protein kinase D3	6	890	95	10.67	NA	NA	NA	NA	1172.28	NA	5520.36	6783.5	4819.5	42272.2	61245	57061.3	75722.8	34297	50329.8	1568.36	1584.79	NA	NA	NA	NA	2035.26	NA	505.206	NA	NA	NA	NA	NA	NA	NA	NA	NA
O94808	GFPT2_HUMAN	GFPT2	Glutamine--fructose-6-phosphate aminotransferase [isomerizing] 2	6	682	72	10.56	NA	NA	NA	NA	NA	NA	NA	NA	1847.51	5836.63	19604.3	13050.2	14391.7	14127.9	4906.86	NA	NA	NA	NA	NA	NA	NA	NA	NA	NA	NA	NA	NA	NA	NA	NA	NA	NA
O94811	TPPP_HUMAN	TPPP	Tubulin polymerization-promoting protein	4	219	45	20.55	NA	NA	NA	NA	3023.84	NA	NA	1255.05	NA	12739.9	11622.4	23376.6	29322.5	22523.7	30140.3	NA	NA	NA	NA	NA	NA	NA	NA	NA	NA	NA	25182.7	NA	NA	NA	NA	NA	NA
O94813	SLIT2_HUMAN	SLIT2	Slit homolog 2 protein	6	1529	85	5.56	NA	NA	NA	546.878	NA	NA	3659.18	4674.17	NA	21590.3	17628.1	14544.4	31073.3	24718.8	23645.3	3429.09	NA	639.494	NA	NA	NA	915.755	NA	1415.55	NA	NA	NA	NA	NA	NA	NA	NA	531.717
O94818	NOL4_HUMAN	NOL4	Nucleolar protein 4	5	638	78	12.23	NA	NA	NA	NA	NA	NA	NA	1946.23	5106.29	14959.1	17457.7	13618.3	19697.5	15781.6	23398.7	NA	NA	NA	NA	NA	NA	NA	NA	NA	NA	NA	NA	NA	NA	NA	NA	NA	NA
O94819	KBTBB_HUMAN	KBTBD11	Kelch repeat and BTB domain-containing protein 11	5	623	52	8.35	NA	NA	NA	NA	NA	NA	2716.94	2846.85	1471.47	8439.17	13060.3	10173.5	21562.9	9452.55	11745.6	NA	NA	NA	NA	NA	NA	335.397	NA	NA	NA	165.006	1715.37	NA	NA	NA	NA	NA	NA
O94822	LTN1_HUMAN	LTN1	E3 ubiquitin-protein ligase listerin	50	1766	540	30.58	NA	596.799	NA	5950.67	7351.37	6279.12	39032.2	35913.3	49662.2	291908	421406	379739	545756	386842	418231	4840.19	5734.8	2841.92	NA	NA	NA	2699.58	4332.47	3385.67	452.044	1527.54	516.18	755.721	1671.89	550.696	1030.43	NA	499.27
O94826	TOM70_HUMAN	TOMM70	Mitochondrial import receptor subunit TOM70	17	608	222	36.51	NA	NA	369.027	5610.94	6517.87	4490.43	13548.1	16234	21742.8	76390.7	82403.4	119138	124691	118221	98595.6	208.372	4680.33	NA	NA	NA	NA	3044.95	2226.4	1091.77	737.199	NA	3409.34	NA	NA	NA	920.427	NA	NA
O94829	IPO13_HUMAN	IPO13	Importin-13	5	963	60	6.23	NA	NA	NA	NA	NA	NA	124.889	976.28	1089.05	4699.29	8569.77	10934.2	10078.3	10426.2	10299.2	NA	NA	NA	NA	NA	NA	NA	NA	NA	NA	244.005	NA	NA	NA	NA	NA	NA	NA
O94830	DDHD2_HUMAN	DDHD2	Phospholipase DDHD2	19	711	253	35.58	NA	NA	NA	2017.95	1937.48	NA	3827.15	7978.67	17165.4	84515.7	98168.2	76921.1	116782	93936	73814.6	2722.64	5323.72	2763.03	NA	NA	NA	523.128	NA	395.022	NA	NA	NA	NA	347.977	NA	NA	NA	NA
O94832	MYO1D_HUMAN	MYO1D	Unconventional myosin-Id	48	1006	516	51.29	4159.26	3842.67	1576.84	42637.8	16243.7	45038.7	66648.9	133091	81058.4	456636	497894	551159	598327	358031	433157	20440.9	17348.4	38890.9	2354.59	NA	NA	36306.9	28740.9	31527.3	4565.46	3461.76	2904.15	281.667	2061.66	NA	2324.3	1333.84	11572.3
O94842	TOX4_HUMAN	TOX4	TOX high mobility group box family member 4	12	621	167	26.89	NA	NA	NA	13393.6	9660.99	10385.1	60222.4	65332.4	66121.2	329851	345026	385362	439324	434990	350916	28121.3	25412	23083	NA	NA	NA	3218.96	1916.83	1569.36	5553.72	4569.32	4532.48	2045.87	5944.15	1182.98	495.158	NA	458.147
O94851	MICA2_HUMAN	MICAL2	[F-actin]-monooxygenase MICAL2	12	1957	144	7.36	NA	NA	NA	NA	506.012	NA	3603.14	3026.22	825.444	60911.7	65695.6	42536.8	67732.9	65864.4	47959.2	1189.99	392.109	1486.03	NA	NA	NA	NA	NA	NA	NA	NA	NA	NA	NA	NA	NA	NA	NA
O94855	SC24D_HUMAN	SEC24D	Protein transport protein Sec24D	9	1032	117	11.34	NA	NA	NA	NA	NA	1285.55	912.021	4210.8	8351.45	27988.3	37314.3	21655.7	72988.7	37863.8	49653.9	NA	NA	1040.01	NA	NA	NA	NA	NA	NA	NA	NA	NA	NA	NA	NA	NA	NA	NA
O94856	NFASC_HUMAN	NFASC	Neurofascin	4	1347	44	3.27	NA	NA	NA	NA	NA	NA	NA	NA	NA	NA	NA	NA	NA	NA	NA	NA	NA	NA	NA	NA	NA	NA	NA	NA	NA	NA	10086.3	NA	NA	NA	NA	NA	NA
O94864	ST65G_HUMAN	SUPT7L	STAGA complex 65 subunit gamma	6	414	60	14.49	NA	NA	NA	1701.53	1242.65	528.717	13525.8	20081.8	18709.5	73248.8	78925.8	78096	85645.9	79541.4	68234.1	4957.38	6109.84	2417.41	NA	NA	NA	763.189	469.854	611.94	1247.27	NA	NA	NA	551.981	NA	NA	NA	NA
O94868	FCSD2_HUMAN	FCHSD2	F-BAR and double SH3 domains protein 2	19	740	217	29.32	NA	NA	NA	1099.65	1172.12	842.936	24744	30320.2	17662	207399	246573	228858	152759	197818	115474	8298.46	25866.5	15248	NA	NA	NA	1233.87	2739.87	4506.03	1034.68	230.996	659.802	NA	NA	NA	NA	NA	NA
O94874	UFL1_HUMAN	UFL1	E3 UFM1-protein ligase 1	27	794	282	35.52	339.301	1551.35	2909.2	17383.5	16169.7	18299.9	60444.7	64350.1	76012.9	288317	334985	403637	415261	339113	323234	16155.8	16160.3	17837.3	NA	1218.53	NA	10499.4	11276.5	18912.9	4054.13	3510.55	5846.74	448.405	4471.39	2574.6	2933.43	3634.63	5409.6
O94875	SRBS2_HUMAN	SORBS2	Sorbin and SH3 domain-containing protein 2	15	1100	206	18.73	NA	NA	NA	NA	1518.64	NA	13846.8	17015.5	17282.7	76045.4	77919.5	87885.2	90325.5	71498.9	71520.6	12643	913.15	3682.98	NA	NA	NA	654.666	340.977	2566.72	NA	NA	NA	NA	NA	NA	295.295	NA	NA
O94876	TMCC1_HUMAN	TMCC1	Transmembrane and coiled-coil domains protein 1	7	653	98	15.01	NA	NA	NA	NA	402.415	611.014	2452.2	1682.46	3873.28	21694.6	35648.6	32196.4	31970.9	33035.4	31187.9	430.296	1079.32	NA	NA	NA	NA	1659.83	NA	1578	NA	NA	NA	NA	NA	NA	NA	NA	NA
O94880	PHF14_HUMAN	PHF14	PHD finger protein 14	21	948	264	27.85	NA	NA	NA	12177.8	NA	3806.09	19619.2	18634.3	51656	239904	229690	277801	311800	328467	262845	4224.88	10500.8	2847.52	NA	NA	NA	2719.48	NA	1231.62	NA	NA	NA	NA	NA	NA	NA	NA	NA
O94885	SASH1_HUMAN	SASH1	SAM and SH3 domain-containing protein 1	32	1247	368	29.51	NA	NA	NA	1945.44	2878.3	4254.52	48721.2	51060.7	65607.6	232867	269832	244393	296564	250917	233401	17018	22913.8	23777.7	979.248	NA	NA	5656.24	4728.02	6363.86	1471.16	2949.72	2858.59	NA	326.972	414.146	1130.96	NA	608.586
O94887	FARP2_HUMAN	FARP2	FERM, ARHGEF and pleckstrin domain-containing protein 2	13	1054	153	14.52	NA	NA	NA	863.256	NA	1135.89	8961.59	14868.2	8272.76	79791.4	87295.4	87245.3	102767	94028.1	70722.7	7062.74	1086.99	NA	NA	NA	NA	721.74	NA	1532.63	274.598	339.772	NA	NA	NA	NA	NA	NA	NA
O94888	UBXN7_HUMAN	UBXN7	UBX domain-containing protein 7	17	489	185	37.83	NA	NA	NA	2234.1	6422.62	4714.65	22960.5	26265.3	19027.4	156195	190851	213677	259852	210456	209532	4758.17	11297.5	6888.8	NA	NA	NA	1582.69	1147.08	1326.85	1192.08	870.442	NA	NA	NA	NA	NA	NA	NA
O94898	LRIG2_HUMAN	LRIG2	Leucine-rich repeats and immunoglobulin-like domains protein 2	8	1065	102	9.58	NA	NA	NA	NA	NA	662.02	1170.74	8601.24	4985.92	21674.4	27447.6	30441.5	26733.2	23321.8	22196.6	NA	3093.82	863.132	NA	NA	NA	1062.97	NA	855.75	NA	NA	NA	NA	NA	NA	NA	NA	NA
O94901	SUN1_HUMAN	SUN1	SUN domain-containing protein 1	17	785	206	26.24	NA	NA	NA	2461.63	1295.54	2765.72	19988.3	17849.1	22941.6	117669	99590.5	123660	128420	108207	83874.7	5131.41	5652.13	6567.58	NA	NA	NA	1378.05	636.797	1635.64	NA	951.913	328.776	NA	715.477	NA	NA	184.7	194.294
O94903	PLPHP_HUMAN	PLPBP	Pyridoxal phosphate homeostasis protein	9	275	96	34.91	NA	NA	NA	NA	NA	NA	5562.54	7087.49	1218.02	47121.8	59287.7	48226.2	63092.6	61112.7	78242.2	NA	695.699	NA	NA	NA	NA	NA	756.169	NA	NA	NA	NA	NA	NA	NA	219.299	NA	NA
O94905	ERLN2_HUMAN	ERLIN2	Erlin-2	13	339	135	39.82	NA	3535.58	3231.83	17970.8	22673.7	26886.7	64807.7	66311.3	70376.3	256722	273946	360461	319486	256331	243802	10691.4	20259.5	11212.3	NA	952.501	NA	8769.29	15040.8	17267.4	4211.76	8876.41	3828.76	1564.87	4701.52	2182.81	1834.85	4962.42	802.68
O94906	PRP6_HUMAN	PRPF6	Pre-mRNA-processing factor 6	78	941	586	62.27	1929	19604.8	15514.6	213836	206725	205391	976562	1.02491e+06	1.01994e+06	4.82915e+06	5.04762e+06	5.46177e+06	5.05818e+06	4.12111e+06	3.67111e+06	1.00743e+06	994040	983436	498.127	2999.51	2309.22	159561	144581	151876	151304	162502	154906	95813.4	160717	120226	114538	57190.2	82757.7
O94913	PCF11_HUMAN	PCF11	Pre-mRNA cleavage complex 2 protein Pcf11	37	1555	438	28.17	363.338	NA	NA	2386.72	6695.66	4269.76	55488.6	56359.6	53295.2	369363	443108	489256	572758	541898	489497	15148.6	24569	15958	NA	NA	NA	1716.51	727.771	3837.21	2407.88	3105.19	2673.33	NA	1091.96	NA	226.963	NA	NA
O94915	FRYL_HUMAN	FRYL	Protein furry homolog-like	31	3013	377	12.51	NA	NA	NA	2765.36	2863.66	2419.68	19693.7	18634.1	17845.6	107131	147641	144492	172708	120943	107005	6973.13	12491.5	4517.32	NA	NA	NA	3402.25	859.5	4900.93	522.855	NA	545.645	NA	NA	NA	NA	849.149	NA
O94916	NFAT5_HUMAN	NFAT5	Nuclear factor of activated T-cells 5	26	1531	284	18.55	NA	NA	NA	8160.94	3539.01	4255.68	76055.1	95897.6	85395.9	346165	400054	395966	379220	370511	327047	16565.4	13941.1	24160.2	NA	NA	NA	4248.98	1430.36	2543.5	NA	NA	NA	NA	2959.94	1122.94	688.627	NA	NA
O94919	ENDD1_HUMAN	ENDOD1	Endonuclease domain-containing 1 protein	2	500	22	4.4	NA	NA	NA	NA	NA	NA	3163.06	NA	NA	1791.06	NA	8705.23	NA	2482.09	NA	NA	NA	NA	NA	NA	NA	NA	NA	NA	NA	NA	NA	NA	NA	NA	NA	NA	NA
O94921	CDK14_HUMAN	CDK14	Cyclin-dependent kinase 14	6	469	70	14.93	NA	NA	NA	NA	NA	NA	NA	6334.95	3339.42	39995.2	47546.8	53392.1	54286.5	56556.2	48688.3	NA	NA	NA	NA	NA	NA	NA	394.027	NA	NA	NA	NA	NA	NA	NA	NA	NA	NA
O94923	GLCE_HUMAN	GLCE	D-glucuronyl C5-epimerase	5	617	55	8.91	NA	NA	NA	NA	NA	1773.96	NA	3089.06	2092.72	10977.7	13919	12863.2	18947.4	12162.6	17419.9	NA	NA	NA	NA	NA	NA	NA	NA	NA	NA	NA	NA	NA	NA	NA	NA	NA	NA
O94925	GLSK_HUMAN	GLS	Glutaminase kidney isoform, mitochondrial	5	669	64	9.57	NA	NA	NA	695.021	3465.62	3412.77	3323.52	5039.59	5597.14	48265.6	5505.28	25175.4	19229.8	41526.6	33088.5	NA	NA	358.309	NA	NA	NA	NA	1729.11	778.185	NA	NA	4674.2	NA	NA	NA	NA	NA	NA
O94927	HAUS5_HUMAN	HAUS5	HAUS augmin-like complex subunit 5	40	633	309	48.82	NA	1941.98	519.766	71442.1	59997.3	55346.5	252329	278851	264115	990965	1.18583e+06	1.24158e+06	1.28371e+06	1.18746e+06	1.0144e+06	136072	158201	127552	NA	1211.91	509.869	275350	314249	396217	39804.7	40003	37527.4	6978.68	14757.9	11003.5	73649	43342.1	53601.1
O94941	RNF37_HUMAN	UBOX5	RING finger protein 37	6	541	72	13.31	NA	NA	NA	NA	NA	NA	632.574	114.35	NA	5085.66	15893.7	10787.6	15930.2	10772.8	9084.38	NA	956.636	NA	NA	NA	NA	NA	NA	NA	NA	NA	NA	NA	NA	NA	NA	NA	NA
O94952	FBX21_HUMAN	FBXO21	F-box only protein 21	2	628	25	3.98	NA	NA	NA	NA	NA	NA	4264.1	NA	NA	2593.62	2898.7	3742.67	3618.1	3651.05	4773.97	NA	NA	NA	NA	NA	NA	NA	NA	NA	NA	NA	NA	NA	NA	NA	NA	NA	NA
O94953	KDM4B_HUMAN	KDM4B	Lysine-specific demethylase 4B	20	1096	249	22.72	NA	NA	NA	NA	NA	1478.38	3078.8	12012.5	2511.37	52520.5	62568.2	64490.8	95292.2	89013.3	88583	3168.05	851.649	1437.53	NA	NA	NA	NA	NA	NA	NA	NA	NA	NA	NA	231.414	NA	NA	NA
O94955	RHBT3_HUMAN	RHOBTB3	Rho-related BTB domain-containing protein 3	5	611	73	11.95	NA	NA	NA	NA	NA	NA	3438.62	2732.85	2843.77	14410	14118.2	19962	23217.9	19274.5	7733.24	877.274	NA	NA	NA	NA	NA	NA	NA	682.249	NA	NA	NA	NA	NA	NA	NA	1528.14	NA
O94964	SOGA1_HUMAN	SOGA1	Protein SOGA1	41	1423	497	34.93	NA	495.01	NA	3857.69	5000.55	6105.38	65098.6	47236.6	55168.8	264507	335668	353234	329321	286748	244230	12517.9	10190.7	7504.87	NA	NA	NA	1567.22	3481.13	2393.21	2618.44	NA	1690.04	NA	444.309	380.008	NA	412.35	NA
O94966	UBP19_HUMAN	USP19	Ubiquitin carboxyl-terminal hydrolase 19	25	1318	330	25.04	NA	NA	NA	6250.65	6606.01	6169.88	40595.3	40573.3	38193.5	156426	216987	223123	261158	225996	226627	9691.58	6149.68	5468.19	NA	NA	NA	2735.84	1467.28	1224.03	1284.27	603.242	878.436	NA	NA	NA	NA	NA	244.171
O94967	WDR47_HUMAN	WDR47	WD repeat-containing protein 47	17	919	219	23.83	NA	NA	NA	841.479	873.45	2367.16	12165	15499.9	14836.9	81674.7	74232.7	82327.9	90487.5	73872.9	65242.7	1726.95	2298.24	2442.32	NA	NA	NA	1290.35	NA	1497.29	NA	NA	NA	NA	NA	NA	454.39	NA	NA
O94972	TRI37_HUMAN	TRIM37	E3 ubiquitin-protein ligase TRIM37	13	964	165	17.12	NA	NA	NA	NA	NA	910.434	8160.87	10227.5	15199.5	31763.3	50926.3	40058.5	49216.1	50052.9	30344.4	5659.54	3606.04	NA	NA	NA	NA	943.605	6600.67	5282.01	1055.98	NA	668.249	NA	NA	NA	NA	NA	NA
O94973	AP2A2_HUMAN	AP2A2	AP-2 complex subunit alpha-2	18	939	218	23.22	NA	NA	NA	1610.45	4960.56	2143.16	18191.5	21640.5	20477.9	187371	200963	165926	237336	127135	135454	7019.63	10072.5	3195.36	NA	NA	NA	6554.04	3711.23	4411.23	1263.03	NA	3236.69	NA	NA	NA	1240.89	NA	NA
O94979	SC31A_HUMAN	SEC31A	Protein transport protein Sec31A	35	1220	362	29.67	NA	NA	313.996	15177.5	10835.9	8961.08	65133.8	67998.8	70706.2	336663	391079	438464	532884	503610	461384	24246.5	24837.9	15949	NA	NA	NA	7281.86	7568.1	10686.8	824.53	1151.86	875.472	240.477	271.793	NA	1518.95	583.617	810.193
O94986	CE152_HUMAN	CEP152	Centrosomal protein of 152 kDa	38	1710	439	25.67	NA	NA	NA	4086.59	2392.35	3804.83	74089.4	71622.6	64308	121673	193700	173969	164774	156548	128665	53178	64563.3	47358.5	NA	NA	NA	49818.8	42327.1	60159.5	3327.56	1894.4	4371.47	462.653	426.851	956.378	6327.98	395.888	2426.65
O94988	FA13A_HUMAN	FAM13A	Protein FAM13A	9	1023	117	11.44	NA	NA	NA	NA	670.427	NA	2361.47	3937.19	3746.12	13418.3	20879.4	27248.1	28842.9	21432.7	10685	1343.69	1196.15	2094.09	NA	NA	NA	NA	NA	826.187	NA	NA	NA	NA	NA	144.193	NA	212.762	846.599
O94992	HEXI1_HUMAN	HEXIM1	Protein HEXIM1	14	359	107	29.81	NA	NA	NA	15015.7	8537.76	14445.2	76322.3	79196	77576.2	368399	468081	466599	651374	581889	560617	46264.9	57602.8	28787.2	NA	NA	NA	3615.16	5984.28	9505.06	8587.74	8778.93	8003.07	1579.37	6188.13	1868.99	4607.64	944.793	3646.83
O95057	DIRA1_HUMAN	DIRAS1	GTP-binding protein Di-Ras1	7	198	71	35.86	343.491	NA	NA	NA	896.828	1555.39	1404.32	4137.79	594.994	18389.2	30837.2	22378.5	31506.5	18279.8	22448.3	498.297	NA	1001.04	NA	NA	NA	NA	NA	NA	NA	509.499	NA	NA	NA	NA	NA	NA	NA
O95059	RPP14_HUMAN	RPP14	Ribonuclease P protein subunit p14	2	124	25	20.16	NA	NA	NA	NA	NA	2706.56	9396.52	6845.7	6487.86	29139.7	21075.3	15238	36452.9	28795.7	29025.7	10163	12100.8	14470.1	NA	NA	NA	1437.99	2388.91	NA	1915.94	2511.54	NA	1354.8	NA	2955.4	NA	NA	2022.94
O95067	CCNB2_HUMAN	CCNB2	G2/mitotic-specific cyclin-B2	11	398	111	27.89	NA	NA	NA	1458.39	4242.55	3768.57	16037.3	24316.3	22689.1	99858.6	103499	132138	201822	169611	144234	3806.03	5958.19	5246.11	NA	NA	NA	3925.32	4609.68	12315.2	1122.76	1445.54	763.782	NA	631.274	NA	855.374	NA	371.759
O95071	UBR5_HUMAN	UBR5	E3 ubiquitin-protein ligase UBR5	94	2799	1028	36.73	NA	NA	1613.45	102999	75502.5	88907.5	615344	768138	695173	1.80789e+06	2.09513e+06	2.17454e+06	2.00127e+06	1.53319e+06	1.56706e+06	415447	542995	392362	NA	NA	NA	62889.9	60657.8	79237.9	76160.9	58070.6	72972.8	28349.4	56987.8	30487.3	20709.9	11866	15112.5
O95081	AGFG2_HUMAN	AGFG2	Arf-GAP domain and FG repeat-containing protein 2	9	481	90	18.71	NA	NA	NA	NA	NA	NA	NA	1319.84	842.023	25866.3	23670.7	26184.8	39549.5	38855.1	37089.1	NA	NA	1010.19	NA	NA	NA	NA	NA	NA	NA	NA	NA	NA	NA	NA	NA	NA	NA
O95104	SCAF4_HUMAN	SCAF4	SR-related and CTD-associated factor 4	10	1147	160	13.95	NA	1791.83	NA	4987.43	3581.16	5378.45	22482.2	13947.9	22049.7	144336	139326	153442	191442	157357	138381	7287.49	7150.15	6444.78	NA	NA	NA	338.805	2213.23	1759.29	2695.84	1304.72	976.565	NA	719.565	NA	667.453	935.34	772.819
O95140	MFN2_HUMAN	MFN2	Mitofusin-2	24	757	239	31.57	NA	NA	NA	9667.85	5828.92	8143.21	27938.8	46662.9	39819.8	138082	178913	196667	204810	210740	173053	9964.15	15047.2	9474.1	NA	383.168	NA	927.144	6613.1	9905.02	1439.9	2017.44	1070.64	NA	NA	689.37	1326.11	NA	674.104
O95147	DUS14_HUMAN	DUSP14	Dual specificity protein phosphatase 14	2	198	22	11.11	NA	NA	NA	NA	694.029	NA	1961.07	NA	NA	NA	14103.4	5085.22	5214.2	23062.7	11811.4	3575.08	5114.12	NA	NA	NA	NA	NA	3089.09	NA	576.015	638.026	NA	NA	NA	NA	NA	NA	NA
O95149	SPN1_HUMAN	SNUPN	Snurportin-1	14	360	120	33.33	NA	NA	NA	3786.2	2313.26	2831.73	21975.5	17601.8	19318.3	124446	170755	143020	193157	173232	166228	6392.29	10078.8	7607.82	NA	NA	NA	NA	2529.28	3494.4	NA	NA	NA	NA	664.435	NA	354.875	NA	NA
O95155	UBE4B_HUMAN	UBE4B	Ubiquitin conjugation factor E4 B	11	1302	134	10.29	NA	NA	182.006	382.549	NA	4703.3	2781.04	3660.49	9304.22	48569.2	36095.6	47202.4	74943.7	66051.9	63226.5	NA	NA	NA	NA	NA	NA	NA	NA	NA	NA	NA	NA	NA	NA	NA	NA	NA	NA
O95159	ZFPL1_HUMAN	ZFPL1	Zinc finger protein-like 1	6	310	74	23.87	NA	NA	NA	3427.41	NA	3405.82	12874.3	12294.5	12466	77280.1	92818.5	91997.3	89126.8	84335.3	74891.9	1781.62	4629.27	4582.71	NA	NA	NA	3465.81	2589.92	1258.74	688.347	1549.3	NA	230.251	534.67	NA	NA	445.992	834.88
O95163	ELP1_HUMAN	ELP1	Elongator complex protein 1	55	1332	561	42.12	NA	451.247	NA	66979	57716.7	50737.9	283855	360708	341029	1.12647e+06	1.34644e+06	1.36921e+06	1.50943e+06	1.09648e+06	1.08084e+06	157862	184237	140894	NA	NA	847.725	95178.4	74526.5	106971	20921.5	19581	22154.4	3172.02	4017.63	6015.78	20317.4	10098.7	10975.9
O95168	NDUB4_HUMAN	NDUFB4	NADH dehydrogenase [ubiquinone] 1 beta subcomplex subunit 4	6	129	63	48.84	1063.69	1413.44	732.186	8091.39	5795.22	7268.99	28962.8	31651.8	31790.3	82533.2	93926.2	101582	108727	89154.8	80217.4	5077.68	4048.45	3407	748.473	1231.88	NA	10156.5	6381.39	10367.1	2790.68	2282.2	5684.48	920.211	1393.62	566.418	3266.88	1619.77	2544.52
O95169	NDUB8_HUMAN	NDUFB8	NADH dehydrogenase [ubiquinone] 1 beta subcomplex subunit 8, mitochondrial	2	186	20	10.75	NA	925.596	NA	3240.33	NA	1450.94	3378.5	831.533	4964.95	14973.5	10142.5	11205.1	11714.5	16443.1	13309.5	NA	NA	NA	NA	699.037	NA	NA	1290.94	NA	NA	NA	2525.74	NA	NA	NA	NA	NA	NA
O95182	NDUA7_HUMAN	NDUFA7	NADH dehydrogenase [ubiquinone] 1 alpha subcomplex subunit 7	9	113	86	76.11	NA	NA	NA	3982.47	2434.94	2566.15	14354.7	16764.1	15660.3	58447.8	53149.6	85385.1	61479.2	73017.3	80534.5	824.819	1356.4	1402.46	NA	NA	NA	2921.04	2458.57	3119.47	400.712	655.648	3123.5	414.667	617.897	382.748	NA	716.203	1449
O95185	UNC5C_HUMAN	UNC5C	Netrin receptor UNC5C	2	931	23	2.47	NA	NA	NA	NA	NA	NA	772.166	2976.81	2940.72	8858.56	9199.6	10589.5	8723.21	8190.81	4021.13	NA	1533.61	NA	NA	NA	NA	NA	NA	NA	NA	NA	NA	NA	NA	NA	NA	NA	NA
O95197	RTN3_HUMAN	RTN3	Reticulon-3	24	1032	291	28.2	NA	NA	NA	3104.42	7227.45	1007.66	72066.1	68903.5	56910.7	223640	278191	294117	224993	235866	217494	28415.1	17153.5	23541.2	NA	NA	NA	NA	1015.61	4032.95	1141.01	NA	NA	196.378	541.908	633.017	NA	1439.51	NA
O95202	LETM1_HUMAN	LETM1	Mitochondrial proton/calcium exchanger protein	11	739	141	19.08	526.272	951.872	605.311	5957.58	6059.07	7453.94	15625.4	19622.3	22452.4	75410.9	83843	91969.2	76511.7	72870.8	65203.5	5883.01	2392.23	1986.72	369.466	622.264	NA	2466.09	3029.67	3547.79	1503.28	NA	503.157	532.016	868.785	NA	1249.42	655.83	1292.39
O95208	EPN2_HUMAN	EPN2	Epsin-2	13	641	154	24.02	NA	NA	NA	424.971	NA	2455.24	12943.7	17777.4	17122.8	122858	119493	139606	166655	166232	161914	6190.01	6004.05	4986.21	NA	NA	NA	1301.74	640.984	2240.24	NA	NA	NA	NA	NA	NA	NA	NA	NA
O95210	STBD1_HUMAN	STBD1	Starch-binding domain-containing protein 1	10	358	107	29.89	NA	NA	NA	NA	942.59	NA	11068.4	12653.4	6938.85	95014.7	116747	101722	90828.5	107552	61440.4	3090.9	6694.29	1881.63	NA	NA	NA	NA	NA	NA	NA	NA	NA	220.83	NA	331.346	NA	NA	NA
O95218	ZRAB2_HUMAN	ZRANB2	Zinc finger Ran-binding domain-containing protein 2	18	330	130	39.39	287.686	1065.33	478.531	27152.7	17832.1	36382.1	139038	128127	133070	667349	700361	717697	1.06593e+06	958255	912589	55054	67758.9	55561.3	1540.48	2450.76	2354.64	12030.7	18552.2	8824.21	11536.1	12565.6	8674.49	7914.53	4018.9	8534.85	6556.75	1916.05	4973.66
O95219	SNX4_HUMAN	SNX4	Sorting nexin-4	27	450	297	66	160.587	NA	NA	6591.51	7350.51	17545.6	47454.6	40436.4	58331.9	242308	286144	316985	361782	293666	333031	8578.84	30802.5	8414.32	NA	NA	NA	6353.95	2807.94	7712.73	NA	NA	10258	NA	278.088	NA	548.729	503.007	NA
O95229	ZWINT_HUMAN	ZWINT	ZW10 interactor	12	277	87	31.41	NA	NA	NA	14153.9	13091.4	12477	67223.2	71318.2	70935.9	212872	285665	272742	328761	372419	320238	32630.8	40081.4	29661.3	NA	NA	NA	12819.4	12632.4	18112.4	2919.78	4384.72	8156.88	959.392	1031.11	1573.47	4149.49	1392.17	3415.47
O95232	LC7L3_HUMAN	LUC7L3	Luc7-like protein 3	17	432	145	33.56	1081.12	4483.7	2305.62	8007.81	8251.32	8524.88	45923.1	41182.1	43284.9	189348	158416	180559	226075	210402	200481	23200.1	28690.1	22482.4	865.022	2115.79	1735.46	7539.88	9496.37	12527.8	4689.41	4618.39	3985.98	3331.66	6930.71	7019.33	NA	4656.26	5146.14
O95235	KI20A_HUMAN	KIF20A	Kinesin-like protein KIF20A	37	890	454	51.01	NA	NA	770.354	1509.65	2609.71	2796.58	36834.9	53435.5	34564	177903	224896	234562	402734	371191	326617	11169.2	13330.9	11095.1	NA	NA	NA	4932.78	5021.58	7395.58	NA	1213.58	2573.08	NA	NA	NA	NA	NA	310.572
O95239	KIF4A_HUMAN	KIF4A	Chromosome-associated kinesin KIF4A	54	1232	429	34.82	NA	NA	2091.07	40093.5	41232.7	45631.9	338977	360966	355734	1.45258e+06	1.82381e+06	1.90313e+06	2.26354e+06	2.26884e+06	1.87979e+06	153579	165602	145837	NA	NA	NA	20884.3	19739.5	29733	20127.4	18931	15459.8	7194.03	10790.3	12022.5	6951.03	2893.05	1430.14
O95248	MTMR5_HUMAN	SBF1	Myotubularin-related protein 5	48	1868	626	33.51	NA	662.749	738.946	6763.24	12607.5	13562.1	52449.9	64365.7	57523.3	337010	389887	363342	464889	368214	308780	11037.1	15510.2	16834.9	NA	NA	NA	9499.89	11013.8	16913.5	1236.48	450.436	1259.93	461.055	1153.64	730.488	923.447	NA	NA
O95249	GOSR1_HUMAN	GOSR1	Golgi SNAP receptor complex member 1	11	250	122	48.8	NA	NA	NA	1804.68	948.971	1197.62	13600.7	19087.7	18854.9	107429	120022	103864	175361	160099	114627	5517.64	3397.54	2443.69	NA	NA	NA	1479.77	NA	NA	839.176	NA	NA	NA	1381.77	NA	805.347	NA	NA
O95251	KAT7_HUMAN	KAT7	Histone acetyltransferase KAT7	18	611	187	30.61	NA	NA	418.48	NA	1825.68	NA	10870.3	26100.4	8674.49	71723	111227	93611.6	145603	118037	130152	9502.9	4579.1	7414.1	NA	NA	NA	NA	1271.12	2353.98	NA	510.468	948.223	NA	342.181	NA	475.373	NA	NA
O95258	UCP5_HUMAN	SLC25A14	Brain mitochondrial carrier protein 1	2	325	28	8.62	NA	NA	NA	NA	1695.58	1402.53	4101.84	3421.94	3830.32	13184	16108.7	14213.6	18019	15572.6	13277.1	999.959	1835.31	993.629	NA	NA	NA	1334.35	1025.75	1688.22	557.263	NA	NA	NA	NA	NA	NA	NA	406.446
O95260	ATE1_HUMAN	ATE1	Arginyl-tRNA--protein transferase 1	9	518	101	19.5	NA	NA	NA	650.637	NA	NA	1010.33	2258.99	2440.05	19741.4	27593.2	23746.9	39094.6	31132.9	24738.6	NA	1073.28	NA	NA	NA	NA	NA	NA	697.179	NA	NA	NA	NA	NA	NA	NA	NA	NA
O95271	TNKS1_HUMAN	TNKS	Poly [ADP-ribose] polymerase tankyrase-1	9	1327	98	7.39	NA	NA	NA	NA	872.017	1096.92	10916.5	4249.34	9074.18	47603.5	62831	62485.6	74939.7	78134.9	60872.7	NA	883.117	4915.28	NA	NA	NA	NA	NA	2434.76	NA	576.885	NA	NA	NA	NA	NA	NA	NA
O95273	CCDB1_HUMAN	CCNDBP1	Cyclin-D1-binding protein 1	3	360	32	8.89	NA	NA	NA	NA	441.924	638.601	3650.73	5832.49	5696.71	8507.71	12331	2923.36	20201.3	16547.7	18357.8	6463.31	5953.33	3798.69	NA	NA	NA	1780.45	3839.5	7011.12	NA	NA	NA	NA	NA	NA	NA	NA	NA
O95292	VAPB_HUMAN	VAPB	Vesicle-associated membrane protein-associated protein B/C	17	243	154	63.37	NA	NA	NA	8981.56	12506.2	14274.5	72943.2	54855.5	70050.8	367036	415490	395552	462343	435590	406637	25619.6	31143.4	11175.5	NA	NA	NA	14362	8924.35	10417.4	3753.31	1967.69	3532.94	NA	1126.53	2777.95	2195.82	969.886	1310.63
O95295	SNAPN_HUMAN	SNAPIN	SNARE-associated protein Snapin	7	136	74	54.41	NA	NA	NA	1865.47	4988.28	4284.15	12349	20367.2	20065.1	76679.1	95781.5	88021	132246	100303	88765.3	3125.25	10405	7678.8	NA	NA	NA	4991.34	780.323	4012.87	1040.46	NA	NA	NA	NA	NA	344.935	482.794	NA
O95297	MPZL1_HUMAN	MPZL1	Myelin protein zero-like protein 1	5	269	59	21.93	NA	NA	NA	NA	NA	NA	4644.86	2728.41	1098.06	24000.8	32154.2	20795.4	30632.6	19054.2	17141.6	NA	NA	NA	NA	NA	NA	NA	NA	NA	NA	NA	NA	NA	NA	335.967	NA	NA	NA
O95299	NDUAA_HUMAN	NDUFA10	NADH dehydrogenase [ubiquinone] 1 alpha subcomplex subunit 10, mitochondrial	12	355	110	30.99	2475.36	7132.72	2276.67	24946.6	23651.3	25266.5	74890.2	70512.2	69242.1	208173	254367	233218	285796	245591	232678	15875.3	19151.2	9637.22	1083.28	1851	297.161	18455.8	17855.1	26768.9	6760.43	5880.83	14165.3	766.254	3776.07	1636.32	4470.8	1860.95	6060.73
O95319	CELF2_HUMAN	CELF2	CUGBP Elav-like family member 2	12	508	126	24.8	NA	NA	NA	4189.97	3558.21	4303.77	28250	34349.5	28653.8	198348	241442	187089	283721	200675	197781	11206.4	7010.43	6340.71	NA	NA	NA	2294.84	2168.22	2703.41	3139.74	2893.87	3406.06	NA	NA	156.402	841.976	432.241	486.385
O95336	6PGL_HUMAN	PGLS	6-phosphogluconolactonase	6	258	81	31.4	NA	NA	774.129	NA	1295.36	1720.27	2286.18	3982.25	3482.34	17702.1	23335.1	13253.2	22944.1	28228	22540.1	598.286	865.004	NA	251.899	NA	NA	392.018	640.349	1003.5	NA	NA	1192.8	122.921	NA	NA	97.7953	NA	NA
O95340	PAPS2_HUMAN	PAPSS2	Bifunctional 3'-phosphoadenosine 5'-phosphosulfate synthase 2	16	614	161	26.22	NA	NA	NA	780.747	444.272	NA	11003.9	5366	1376.92	49078.4	58275.4	57077.6	104027	72487.9	84720.7	2563.55	1900.73	2336.3	NA	NA	NA	NA	NA	NA	228.344	NA	NA	NA	NA	NA	660.969	NA	NA
O95347	SMC2_HUMAN	SMC2	Structural maintenance of chromosomes protein 2	71	1197	655	54.72	210.609	6092.98	9958.39	120370	93034.2	139658	406650	446739	415479	1.63241e+06	1.8145e+06	2.00356e+06	1.92268e+06	1.82695e+06	1.7577e+06	172996	226259	138671	1000.92	287.461	495.954	133134	128065	135314	31886.9	26573.9	25586	15513	23838.3	17367.8	24748.4	8446.28	18647.4
O95352	ATG7_HUMAN	ATG7	Ubiquitin-like modifier-activating enzyme ATG7	19	703	214	30.44	NA	NA	NA	2403.53	2589.48	NA	11557.8	21665.7	22297.9	114637	151436	230548	206414	219152	98881.1	3123.46	4187.29	3643.61	NA	NA	NA	120.545	NA	759.004	252.744	529.267	NA	NA	NA	NA	NA	NA	NA
O95359	TACC2_HUMAN	TACC2	Transforming acidic coiled-coil-containing protein 2	31	2948	420	14.25	NA	NA	NA	6894.98	3792.09	7628.04	110647	95247.6	99645.3	363981	422587	410901	413184	356106	338944	46159.6	51456.8	37100.9	NA	NA	NA	11312.8	4905.73	12280.7	4985.44	8272.09	1039.23	662.069	3461.66	2011.46	5457.95	1090.98	4637.61
O95363	SYFM_HUMAN	FARS2	Phenylalanine--tRNA ligase, mitochondrial	5	451	52	11.53	NA	644.667	NA	NA	787.829	NA	2545.35	3669.36	3155.65	18778.4	20965.5	20785.8	19463.9	16797.6	12703.5	1587	NA	NA	NA	NA	NA	1748.89	3329.9	3670.9	NA	NA	723.353	NA	NA	NA	NA	NA	NA
O95365	ZBT7A_HUMAN	ZBTB7A	Zinc finger and BTB domain-containing protein 7A	4	584	54	9.25	NA	NA	NA	NA	NA	NA	NA	1408.43	1602.1	4315.92	3410.05	6636.16	3739.65	4992.85	5364.26	1002.38	NA	NA	NA	NA	NA	NA	NA	NA	NA	NA	NA	NA	NA	NA	NA	NA	NA
O95372	LYPA2_HUMAN	LYPLA2	Acyl-protein thioesterase 2	12	231	118	51.08	NA	NA	NA	66314.9	74315.8	80325.2	465322	405247	326458	1.25248e+06	1.56369e+06	1.79017e+06	1.75581e+06	1.49453e+06	1.48253e+06	172280	251671	211685	163.402	NA	NA	96061.5	87853	116647	33343.8	33703.4	32648.1	20293.8	24914.5	29074.9	25306.8	15459.4	13012.2
O95373	IPO7_HUMAN	IPO7	Importin-7	36	1038	320	30.83	NA	1087.96	2589.75	50599.7	38691.6	45757.9	124708	173995	162801	993993	1.07747e+06	1.00106e+06	1.63949e+06	1.20943e+06	1.09543e+06	92549.1	102453	81508.5	1133.05	1532.48	636.612	204486	172591	249524	66344.5	59546.2	52856.5	2622.62	6425.13	6780.44	35312	18069.3	23765
O95376	ARI2_HUMAN	ARIH2	E3 ubiquitin-protein ligase ARIH2	9	493	114	23.12	NA	NA	NA	1079.99	3671.53	3185.99	7475.29	9777.56	11362.2	48468.5	56191.2	55023.6	76924.5	61604.2	65194.6	1760.89	NA	NA	NA	NA	NA	1625.56	NA	NA	NA	NA	463.822	NA	NA	NA	NA	NA	NA
O95382	M3K6_HUMAN	MAP3K6	Mitogen-activated protein kinase kinase kinase 6	12	1288	153	11.88	NA	NA	NA	1092.04	1070.59	644.215	8812.74	15847.7	14352.3	81675.4	96245.6	95792.4	111515	45482.3	84076.6	1586.12	1919.26	960.979	NA	NA	NA	2184.19	2906.99	1364.46	NA	NA	590.982	NA	NA	NA	NA	NA	NA
O95391	SLU7_HUMAN	SLU7	Pre-mRNA-splicing factor SLU7	32	586	347	59.22	768.84	1789	1836.31	13034	7329.59	13950.1	81009.8	89032.9	77347	354391	351284	374135	546868	445344	411470	46506.4	53310.9	47114.8	875.18	813.731	1372.42	8605.73	9216.68	9029.17	12261.2	7463.95	10049.9	2371.43	2202.18	3788.53	3558.59	2028.69	5821.87
O95394	AGM1_HUMAN	PGM3	Phosphoacetylglucosamine mutase	20	542	194	35.79	1596.48	1457.15	1856.46	12845.5	17652.2	19438.6	61348.6	46674.1	50341.4	229544	276920	258702	313177	310201	272683	9793.82	4299.86	8316.46	NA	NA	NA	5618.83	4004.02	8293.45	489.986	699.095	NA	1364.28	1301.92	1042.67	NA	2410.18	2555.46
O95396	MOCS3_HUMAN	MOCS3	Adenylyltransferase and sulfurtransferase MOCS3	7	460	101	21.96	NA	NA	NA	NA	1931.02	1434.41	NA	2274.7	3133.69	20376	24786.2	17421.6	23460.2	27201	12134.5	1218.6	454.899	879.567	NA	NA	NA	NA	NA	NA	NA	444.894	NA	NA	886.321	NA	NA	NA	NA
O95400	CD2B2_HUMAN	CD2BP2	CD2 antigen cytoplasmic tail-binding protein 2	19	341	155	45.45	1322.84	NA	874.463	60224.9	49301.2	50191.9	327487	296327	288313	1.48996e+06	2.03017e+06	1.87108e+06	1.70886e+06	1.42561e+06	1.20814e+06	266667	280540	262565	2252.63	275.105	NA	33643.6	24954	27670.7	38425.9	36978.4	36270.2	36388.5	38545.9	38557.5	33698.6	18330.1	25777.4
O95402	MED26_HUMAN	MED26	Mediator of RNA polymerase II transcription subunit 26	15	600	180	30	NA	NA	NA	3404.11	1692.42	4277.14	25226.5	29182.7	29573.1	129860	135980	133045	166444	148759	106218	16438.4	18092.3	9925.59	NA	NA	NA	1124.54	1051	1384.68	676.091	NA	NA	NA	715.393	814.045	NA	NA	566.332
O95405	ZFYV9_HUMAN	ZFYVE9	Zinc finger FYVE domain-containing protein 9	44	1425	584	40.98	NA	NA	NA	1008.9	1055.18	NA	42161.9	46348.2	42809.6	255759	291778	321898	316885	347489	261237	9584.75	12023.4	9839.06	NA	NA	NA	6494.62	3593.12	9102.76	665.993	299.32	346.91	NA	514.423	NA	148.288	NA	NA
O95409	ZIC2_HUMAN	ZIC2	Zinc finger protein ZIC 2	5	532	64	12.03	1232.2	1931.5	760.948	3018.34	652.486	3148.49	7286.97	12187.2	5734.5	21571.8	38099.9	32593.9	47208.9	34346.5	26224.4	2051.77	2931.28	1578.45	NA	NA	NA	1727.39	1443.85	1354.23	765.568	1832.65	929.635	365.861	NA	625.681	NA	NA	778.631
O95425	SVIL_HUMAN	SVIL	Supervillin	85	2214	967	43.68	NA	NA	NA	14444.5	18420	27926.4	169666	183251	170382	1.03041e+06	1.10879e+06	1.15811e+06	1.42507e+06	1.25275e+06	1.07752e+06	42593.2	33603.3	28508.7	NA	NA	NA	5592.83	8743.94	10785.2	2287.89	1107.98	NA	1343.93	1603.56	NA	471.641	NA	1279
O95429	BAG4_HUMAN	BAG4	BAG family molecular chaperone regulator 4	6	457	82	17.94	NA	NA	NA	1706.22	1047.5	888.478	3748.94	3899.12	2692.58	20665.3	11402.8	15522.7	31320.8	23473.1	23938.6	530.166	1069.51	NA	NA	NA	NA	294.212	362.218	NA	NA	NA	343.444	NA	NA	NA	NA	NA	NA
O95433	AHSA1_HUMAN	AHSA1	Activator of 90 kDa heat shock protein ATPase homolog 1	20	338	217	64.2	NA	1266.47	3946.78	22536.8	32631.2	33074.9	58564	93911.7	81897.9	467179	464978	493574	812580	605253	570371	30848	36138.3	22849.6	NA	NA	NA	14755.9	12259.8	18743.9	6460.3	2357.57	4266.34	830.386	829.174	1787.06	1987.4	1443.67	2708.92
O95453	PARN_HUMAN	PARN	Poly(A)-specific ribonuclease PARN	34	639	289	45.23	NA	452.514	401.522	7942.64	9100.4	12062.3	49318.8	69441.6	73111.8	355676	448219	455962	494749	444168	395669	21319.3	23913.7	28630	NA	NA	NA	5680.37	6592.76	8330.31	6990.27	6219.36	6484.42	583.079	2804.28	567.809	2921.57	429.155	1452.08
O95456	PSMG1_HUMAN	PSMG1	Proteasome assembly chaperone 1	9	288	79	27.43	NA	NA	NA	6323.47	5640.2	8373.74	20758.8	22114.1	24643.7	74087.3	111662	95779.1	144827	142952	115105	7039.64	5786.62	4040.68	NA	NA	NA	5258.9	2233.5	7334.97	1438.16	2122.32	1455.8	1559.72	1091.1	1018.5	NA	NA	1767.15
O95470	SGPL1_HUMAN	SGPL1	Sphingosine-1-phosphate lyase 1	19	568	213	37.5	NA	3670.26	NA	7656.22	4453.83	8643.26	32218.3	47813.8	26715.5	154233	166611	164521	187247	163686	136935	11628	22579.9	6908.06	NA	369.733	NA	20183	13275.2	27932.8	1518.52	4543.69	3128.51	1125.55	887.927	3227.23	1120.84	983.016	3263.2
O95476	CNEP1_HUMAN	CTDNEP1	CTD nuclear envelope phosphatase 1	3	244	30	12.3	NA	NA	NA	1232.69	NA	692.189	6110.19	6220.15	4226.33	17169.3	12493.6	19619.4	21065.1	13951.4	15882.7	NA	2687.57	911.876	NA	NA	NA	1442.75	2011.66	2314.41	NA	NA	1053.56	NA	NA	NA	187.936	NA	NA
O95478	NSA2_HUMAN	NSA2	Ribosome biogenesis protein NSA2 homolog	9	260	106	40.77	NA	14351.4	11563.6	10048	11016.2	10979.6	36718.6	39028.3	36409.6	129542	126746	145618	139945	132457	106855	6216.97	8969.52	7276.23	NA	2324.53	NA	17724.9	19194.9	18269.1	6748.77	4212.56	4610.57	1952.06	1416.85	1641.58	2561.26	361.569	2570.37
O95486	SC24A_HUMAN	SEC24A	Protein transport protein Sec24A	24	1093	306	28	NA	NA	NA	9792.31	5713.4	9413.15	56144.8	53046.3	54441.2	309783	408738	339739	677571	438448	423906	19029.8	19216.9	12199.8	NA	NA	NA	8649.21	6484.34	2823.3	513.139	NA	955.209	NA	204.443	NA	NA	284.786	1041.35
O95487	SC24B_HUMAN	SEC24B	Protein transport protein Sec24B	32	1268	367	28.94	NA	NA	NA	13328.6	15737.4	18689.6	137237	134773	142551	737650	912215	857527	1.06741e+06	986243	820570	32652.6	47277.2	40597.5	NA	NA	NA	8050.93	10530.5	10740.2	1982.55	6421.8	3063.25	1960.25	2816.67	2749.26	3586.62	NA	1353
O95490	AGRL2_HUMAN	ADGRL2	Adhesion G protein-coupled receptor L2	16	1459	203	13.91	NA	NA	NA	2061.4	2061.87	2116.93	10522.6	11309.1	13677.3	82427.4	74817.7	79733.2	124651	107612	86727.9	3985.03	3600.28	4442.93	NA	NA	NA	3297.18	NA	870.306	NA	NA	NA	NA	NA	NA	NA	NA	NA
O95503	CBX6_HUMAN	CBX6	Chromobox protein homolog 6	2	412	37	8.98	NA	NA	NA	NA	NA	NA	788.028	NA	707.016	2016.05	4411.14	4856.17	737.016	5675.17	NA	NA	505.014	NA	NA	NA	NA	NA	986.031	NA	NA	NA	NA	NA	NA	NA	NA	NA	NA
O95544	NADK_HUMAN	NADK	NAD kinase	6	446	82	18.39	NA	NA	NA	NA	1773.64	260.456	5508.15	987.797	3625.7	40613.4	49226.5	53451.6	74167.9	57417.2	68273.3	1888.9	756.971	1292.71	NA	NA	NA	NA	1500.68	756.554	NA	NA	NA	NA	NA	NA	NA	NA	NA
O95551	TYDP2_HUMAN	TDP2	Tyrosyl-DNA phosphodiesterase 2	16	362	158	43.65	NA	NA	NA	12710.7	15481.8	11842.9	83146.3	134710	119796	269276	330737	354595	326899	312697	303339	60979.8	67913.5	56236.1	NA	NA	NA	27064.3	39278	45282.2	12171.4	14296.9	10281.3	2020.28	2162.44	1790.54	3921.68	3471.84	2496.45
O95563	MPC2_HUMAN	MPC2	Mitochondrial pyruvate carrier 2	5	127	55	43.31	NA	NA	NA	2340.95	1261.02	1716.93	4056.31	5332.21	3112.79	28044.1	27271.9	33051.4	34980.9	29410.9	22018.4	NA	2315.04	NA	NA	NA	NA	NA	NA	NA	NA	NA	NA	NA	NA	NA	NA	584.826	NA
O95568	MET18_HUMAN	METTL18	Histidine protein methyltransferase 1 homolog	2	372	29	7.8	NA	NA	NA	NA	NA	NA	NA	NA	NA	5399.13	7799.2	1366.06	9066.24	8515.22	5564.15	NA	NA	NA	NA	NA	NA	NA	NA	NA	NA	NA	NA	NA	NA	NA	NA	NA	NA
O95573	ACSL3_HUMAN	ACSL3	Fatty acid CoA ligase Acsl3	24	720	288	40	1633.83	2481.53	2055.28	20516.7	29978.6	22119	60216.8	87508.6	83905.1	285993	312210	292896	351415	285292	312148	16679.7	21990	15869.5	856.161	695.037	NA	16088.2	12342.9	21108.9	7597.83	6097.14	7689.09	2732.34	4206.52	2536.11	1807.2	4108.16	3188.46
O95602	RPA1_HUMAN	POLR1A	DNA-directed RNA polymerase I subunit RPA1	41	1720	504	29.3	NA	493.439	NA	16829.4	17443.9	17250.5	53511.2	90131.6	88225.5	270563	329607	320762	354922	297867	282708	31540.7	28320.5	22075.1	NA	NA	217.591	29391.3	14719.8	18784.1	5989.76	4457.82	8742.3	NA	703.862	304.653	2644.76	977.518	3128.86
O95613	PCNT_HUMAN	PCNT	Pericentrin	126	3336	1346	40.35	NA	1109.07	NA	39729.9	40833.2	35332.5	285089	300535	310329	979058	1.08519e+06	1.10854e+06	1.19804e+06	1.07326e+06	993478	85218.4	73318.8	61500.3	NA	NA	NA	44994.2	36524.1	61723.4	9884.45	9353.86	10741	1741.78	5856.8	5328.23	6388.86	3384.24	4088.79
O95619	YETS4_HUMAN	YEATS4	YEATS domain-containing protein 4	14	227	118	51.98	NA	NA	329.707	8637.87	5017.47	5814.4	43445.3	49899	46240.3	198941	205890	232932	270832	235671	205260	21336.5	23794	21485.2	NA	NA	NA	8500.82	7198.92	14169.5	4644.7	2849.34	2977.71	NA	568.917	1332.73	150.481	697.318	1436.29
O95620	DUS4L_HUMAN	DUS4L	tRNA-dihydrouridine(20a/20b) synthase [NAD(P)+]-like	5	317	64	20.19	NA	NA	NA	NA	NA	NA	1038.14	4150.78	2654.75	14043.5	54743.4	14662.6	20948.8	21780.5	30457.9	939.564	NA	NA	NA	NA	NA	NA	NA	2118.49	NA	NA	NA	NA	NA	NA	NA	NA	NA
O95625	ZBT11_HUMAN	ZBTB11	Zinc finger and BTB domain-containing protein 11	7	1053	93	8.83	NA	NA	NA	NA	724.948	NA	1518.04	2867.43	1531.97	9960.72	20998.6	15095	12254.3	14562.1	14249.6	NA	NA	956.654	NA	NA	NA	NA	NA	1162.04	427.012	NA	NA	NA	NA	NA	NA	NA	NA
O95628	CNOT4_HUMAN	CNOT4	CCR4-NOT transcription complex subunit 4	15	575	141	24.52	NA	NA	NA	4032.45	1512.32	4320.08	19538.9	24073.3	25134.6	118800	150406	134096	208138	188162	176681	5402.77	6225.98	4176.27	NA	NA	NA	3942.6	3880.98	4108.91	621.535	874.046	NA	NA	NA	NA	775.631	NA	NA
O95630	STABP_HUMAN	STAMBP	STAM-binding protein	15	424	168	39.62	NA	NA	NA	1710.57	5323.38	5038.23	24326.5	17100.6	24391	148428	207426	183193	274954	204570	225421	9925.01	17962	3793	NA	NA	NA	1021.64	NA	1460.75	NA	1748.28	354.495	NA	NA	NA	NA	NA	NA
O95639	CPSF4_HUMAN	CPSF4	Cleavage and polyadenylation specificity factor subunit 4	15	269	176	65.43	NA	NA	NA	4019.64	7618.91	7782.75	54295.9	58585.9	47859	255676	301306	270737	309273	224520	214656	17954.6	14917.3	14638.8	NA	NA	NA	4378.11	7882.2	7135.47	3637.66	4843.34	3101.28	1833.29	2374.92	NA	1124.15	NA	1825.65
O95644	NFAC1_HUMAN	NFATC1	Nuclear factor of activated T-cells, cytoplasmic 1	16	943	206	21.85	NA	NA	NA	239.656	686.914	603.309	24613.7	31830	22404	126583	167583	147014	173992	164951	148016	4726.27	7115.22	2410.32	NA	NA	NA	2614.63	3748.61	2942.06	578.614	NA	NA	NA	NA	192.115	NA	NA	NA
O95671	ASML_HUMAN	ASMTL	Probable bifunctional dTTP/UTP pyrophosphatase/methyltransferase protein	4	621	51	8.21	NA	NA	NA	NA	NA	587.606	1623.2	5213.52	1262.02	17554.9	16613.8	18511.9	20829.1	9718.42	17631.4	654.763	NA	NA	NA	NA	NA	NA	NA	NA	NA	NA	NA	NA	NA	NA	NA	NA	NA
O95674	CDS2_HUMAN	CDS2	Phosphatidate cytidylyltransferase 2	2	445	27	6.07	NA	NA	NA	NA	NA	NA	NA	NA	NA	5836.57	5663.13	NA	4008.08	1763.52	NA	950.02	NA	NA	NA	NA	NA	NA	NA	1443.03	NA	NA	NA	NA	NA	NA	NA	NA	NA
O95677	EYA4_HUMAN	EYA4	Eyes absent homolog 4	7	639	92	14.4	NA	NA	NA	644.231	NA	NA	3120.64	2271.26	6432.67	33681.7	36670.5	41748.7	60024.5	44811	46004.6	NA	NA	667.316	NA	NA	NA	NA	NA	NA	NA	NA	NA	NA	NA	NA	NA	NA	NA
O95678	K2C75_HUMAN	KRT75	Keratin, type II cytoskeletal 75	7	551	69	12.52	NA	NA	NA	NA	NA	NA	NA	NA	NA	NA	56354.4	NA	NA	NA	NA	NA	NA	NA	NA	NA	NA	NA	NA	NA	NA	NA	NA	NA	NA	NA	NA	NA	NA
O95684	CEP43_HUMAN	CEP43	Centrosomal protein 43	20	399	223	55.89	NA	NA	NA	38306.1	43693.4	48293.4	244103	268443	264258	913217	1.09385e+06	1.0573e+06	1.13744e+06	1.13304e+06	936424	160956	183687	129207	NA	676.23	NA	190324	185383	207834	40634.1	41416.4	41930	51944.2	68939	62326.4	130364	57518.7	93329.9
O95696	BRD1_HUMAN	BRD1	Bromodomain-containing protein 1	5	1058	47	4.44	NA	NA	NA	NA	NA	NA	NA	815.491	8154.19	12370.1	11520.5	8201.22	9162.25	4181.18	15217	NA	NA	NA	NA	NA	NA	560.019	272.705	349.677	NA	NA	NA	NA	NA	NA	NA	NA	NA
O95707	RPP29_HUMAN	POP4	Ribonuclease P protein subunit p29	7	220	74	33.64	NA	1438.92	638.388	3739.49	3362.16	1877.41	27315.4	28284	25232.2	122477	151486	136795	143609	113683	94096	34618.8	42852.7	31767.3	NA	408.427	NA	4882.27	7268.45	5832.08	973.157	1721.85	1196.89	2177.81	1270.18	2553.08	1560.44	579.259	2415.43
O95714	HERC2_HUMAN	HERC2	E3 ubiquitin-protein ligase HERC2	67	4834	800	16.55	NA	NA	1426.01	9607.01	17977.3	14424.9	64451.1	95022.7	88446.3	323707	346411	483270	416371	324332	303020	26919.8	39720	28450.1	NA	NA	NA	22820	12826	37815.5	2519.33	2014.49	526.956	NA	658.02	3667.33	2150.66	595.82	1287.2
O95721	SNP29_HUMAN	SNAP29	Synaptosomal-associated protein 29	16	258	152	58.91	NA	NA	NA	42256.9	33833	36014.8	225764	192460	201902	894641	1.00839e+06	1.06546e+06	1.24696e+06	1.21753e+06	1.09919e+06	79481.2	92398.6	54316.9	NA	NA	NA	30855.9	34422.6	38232.3	7487.97	9821.65	11232.7	5523.26	8754.29	4445.4	5973.22	2487.66	3922.15
O95747	OXSR1_HUMAN	OXSR1	Serine/threonine-protein kinase OSR1	8	527	94	17.84	NA	NA	278.091	1036.2	401.82	NA	1541.6	3331.26	1469.91	31247.3	24507.7	19384.8	46065.3	33452.2	24423.2	320.009	836.57	3567.7	NA	NA	NA	NA	NA	NA	NA	NA	NA	NA	NA	NA	NA	NA	NA
O95755	RAB36_HUMAN	RAB36	Ras-related protein Rab-36	3	333	48	14.41	NA	NA	NA	NA	751.341	NA	1275.33	NA	NA	5878.17	5363.64	6160.89	14408.1	8270.92	6686.44	NA	NA	NA	NA	NA	NA	NA	NA	390.873	NA	NA	NA	NA	NA	NA	NA	NA	NA
O95757	HS74L_HUMAN	HSPA4L	Heat shock 70 kDa protein 4L	46	839	501	59.71	NA	NA	1370.21	33782.2	23522.8	34181.7	124778	144954	157373	504202	632228	601076	844281	788507	685767	36994.5	25142.1	33009.9	NA	NA	NA	20127.4	22674.4	33093.4	9261.11	6508.53	9089.88	466.006	1452.1	479.947	898.506	325.562	2627.69
O95758	PTBP3_HUMAN	PTBP3	Polypyrimidine tract-binding protein 3	6	552	52	9.42	NA	NA	NA	5085.29	7274.81	4578.09	26002.8	19528.6	20486.1	71119.5	81463.2	71994.2	87436.8	91080.4	69558.6	6563.35	6332.8	7107.91	NA	NA	NA	5144.79	4522.42	4965.18	858.429	810.676	593.897	NA	NA	NA	NA	NA	630.503
O95777	LSM8_HUMAN	LSM8	U6 snRNA-associated Sm-like protein LSm8	5	96	64	66.67	NA	NA	NA	2724.94	NA	NA	18462.6	15089.8	15926.5	180876	158164	176826	223573	115283	128896	11117.6	18605.2	10952.5	NA	NA	NA	4201.82	1883.82	4779.76	NA	1491.4	NA	NA	1343.59	NA	NA	NA	NA
O95782	AP2A1_HUMAN	AP2A1	AP-2 complex subunit alpha-1	23	977	286	29.27	NA	NA	457.783	9988.48	6677.89	9065.02	125219	73638.5	67641.2	509273	485755	535332	748882	558343	254290	22264.4	22736.6	21522.5	NA	NA	NA	59753.8	9179.97	17492.2	2956.52	4123.6	8123.27	1101.17	1887.57	608.43	591.833	1049.01	470.633
O95785	WIZ_HUMAN	WIZ	Protein Wiz	38	1651	477	28.89	NA	648.242	932.647	15991.7	18279.8	17575	86586	91298	91612.5	547437	590548	546954	703601	641776	558472	45039	40704.9	28425.4	NA	NA	NA	9550.17	3310.59	11831.9	8556.54	9525.44	9029.9	911.043	5443	2446.26	867.493	454.238	1553.69
O95786	RIGI_HUMAN	RIGI	Antiviral innate immune response receptor RIG-I	5	925	57	6.16	NA	NA	NA	NA	NA	NA	824.327	1481.31	497.017	5532.51	18358.9	17258.9	16878.6	12422.7	7969.13	NA	NA	NA	NA	NA	NA	NA	NA	NA	NA	NA	NA	NA	NA	NA	NA	NA	NA
O95789	ZMYM6_HUMAN	ZMYM6	Zinc finger MYM-type protein 6	14	1325	178	13.43	NA	NA	NA	NA	229.007	523.96	6241.53	2393.86	4367.04	27550.6	106920	53662.4	114512	102902	94503.7	1367.6	467.81	290.047	NA	NA	NA	NA	NA	NA	NA	429.301	NA	NA	NA	NA	NA	NA	NA
O95793	STAU1_HUMAN	STAU1	Double-stranded RNA-binding protein Staufen homolog 1	33	577	300	51.99	905.073	40102	17587.2	80651.7	57354.9	67557.7	179137	236309	224272	702858	838484	875384	1.04209e+06	936525	833787	94870.5	109998	96624.2	2714.51	4162.64	1911.37	76582.7	81864.3	98311.7	31522	30607.3	31908	6855.92	11880.4	9219.96	22540.2	14211.6	15115.8
O95801	TTC4_HUMAN	TTC4	Tetratricopeptide repeat protein 4	24	387	236	60.98	NA	NA	NA	43116.8	34349.8	46032.5	145297	156543	154184	580833	680518	690639	1.06916e+06	842621	768345	41219.1	48491.8	24794.5	NA	153.081	NA	17468	16571.6	18121.5	15984.8	10581.7	11622.1	833.719	3044.39	1183.67	3093.07	3738.5	2724.36
O95816	BAG2_HUMAN	BAG2	BAG family molecular chaperone regulator 2	16	211	152	72.04	NA	1266.46	2041.57	48818.9	51492.5	57465.7	136775	174019	158678	686246	747175	639194	1.00522e+06	732682	745670	75727.3	85810.7	75776.4	NA	NA	NA	33808	40930.8	48283.6	38257.4	45063.1	48514.2	4093.11	7876.05	7489.18	3679.72	4121.45	6027.94
O95817	BAG3_HUMAN	BAG3	BAG family molecular chaperone regulator 3	29	575	361	62.78	NA	NA	NA	13385.7	14815.8	9119	51796.7	62503.1	59708.7	338751	344864	378357	637221	532497	503246	13733.5	20085.6	13646.9	NA	NA	NA	1310.85	305.19	2780.48	1516.02	4471.73	3018.63	274.023	NA	NA	NA	NA	NA
O95819	M4K4_HUMAN	MAP4K4	Mitogen-activated protein kinase kinase kinase kinase 4	25	1239	283	22.84	NA	NA	198.264	8559.09	3673.36	5686.01	32450.1	37953.6	33439.6	199775	253123	255712	305084	260307	253566	10190.9	7822.88	13401	NA	NA	NA	6826.64	8013.49	12079	2044.87	2506.53	2750.09	1174.9	NA	177.664	1037.41	961.257	867.118
O95825	QORL1_HUMAN	CRYZL1	Quinone oxidoreductase-like protein 1	5	349	53	15.19	NA	NA	NA	NA	3566.05	NA	NA	5464.29	1026.86	43836.5	37959.1	44831.8	54168.1	49600.4	51651.5	NA	NA	NA	NA	NA	NA	3615.56	NA	NA	NA	NA	NA	NA	NA	NA	NA	NA	NA
O95831	AIFM1_HUMAN	AIFM1	Apoptosis-inducing factor 1, mitochondrial	28	613	290	47.31	819.558	3897.41	3212.27	36652.6	37142.1	50468.1	131405	112702	125846	543676	627029	643716	607041	518487	487771	14870.6	17387.2	13207.4	299.13	1426.54	281.774	13497.8	16897.2	19867.5	4252.92	7858.79	7180.87	1356.1	3666.27	2837.08	5600.6	7097.16	4315.36
O95834	EMAL2_HUMAN	EML2	Echinoderm microtubule-associated protein-like 2	3	649	30	4.62	NA	NA	NA	NA	NA	NA	NA	4580.15	NA	8088.22	6072.21	53913.6	14519.4	52672.5	12526.4	NA	NA	NA	NA	NA	NA	NA	NA	NA	NA	NA	NA	NA	NA	NA	NA	NA	NA
O95835	LATS1_HUMAN	LATS1	Serine/threonine-protein kinase LATS1	32	1130	323	28.58	NA	708.695	451.617	22538.4	15495.3	27027	158418	153473	155059	528073	743886	688389	731736	731582	658198	37374.5	63880.5	34825.3	NA	NA	NA	19242.6	25461.1	28788.9	8553.33	11284	12298.1	546.295	2256.73	405.84	6039.91	958.46	4894.83
O95861	BPNT1_HUMAN	BPNT1	3'(2'),5'-bisphosphate nucleotidase 1	14	308	152	49.35	NA	NA	1052.93	4389.84	6497.24	8358.11	22870.1	23433.8	21362.7	108231	134801	110143	174952	151564	133763	6173.42	12017.6	8323.7	NA	NA	NA	5442.73	4183.91	3624.62	1575.43	801.811	NA	NA	760.148	NA	NA	404.789	527.011
O95864	FADS2_HUMAN	FADS2	Acyl-CoA 6-desaturase	5	444	64	14.41	NA	NA	NA	1074.14	NA	NA	NA	975.608	476.394	12024.4	16355.8	23349.6	23729	15071.4	16552.8	NA	NA	428.287	NA	NA	NA	827.777	NA	NA	NA	NA	NA	NA	NA	NA	NA	NA	NA
O95870	ABHGA_HUMAN	ABHD16A	Phosphatidylserine lipase ABHD16A	12	558	138	24.73	NA	1325.69	777	3622.2	2661.11	872.131	6274.74	14291.2	14063.1	41071.9	57819.8	69461.6	62562	39366.1	53440.2	5130.9	3606.35	2293.88	NA	NA	NA	1577.78	1983.29	2245.28	NA	596.836	NA	NA	624.762	NA	NA	NA	NA
O95881	TXD12_HUMAN	TXNDC12	Thioredoxin domain-containing protein 12	3	172	39	22.67	NA	NA	NA	1313.03	2709.06	5125.11	807.02	1509.03	3711.08	5972.48	4706.11	4970.54	12042.4	13059	12500.7	NA	1391.03	NA	NA	NA	NA	NA	NA	NA	NA	NA	NA	NA	NA	NA	NA	NA	NA
O95900	TRUB2_HUMAN	TRUB2	Pseudouridylate synthase TRUB2, mitochondrial	9	331	97	29.31	NA	244.007	566.017	1959.52	1184.7	NA	8557.47	11884.1	3620.1	27719.7	26382.4	36143.3	31643	35470.8	31301.9	499.017	NA	4291.98	NA	NA	NA	NA	NA	3707.41	841.025	NA	NA	NA	NA	NA	NA	NA	NA
O95905	ECD_HUMAN	ECD	Protein ecdysoneless homolog	21	644	261	40.53	NA	NA	734.009	42377.3	41156.7	43258.4	117045	126031	137686	496845	639305	612474	867447	703050	628632	57803.3	79995.8	56014.4	NA	NA	NA	30773.3	27998.2	28115.3	14939.9	13005.7	12022	1741.99	3997	243.084	8869.08	4025.01	5344.85
O95926	SYF2_HUMAN	SYF2	Pre-mRNA-splicing factor SYF2	14	243	133	54.73	NA	NA	601.541	2685.52	2014.54	1914.65	26896.8	21370.4	28691.4	118654	136024	116385	150726	146287	120264	12526.8	12512.6	11292.2	NA	NA	NA	NA	NA	1960.65	892.969	1001.3	1111.03	923.991	2817.78	1448.04	1055.04	955.71	1315.24
O95935	TBX18_HUMAN	TBX18	T-box transcription factor TBX18	4	607	58	9.56	NA	NA	NA	NA	NA	NA	1228.09	NA	NA	6166.41	12196	9149.75	10727	7164.2	8075.17	NA	NA	NA	NA	NA	NA	NA	NA	NA	NA	NA	NA	NA	NA	NA	NA	NA	NA
O95983	MBD3_HUMAN	MBD3	Methyl-CpG-binding domain protein 3	16	291	118	40.55	NA	NA	NA	17642	10440.3	14432	96085.5	93442.8	92783.4	519480	558575	599992	701096	615412	499772	52458.4	54204.8	48405.1	NA	NA	NA	9193.61	8139.79	9905.67	7116.57	6276.26	6609.58	3881.93	5329.1	2456.77	2936.47	1648.48	2073.07
O95985	TOP3B_HUMAN	TOP3B	DNA topoisomerase 3-beta-1	27	862	321	37.24	NA	NA	NA	2335.21	1283.19	2774.19	30659	25184.2	23409.6	144066	160626	172387	202602	158115	164280	12342.8	4357.38	13409.4	NA	NA	NA	21950	20522	22811.7	714.094	354.867	510.909	NA	436.552	255.173	NA	NA	566.016
O95997	PTTG1_HUMAN	PTTG1	Securin	5	202	52	25.74	NA	NA	NA	1308.66	960.574	1382.07	16754.7	17412.7	18489	47489.8	79296.2	65522.6	92897	88646.5	66097.6	4701	5285.52	6904.26	NA	NA	NA	4533.37	1670.7	3426.51	NA	637.949	1294.88	11819.2	342.94	NA	NA	NA	350.801
O95999	BCL10_HUMAN	BCL10	B-cell lymphoma/leukemia 10	9	233	77	33.05	NA	NA	NA	1099.29	NA	1053.2	7772.92	10984.1	8776.85	55944.3	78732.1	76144.4	104674	99559.9	85599.3	2225.67	1151.51	848.491	NA	NA	NA	NA	1005.43	NA	527.072	NA	NA	NA	NA	NA	NA	NA	NA
O96000	NDUBA_HUMAN	NDUFB10	NADH dehydrogenase [ubiquinone] 1 beta subcomplex subunit 10	10	172	88	51.16	772.254	2808.51	1626.26	7888.74	7393.51	8494.45	33284.1	31362.7	25619.6	88624.9	97600.9	125818	155257	120932	98985.9	12756.8	17938.8	16817.6	NA	444.901	NA	11852.4	9113.91	10499.5	1084.71	4181.38	6961.1	1093.54	1075.47	1898.14	3787.15	598.655	2285.13
O96005	CLPT1_HUMAN	CLPTM1	Putative lipid scramblase CLPTM1	7	669	70	10.46	NA	NA	NA	8719.81	2915.16	1794.16	20977.9	18070.3	17298.3	73490.7	84897.9	80235.5	115573	106715	90350.2	1576.51	6100.81	NA	NA	765.555	NA	2960.39	931.049	3956.72	1229.19	NA	2556.36	451.956	1076.58	NA	NA	284.912	NA
O96006	ZBED1_HUMAN	ZBED1	E3 SUMO-protein ligase ZBED1	10	694	95	13.69	NA	NA	NA	NA	NA	551.855	4336.63	2380.58	6996.92	33149.1	41186.6	37654.7	56007.1	46372.8	51420.3	NA	1960.67	379.428	NA	NA	NA	NA	NA	NA	NA	NA	NA	NA	NA	NA	NA	NA	NA
O96007	MOC2B_HUMAN	MOCS2	Molybdopterin synthase catalytic subunit	10	188	124	65.96	NA	NA	NA	NA	473.862	2132.02	3297.91	5342.16	6054.94	59379.2	74234.1	66908.5	111409	68442	68004.4	3367.36	3771.11	3799.7	NA	NA	NA	438.621	677.399	1701.5	NA	NA	NA	NA	NA	NA	NA	NA	NA
O96008	TOM40_HUMAN	TOMM40	Mitochondrial import receptor subunit TOM40 homolog	8	361	82	22.71	NA	3000.05	3573.36	17244.4	15145.2	18521.7	70184.5	84617.2	75457.2	120043	185021	197823	231367	223918	211816	17235.9	18489.3	15724.3	893.593	394.84	1456.01	12624.7	15971.6	20791.3	4419.62	5305.42	7276.78	1377.49	4816.38	4635.39	4145.21	8201.66	4350.78
O96011	PX11B_HUMAN	PEX11B	Peroxisomal membrane protein 11B	10	259	104	40.15	NA	NA	NA	NA	700.747	915.637	8894.08	7013.54	5544.62	38025	40208	44398.2	42080.7	34202.1	31987.1	1235.82	2441.76	NA	NA	NA	NA	994.236	627.31	3578.65	NA	NA	NA	NA	NA	NA	NA	NA	NA
O96013	PAK4_HUMAN	PAK4	Serine/threonine-protein kinase PAK 4	22	591	200	33.84	NA	408.852	2308.64	26781	31802.4	25131	125651	124917	116598	648756	792434	791294	1.09968e+06	943112	874565	50951.1	55004.8	40842.4	NA	NA	406.195	39809.1	31539.5	41066.1	6772.15	5310.31	5344.26	3217.7	3214.19	2241.61	6662.78	4318.28	2177.13
O96017	CHK2_HUMAN	CHEK2	Serine/threonine-protein kinase Chk2	13	543	158	29.1	NA	NA	NA	491.902	NA	467.009	10762.2	10664	8150.63	69105.5	77237.7	71816.1	93404.3	79886.7	67938.5	961.532	3457.4	2558.07	NA	NA	NA	NA	NA	1416.5	442.784	NA	NA	NA	NA	NA	NA	NA	NA
O96018	APBA3_HUMAN	APBA3	Amyloid-beta A4 precursor protein-binding family A member 3	2	575	34	5.91	NA	NA	NA	NA	NA	NA	924.181	NA	NA	5752.72	4948.6	4774.11	4913.08	5317.9	4962.3	NA	NA	NA	NA	NA	NA	NA	NA	NA	NA	NA	NA	NA	NA	NA	NA	NA	NA
O96019	ACL6A_HUMAN	ACTL6A	Actin-like protein 6A	17	429	199	46.39	537.73	924.622	NA	12580	7081.44	13759.2	37298.2	49150.4	47111.9	247537	225994	250890	261632	201206	194722	26918.4	44062	25902.4	NA	NA	NA	7893.89	7950.23	19429.5	3237.18	1964.59	2598.34	2289.37	4597.05	3690.65	NA	1644.2	1071.38
O96020	CCNE2_HUMAN	CCNE2	G1/S-specific cyclin-E2	2	404	29	7.18	NA	NA	NA	NA	NA	NA	1881.04	NA	1450.03	4277.11	5940.14	6262.16	7039.16	5884.17	591.016	NA	NA	NA	NA	NA	NA	NA	NA	NA	NA	NA	NA	NA	NA	NA	NA	NA	NA
O96028	NSD2_HUMAN	NSD2	Histone-lysine N-methyltransferase NSD2	24	1365	318	23.3	NA	924.465	1240.56	3800.68	4850.89	3622.97	24854.1	22472.1	24823.6	127013	139997	147361	149621	151701	123634	8726.39	11492.6	13056.4	NA	NA	NA	2637.56	6906.46	4669.6	1701.23	1030.82	1073.88	NA	1448.87	1180.38	470.766	NA	2362.68
P00338	LDHA_HUMAN	LDHA	L-lactate dehydrogenase A chain	15	332	138	41.57	1186.63	6863.08	15789.4	118601	103936	113502	131489	136024	134852	263419	222316	267775	460214	535981	338028	30211.2	30166.5	23764.2	368.774	4122.38	NA	24623.5	17999.1	23122	9422.48	8102.47	16550.4	3173.87	4398.88	2223.24	8672.83	2390.62	6104.81
P00367	DHE3_HUMAN	GLUD1	Glutamate dehydrogenase 1, mitochondrial	7	558	97	17.38	NA	NA	NA	3471.58	896.945	3825.55	7968.64	8935.35	7370.25	46725.6	26594.4	54036.7	65537.4	44381.1	49774.2	NA	NA	2137.12	NA	NA	NA	1374.38	2905.64	671.04	589.404	NA	2715.89	NA	NA	NA	NA	NA	NA
P00374	DYR_HUMAN	DHFR	Dihydrofolate reductase	9	187	89	47.59	NA	531.008	NA	3230.42	NA	1149.83	6994.78	2023.04	9146.61	25394.9	38728	36789	64495.9	49800.9	46565.1	7032.79	1373.73	3026.19	NA	NA	NA	NA	899.337	NA	625.159	1098.58	195.99	NA	NA	NA	382.439	NA	NA
P00387	NB5R3_HUMAN	CYB5R3	NADH-cytochrome b5 reductase 3	11	301	129	42.86	1042.19	25144	12987.2	14530.5	8741.46	7681.6	5777.75	15428.4	12418.2	29624	38573	30131.1	58561.3	51748.1	39930.2	NA	2078.08	942.266	NA	988.184	NA	745.899	2824.34	2428.11	749.252	NA	2815.05	NA	2104.58	337.009	850.47	NA	229.879
P00390	GSHR_HUMAN	GSR	Glutathione reductase, mitochondrial	12	522	131	25.1	NA	814.81	873.931	9551.02	13899.2	16570.8	44468.3	52474.5	47239.7	122668	146004	191939	168588	174690	198903	6277.51	7928.57	3617.3	NA	NA	NA	2721.76	2189.12	3204.03	1638.24	3093.77	1987.71	628.423	716.226	NA	439.033	NA	542.692
P00403	COX2_HUMAN	MT-CO2	Cytochrome c oxidase subunit 2	4	227	37	16.3	NA	452.345	1428.84	8655.38	10103.8	8902.58	10373.1	13672.8	13205.9	40222.2	37691.3	41739.1	64061.8	35420.1	40374.3	2506.67	4492.15	4438.02	329.37	NA	NA	3178.34	1463.63	5346.02	1491.13	NA	6880.83	536.86	733.05	582.11	808.411	1043.24	2552.64
P00441	SODC_HUMAN	SOD1	Superoxide dismutase [Cu-Zn]	2	154	24	15.58	NA	NA	1489.98	NA	2711.16	NA	6446.93	NA	NA	17184.9	19954	2555.06	10631.5	28445.9	24848.5	NA	NA	NA	NA	NA	NA	NA	NA	NA	NA	877.801	8983.54	NA	NA	NA	NA	907.275	NA
P00491	PNPH_HUMAN	PNP	Purine nucleoside phosphorylase	12	289	137	47.4	NA	2985.09	333.147	5463.3	7071.34	8742	9458.52	11247.9	13925.9	54733.3	74340.1	59923.4	112524	85850.5	72244.1	7197.4	8948.38	7958.84	NA	NA	NA	3548.4	3346.91	6651.14	319.664	373.698	NA	NA	NA	NA	443.92	NA	NA
P00492	HPRT_HUMAN	HPRT1	Hypoxanthine-guanine phosphoribosyltransferase	10	218	122	55.96	2224.84	766.222	2073.24	7491.02	8315.18	10013.1	23756	38188.8	20602.9	165490	179553	163851	217014	158747	156158	6009.05	11232.5	4356.91	1800.87	1917.3	NA	3999.41	3067.04	2749.33	2791.9	433.086	9547.24	NA	504.09	1057.7	1415.43	1056.89	449.815
P00505	AATM_HUMAN	GOT2	Aspartate aminotransferase, mitochondrial	11	430	107	24.88	NA	NA	1733.41	8984.96	18333.8	14010.8	11864.9	12375.7	8963.5	6807.72	7660.52	3567.78	27470.5	46644.4	34867.8	2978.65	3532.76	2633.01	NA	606.061	516.731	9207.12	3944.25	3435.55	1135.39	NA	23356.3	358.325	797.652	NA	754.815	590.217	NA
P00519	ABL1_HUMAN	ABL1	Tyrosine-protein kinase ABL1	16	1130	217	19.2	NA	NA	NA	651.055	995.348	610.552	16924.3	7553.55	7182.25	56197.1	73845.3	78920.6	71702.6	74188.3	75179	729.973	1192.6	1401.37	NA	NA	NA	NA	NA	337.687	NA	307.063	NA	NA	NA	NA	NA	NA	NA
P00533	EGFR_HUMAN	EGFR	Epidermal growth factor receptor	14	1210	165	13.64	NA	NA	NA	195.65	NA	NA	NA	4933.79	4604.53	55731.9	51996.9	63660.7	71554.6	59652.9	49499.1	1129.51	NA	NA	NA	NA	NA	NA	452.529	NA	NA	NA	NA	NA	NA	NA	NA	NA	NA
P00558	PGK1_HUMAN	PGK1	Phosphoglycerate kinase 1	17	417	204	48.92	728.541	3075.7	1545.58	17767.7	21642.8	30775.4	49143	25520.6	36363.2	43775.8	67184.7	54686.5	188356	192132	129408	4009.28	1372.59	2768.01	NA	NA	NA	1913.67	6173.24	7447.76	737.902	914.192	25412.7	NA	653.459	697.302	630.779	NA	361.525
P00568	KAD1_HUMAN	AK1	Adenylate kinase isoenzyme 1	2	194	23	11.86	NA	NA	NA	NA	807.18	1091.73	NA	901.985	NA	3830.07	2073.36	4354.02	5520.5	6162.78	2084.89	NA	NA	NA	NA	NA	NA	NA	NA	NA	NA	NA	718.516	NA	NA	NA	NA	NA	NA
P00747	PLMN_HUMAN	PLG	Plasminogen	2	810	20	2.47	NA	NA	NA	6776.18	6487	NA	NA	NA	NA	NA	NA	NA	NA	NA	3126.05	NA	NA	NA	NA	NA	NA	864.32	NA	12345.8	NA	NA	NA	NA	NA	NA	NA	NA	NA
P00966	ASSY_HUMAN	ASS1	Argininosuccinate synthase	11	412	83	20.15	637.821	352.853	889.716	4115.7	4373.52	2484.02	8635.99	8862.24	13545.6	63404.4	88067.6	83476.3	117880	98899.2	95903.7	NA	NA	726.173	NA	NA	NA	666.399	793.677	NA	451.812	NA	NA	442.826	650.767	NA	NA	NA	NA
P01024	CO3_HUMAN	C3	Complement C3	4	1663	35	2.1	228.031	NA	NA	NA	4818.3	NA	2067.49	3235.56	1294.43	5793.16	NA	8464.26	5485.18	6498.18	2847	NA	NA	624.022	NA	NA	NA	NA	NA	7055.65	434.958	NA	NA	NA	NA	1785.99	NA	NA	NA
P01040	CYTA_HUMAN	CSTA	Cystatin-A	2	98	30	30.61	2017.98	14887.5	913.35	1707.65	2655.43	NA	1523.12	NA	NA	761.032	NA	3697.89	3773.41	NA	615.026	NA	766.345	1116.72	3424.29	2086.68	890.273	879.508	866.033	NA	1142.37	2050.7	NA	1334.37	NA	NA	NA	NA	NA
P01106	MYC_HUMAN	MYC	Myc proto-oncogene protein	9	439	76	17.31	NA	NA	NA	NA	NA	9943.49	34917.6	34258.8	16106.8	131065	135827	127095	148780	52157.1	87602.2	5609.91	12912.5	13402.1	NA	NA	NA	NA	NA	12338.3	NA	9390.06	NA	NA	NA	NA	NA	256.082	371.177
P01130	LDLR_HUMAN	LDLR	Low-density lipoprotein receptor	9	860	101	11.74	NA	NA	NA	NA	NA	106.004	788.028	3044.09	4869.29	23947.7	33807.2	14468.4	25555.7	28096.2	31358.2	1058.03	NA	NA	NA	NA	NA	NA	NA	NA	NA	NA	NA	NA	NA	NA	NA	NA	NA
P01889	HLAB_HUMAN	HLA-B	HLA class I histocompatibility antigen, B alpha chain	2	362	31	8.56	NA	NA	NA	NA	NA	NA	NA	1729.03	NA	12610.9	2203.33	1380.83	7612.06	7750.12	6985.13	NA	NA	NA	NA	NA	NA	NA	NA	NA	NA	NA	NA	NA	NA	NA	NA	NA	NA
P02511	CRYAB_HUMAN	CRYAB	Alpha-crystallin B chain	4	175	43	24.57	NA	NA	NA	NA	NA	NA	NA	NA	NA	NA	NA	NA	NA	NA	NA	NA	NA	NA	NA	NA	NA	NA	NA	NA	NA	NA	77128.9	NA	NA	NA	NA	NA	NA
P02533	K1C14_HUMAN	KRT14	Keratin, type I cytoskeletal 14	10	472	118	25	115229	717192	32488.9	77224.9	59560.8	73327.2	10659.2	22585.9	21319.5	244176	254888	51738.9	84616.9	55457.7	49122.5	5170.7	61135.9	51872.5	42343	31962.4	7931.94	33487.8	16547.6	141319	45557	24141.1	63149.2	20599.8	16762.5	25469.4	61369.2	11671.4	16444.5
P02538	K2C6A_HUMAN	KRT6A	Keratin, type II cytoskeletal 6A	3	564	35	6.21	47438.5	152306	1606.58	12735.9	33197.1	40740.6	3395.3	NA	2020.56	67973.2	152931	NA	2822.64	7129.47	13959.4	2977.68	NA	13275.3	7748.95	6082.92	NA	73630.2	5389.82	3032.76	13185.8	7641.6	9877.98	3504.97	6125.93	6181.89	87472.9	4361.44	1483.2
P02545	LMNA_HUMAN	LMNA	Prelamin-A/C	35	664	336	50.6	NA	8800.54	11544.2	23675.3	17274.8	25976.2	61978.7	81440.8	52613	306461	289918	332982	383851	395371	342297	7701.26	14983.6	10843.6	278.169	328.012	570.341	15052.9	6967.8	14639	4256.67	5134.54	4854.14	2651.67	1029.58	NA	491.745	278.407	NA
P02649	APOE_HUMAN	APOE	Apolipoprotein E	2	317	26	8.2	NA	NA	2066.05	NA	NA	NA	NA	NA	NA	NA	NA	NA	NA	1599.05	NA	NA	NA	NA	NA	NA	NA	NA	NA	2667.06	NA	NA	NA	NA	NA	NA	NA	NA	NA
P02675	FIBB_HUMAN	FGB	Fibrinogen beta chain	3	491	32	6.52	NA	1869.57	NA	NA	1249.03	NA	NA	NA	NA	NA	NA	NA	NA	NA	NA	NA	NA	NA	NA	NA	NA	NA	272.555	NA	NA	NA	3445.85	NA	NA	NA	NA	NA	NA
P02686	MBP_HUMAN	MBP	Myelin basic protein	8	304	75	24.67	NA	NA	NA	NA	NA	NA	NA	NA	NA	NA	NA	NA	NA	NA	NA	NA	NA	NA	NA	NA	NA	NA	NA	NA	NA	NA	658395	NA	NA	NA	NA	NA	NA
P02751	FINC_HUMAN	FN1	Fibronectin	3	2477	37	1.49	NA	4627.29	NA	2471.39	4342.89	338.013	NA	2899.12	1854.07	2727.1	2385.32	12934.8	4584.73	9050.18	10157.2	NA	NA	823.033	NA	NA	NA	876.038	1005.04	4874.38	428.14	NA	NA	NA	NA	NA	NA	NA	NA
P02765	FETUA_HUMAN	AHSG	Alpha-2-HS-glycoprotein	2	367	20	5.45	NA	NA	11349.7	NA	684.302	NA	NA	4030.41	2311.24	1490.1	2063.98	11946.2	21408.5	21770.8	22808.5	769.942	1128.4	715.668	NA	NA	NA	NA	NA	NA	4752.83	NA	2553.92	NA	NA	NA	NA	NA	NA
P02768	ALBU_HUMAN	ALB	Albumin	15	609	114	18.72	95223.9	80784.9	44165.2	43043.7	91998.2	34443.5	38134.1	92362.8	78603.2	35389	52125.2	157053	112186	78578	136515	49599.8	70661.7	32660.8	64881.4	81543.8	41365.3	70752	83911.9	371901	138099	60707.2	163192	62407.9	37757.1	31956.9	55073.2	18768.4	37789.8
P02786	TFR1_HUMAN	TFRC	Transferrin receptor protein 1	17	760	212	27.89	NA	2237.02	487.276	11176.7	14014.8	9216.09	19225.6	15983.2	27355.6	97062.6	110595	118547	172313	142918	119930	5387.27	3282.63	1395.08	NA	739.872	NA	3269.55	3629.24	3815.67	NA	NA	2010.09	NA	287.557	NA	NA	307.078	887.687
P02787	TRFE_HUMAN	TF	Serotransferrin	5	698	63	9.03	605.706	1273.4	NA	3546.89	17220.1	484.064	1829.01	9294.17	8261.59	NA	2953.51	7668.01	4867.65	2550	8746.74	1126.19	1578.44	1521.34	1109.8	NA	NA	1474.3	1710.06	13573.2	2528.45	589.987	6001.06	NA	906.792	2554.66	1253.69	1512.83	NA
P02788	TRFL_HUMAN	LTF	Lactotransferrin	3	710	30	4.23	NA	652.183	NA	764.863	NA	NA	NA	1966.07	NA	NA	NA	NA	1979.83	NA	4035.44	NA	517.213	NA	470.879	NA	NA	NA	NA	4326.83	6871.1	NA	3686.34	NA	NA	666.24	NA	NA	NA
P02792	FRIL_HUMAN	FTL	Ferritin light chain	2	175	31	17.71	NA	NA	NA	NA	NA	NA	774.637	4924.76	4640.37	6601.51	8060.06	8872.92	22113.4	18922.8	10854.2	2497.84	3005.91	1447.53	NA	NA	NA	NA	NA	851.512	NA	NA	12706.9	NA	NA	NA	NA	NA	NA
P02794	FRIH_HUMAN	FTH1	Ferritin heavy chain	5	183	44	24.04	NA	NA	NA	NA	NA	NA	5660.3	5282.6	7129.61	24195.1	24895.4	37344.2	61885.7	44579.3	43914.8	NA	1397.54	1016.02	NA	NA	NA	NA	NA	NA	NA	NA	29992.5	NA	NA	NA	NA	NA	NA
P03928	ATP8_HUMAN	MT-ATP8	ATP synthase protein 8	2	68	20	29.41	NA	NA	NA	4766.39	NA	4467.78	21649.9	9973.36	16976.6	90561	116838	145920	129154	128727	128448	2146.77	3627.65	4278.42	NA	NA	NA	2473.5	NA	2704	NA	NA	NA	NA	611.178	NA	NA	NA	NA
P03971	MIS_HUMAN	AMH	Muellerian-inhibiting factor	4	560	48	8.57	NA	NA	NA	NA	NA	NA	452.47	704.014	1690.26	10464	10082.3	8939.63	11852.1	10246	5777.15	NA	NA	NA	NA	NA	NA	NA	NA	NA	NA	NA	NA	NA	NA	NA	NA	NA	NA
P04004	VTNC_HUMAN	VTN	Vitronectin	2	478	22	4.6	NA	NA	1626.67	NA	4593.52	NA	NA	NA	491.499	1733.23	1573.57	2281.23	2907.49	1753.3	1125.45	NA	NA	NA	NA	NA	NA	NA	NA	NA	NA	NA	NA	NA	NA	NA	NA	NA	324.648
P04035	HMDH_HUMAN	HMGCR	3-hydroxy-3-methylglutaryl-coenzyme A reductase	11	888	143	16.1	NA	NA	NA	NA	NA	1575.22	13144.9	5740.9	5346.76	36571.4	35723.4	40948.7	51887.1	52011.6	43671.6	2017.6	2266.43	2282.7	NA	NA	NA	NA	NA	NA	NA	NA	NA	NA	NA	NA	NA	NA	NA
P04040	CATA_HUMAN	CAT	Catalase	12	527	165	31.31	9653.69	14666.2	391.175	8852.65	1890.22	2923.06	8631.41	1422.53	7259.63	47222.9	81004.6	44745.4	87379.4	89860.3	75916.8	1400.11	7968.88	2477.71	531.897	2768.94	566.953	3215.92	797.435	8628.55	2116.17	3321.02	8620.37	NA	3384.32	NA	509.069	NA	NA
P04049	RAF1_HUMAN	RAF1	RAF proto-oncogene serine/threonine-protein kinase	20	648	249	38.43	NA	NA	NA	7847.91	7078.67	6964.87	56940	47022.8	45714.1	218948	291278	259600	369180	294677	257361	23629.6	22409.7	22950.8	NA	NA	NA	9516.81	4459.44	6928.12	NA	2773.04	1788.58	356.267	1967.47	NA	1722.79	777.809	2624.81
P04075	ALDOA_HUMAN	ALDOA	Fructose-bisphosphate aldolase A	20	364	222	60.99	NA	2736.67	6823.32	119604	126566	153134	203572	109830	161382	204966	172075	202255	557646	866787	620958	7249.13	9334.58	11694	NA	5109.93	414.394	7428.91	11551.5	13479.6	2695.4	5118.24	36941.6	1391.28	9728.42	740.976	2397.88	1520.47	1402.21
P04080	CYTB_HUMAN	CSTB	Cystatin-B	6	98	78	79.59	NA	1519.65	3476.87	11097.1	6162.48	6047.85	24392.8	36174.2	26555.9	148518	117452	102890	182965	180882	161135	6667.6	9324.79	2245.93	955.444	1556.56	1626.46	5991.84	1572.56	8631.21	483.386	3561.38	5564.73	2002.11	5097.67	2665.59	2146.55	2492.19	3595.45
P04083	ANXA1_HUMAN	ANXA1	Annexin A1	19	346	201	58.09	248.835	1426.74	NA	2390.53	1971.16	1412.92	38675.3	7940.64	15154.1	129945	127948	108576	294827	174353	171775	5641.88	3204.76	4923.49	NA	NA	NA	54281.2	6456.08	2758.28	NA	NA	NA	NA	2345.6	590.311	1268.46	168.033	992.349
P04114	APOB_HUMAN	APOB	Apolipoprotein B-100	6	4563	75	1.64	NA	NA	5171.43	721.433	1082.25	849.409	6671.75	4170.19	2797.86	13356.6	17684.7	17641.7	71099.6	56966.4	54724.4	NA	688.135	1252.04	NA	NA	NA	NA	2104.31	876.022	NA	NA	958.795	238.574	NA	NA	NA	NA	NA
P04150	GCR_HUMAN	NR3C1	Glucocorticoid receptor	33	777	372	47.88	NA	NA	NA	11455.3	15559.4	12653.9	124194	148014	162355	508470	576607	578826	623336	649191	543602	80158.6	83028.7	72370.7	NA	NA	NA	20138.3	19960.2	23556.2	4118.89	7024.15	6635.53	3311.68	2378.01	3461.79	4478.58	1024.02	4861.22
P04179	SODM_HUMAN	SOD2	Superoxide dismutase [Mn], mitochondrial	2	222	28	12.61	NA	NA	NA	NA	NA	NA	NA	NA	607.814	NA	NA	NA	1609.2	2118.78	1709.19	798.205	NA	NA	NA	NA	NA	NA	NA	NA	NA	NA	8513.98	NA	NA	NA	780.273	NA	NA
P04181	OAT_HUMAN	OAT	Ornithine aminotransferase, mitochondrial	18	439	209	47.61	1532.18	3133.04	4266.28	13451.4	21271.7	20067.8	34395.5	35340.8	35994.4	115552	172166	122561	145761	170911	194380	10159.5	10535.3	13205.1	125.28	3663.26	351.02	10007.1	9658.61	13497.5	2447.29	1311.79	2178.46	597.606	1436.6	912.971	6170.06	3919.25	630.295
P04183	KITH_HUMAN	TK1	Thymidine kinase, cytosolic	17	234	154	65.81	NA	768.98	NA	14303.7	9950.78	10484.5	66238.3	62376.6	61656.2	308066	400184	395554	557116	497318	466519	25876.4	28483.9	29987.6	NA	NA	NA	9032.38	7646.4	9526.43	1526.21	2259.33	663.933	931.319	487.743	472.921	1125.44	695.253	1416.11
P04259	K2C6B_HUMAN	KRT6B	Keratin, type II cytoskeletal 6B	2	564	26	4.61	30557.9	68168.1	NA	NA	19114.8	26192.5	NA	NA	NA	24975.9	97310.8	NA	NA	NA	NA	777.545	NA	12054.9	1744.24	557.868	NA	24973.7	2972.42	2060.24	3934.04	1521.2	8036.8	NA	NA	4398.13	47893.6	NA	NA
P04264	K2C1_HUMAN	KRT1	Keratin, type II cytoskeletal 1	51	644	374	58.07	3.23689e+06	1.94333e+07	1.21532e+06	5.92089e+06	2.65838e+06	3.86363e+06	1.53502e+06	1.82297e+06	1.59918e+06	1.10894e+07	5.52828e+06	3.87336e+06	5.20711e+06	4.05458e+06	3.54845e+06	891681	2989347	2.18074e+06	3.33204e+06	2.42652e+06	1.02344e+06	2.35043e+06	1.54606e+06	8.9075e+06	2.67836e+06	1.67107e+06	2.7077e+06	1.78868e+06	1.3009e+06	1.1324e+06	1.97447e+06	744942	1.7297e+06
P04350	TBB4A_HUMAN	TUBB4A	Tubulin beta-4A chain	4	444	46	10.36	NA	NA	1977.02	NA	1039.01	1941.91	21964.2	23465.2	27656.1	240649	254536	258208	457332	256892	235355	7604.87	2839.82	6401.01	NA	1832.55	NA	4844.04	4107.37	1265.88	NA	NA	54672.3	NA	NA	NA	1286.98	NA	NA
P04406	G3P_HUMAN	GAPDH	Glyceraldehyde-3-phosphate dehydrogenase	24	335	210	62.69	64200.1	130336	91032.4	445014	438965	512136	786679	688032	779857	2.13427e+06	2.44064e+06	2.5927e+06	3.31992e+06	3.92501e+06	3.37368e+06	111029	145369	105237	39307.9	78035.8	30809.6	163102	149864	222667	79029	71833.6	235911	36389.4	84700.7	42678.6	83877.9	58478.3	53280.9
P04424	ARLY_HUMAN	ASL	Argininosuccinate lyase	4	464	45	9.7	NA	NA	NA	NA	NA	NA	3761.77	NA	NA	12602.7	46878.3	9705.26	79436	76269.3	54100.2	NA	424.75	NA	NA	NA	NA	NA	NA	NA	NA	NA	NA	NA	NA	NA	NA	NA	NA
P04439	HLAA_HUMAN	HLA-A	HLA class I histocompatibility antigen, A alpha chain	9	365	76	20.82	NA	NA	NA	3869.25	4919.5	6220.77	17180.2	17326.6	10580.5	84489.8	79055.8	76462	106432	79122	75392.4	9528.89	3669.07	2351.57	NA	864.277	NA	2574.56	1212.85	3886.85	NA	NA	769.564	NA	976.389	412.606	NA	NA	NA
P04626	ERBB2_HUMAN	ERBB2	Receptor tyrosine-protein kinase erbB-2	18	1255	218	17.37	NA	NA	NA	NA	NA	805.589	3777.63	6480.49	5173.9	98645.8	108086	114966	112226	103418	108743	2226.89	2258.27	800.454	NA	NA	NA	NA	NA	NA	NA	NA	NA	NA	NA	NA	NA	NA	NA
P04632	CPNS1_HUMAN	CAPNS1	Calpain small subunit 1	7	268	75	27.99	NA	NA	NA	2181.67	NA	2539.11	2351.62	6759.4	3906.91	32527.2	38644.9	34596	56556.2	55281.6	49943	996.049	829.36	2107.01	NA	NA	NA	546.896	NA	764.825	NA	NA	NA	NA	NA	NA	NA	NA	NA
P04637	P53_HUMAN	TP53	Cellular tumor antigen p53	17	393	166	42.24	712.453	6707.24	10013.7	37608.3	46645	39908.8	105731	124961	104448	488748	550339	535622	582375	468584	395744	35090.7	32190.7	41342.3	NA	NA	NA	20207	25854.6	30301.6	11285.7	6822.05	5874.43	1898.58	3074.01	2863.55	6271.1	4711.38	3265.1
P04792	HSPB1_HUMAN	HSPB1	Heat shock protein beta-1	2	205	26	12.68	NA	8036.98	NA	NA	NA	874.562	NA	NA	1124.62	6213.27	5503.25	NA	NA	NA	3448.03	NA	NA	NA	NA	NA	NA	2744.48	NA	NA	NA	NA	2976.05	NA	NA	NA	NA	NA	NA
P04818	TYSY_HUMAN	TYMS	Thymidylate synthase	13	313	145	46.33	NA	NA	750.41	10660.3	3626.03	7451.4	25904.6	36595.9	34168	143977	156743	144057	274865	205816	196108	9171.63	10756.2	7751.52	NA	NA	NA	3217.05	2329.04	2745.68	2894.4	2158.9	1842.72	NA	NA	1406.88	901.829	NA	585.971
P04843	RPN1_HUMAN	RPN1	Dolichyl-diphosphooligosaccharide--protein glycosyltransferase subunit 1	38	607	371	61.12	976.266	12771.6	12811.9	70461.2	65546.5	74195.8	202354	244167	233983	952073	1.05652e+06	1.0458e+06	1.27398e+06	1.11786e+06	1.02164e+06	55188.8	77567.2	48638	1577.17	6658.53	1514.73	85907.2	70826.9	94114.4	13913.2	14465.4	14362.2	3787.14	10158.2	6351.63	13579.9	15387.8	11612.1
P04844	RPN2_HUMAN	RPN2	Dolichyl-diphosphooligosaccharide--protein glycosyltransferase subunit 2	14	631	175	27.73	896.027	1029.68	3917.89	9166.3	12908.9	11385.4	18774.5	29248	24772.2	99639.6	156699	140413	209286	147331	133498	11887.4	11582	8960.64	NA	2024.11	930.515	6543.77	10058.4	11205.4	2421.13	1192.75	1999.57	NA	2806.45	2016.63	2237.99	1147.44	3119.82
P04899	GNAI2_HUMAN	GNAI2	Guanine nucleotide-binding protein G(i) subunit alpha-2	9	355	106	29.86	NA	NA	NA	2302.14	1787.73	2678.74	4646.99	11177	7158.66	47906.1	48194.7	40907.5	63556.5	47956.7	44300.2	2856.12	2627.11	1180.76	NA	NA	NA	817.09	1046.61	NA	859.603	262.807	NA	NA	NA	553.61	NA	NA	NA
P04920	B3A2_HUMAN	SLC4A2	Anion exchange protein 2	13	1241	163	13.13	NA	NA	NA	NA	333.964	2118.21	12234.4	7303.84	12744.2	75526.8	112428	77707.7	91349.1	105690	73801.7	1552.68	1055.48	2267.81	NA	NA	NA	1144.43	1626.64	2866.06	NA	586.958	NA	NA	NA	NA	NA	NA	NA
P05023	AT1A1_HUMAN	ATP1A1	Sodium/potassium-transporting ATPase subunit alpha-1	34	1023	310	30.3	1898.14	7139.95	9771.99	85002.4	81308.4	82976.7	271213	258510	256706	1.0672e+06	1.27248e+06	1.28015e+06	1.4305e+06	1.3253e+06	1.18624e+06	54642.3	62691.7	43086.5	794.277	2314.5	NA	38826.7	31971.5	34565.6	17964	11878.2	46556.8	3417.09	8933.44	5477.67	8598.24	12973.6	8613.45
P05026	AT1B1_HUMAN	ATP1B1	Sodium/potassium-transporting ATPase subunit beta-1	4	303	61	20.13	NA	NA	NA	696.278	NA	2318.73	4367.11	3356.89	3297.07	18983.8	15627	15466.5	16106.1	19996.9	16113.9	908.846	NA	621.12	NA	NA	NA	NA	798.693	NA	NA	NA	40711	NA	NA	165.93	NA	NA	NA
P05067	A4_HUMAN	APP	Amyloid-beta precursor protein	10	770	129	16.75	NA	6540.21	NA	1527.8	NA	NA	2141.36	2816.59	4487.13	30495.7	33381.8	38418.1	55492.4	36283.7	27523.3	4979.13	410.516	NA	NA	NA	NA	NA	NA	NA	NA	NA	1880.06	NA	286.581	NA	NA	NA	NA
P05089	ARGI1_HUMAN	ARG1	Arginase-1	5	322	52	16.15	7422.84	19847	830.026	4881.85	843.029	NA	2333.08	NA	904.623	NA	NA	NA	NA	2218.06	NA	NA	4304.06	1652.05	1807.31	3761.45	NA	622.022	NA	7776.08	2811.66	1462.81	3410.5	1328.13	546.932	518.527	NA	NA	NA
P05091	ALDH2_HUMAN	ALDH2	Aldehyde dehydrogenase, mitochondrial	18	517	212	41.01	NA	NA	595.095	5563.94	20752.6	6621.61	29517.8	11342.7	13772.4	154491	118308	143226	183336	148122	160291	1092.1	557.156	2208.85	329.441	NA	NA	2495.82	615.247	1790.75	NA	NA	11717.9	260.463	819.509	NA	NA	NA	NA
P05141	ADT2_HUMAN	SLC25A5	ADP/ATP translocase 2	11	298	70	23.49	39016.5	78309	86943.6	418199	373597	408596	773283	895919	852858	2.11315e+06	2.31331e+06	2.19464e+06	2.1859e+06	2.0245e+06	1.9644e+06	355507	362318	335989	31383.7	39262.9	40540.1	353383	356764	452254	148798	145290	131862	53193.4	86082.7	65546.9	111891	86393.6	97799
P05165	PCCA_HUMAN	PCCA	Propionyl-CoA carboxylase alpha chain, mitochondrial	50	728	505	69.37	1.11807e+06	1.58695e+06	1.23006e+06	1.40525e+06	1.54903e+06	1.56833e+06	964539	1.30997e+06	1.17615e+06	1.30058e+06	1.4887e+06	1.42909e+06	826130	580169	608833	1.01505e+06	1.26902e+06	1.02872e+06	434540	559095	585790	1.53191e+06	1.53499e+06	1.89654e+06	926942	906963	927957	554604	1.02169e+06	852754	1.27883e+06	919822	1.0102e+06
P05166	PCCB_HUMAN	PCCB	Propionyl-CoA carboxylase beta chain, mitochondrial	36	539	385	71.43	678507	1.04198e+06	946562	974361	968892	1.13173e+06	596046	781468	704259	576182	727609	746947	417043	302523	277728	719176	907896	780427	305988	398000	410890	1.03667e+06	1.03071e+06	1.3236e+06	625474	551817	581454	370872	649539	533782	707431	574891	526888
P05198	IF2A_HUMAN	EIF2S1	Eukaryotic translation initiation factor 2 subunit 1	15	315	151	47.94	1778.16	5832.04	5660.57	16997.3	17449.8	18470.1	44104.3	37667.9	35605.9	194212	239062	246872	309181	230267	262940	11830.8	17190	11718.6	NA	2141.4	469.789	16352.1	17504.4	18256.1	5140.69	5969.08	2612.05	4031.61	2290.69	NA	1148.8	1357.45	NA
P05387	RLA2_HUMAN	RPLP2	60S acidic ribosomal protein P2	6	115	56	48.7	5642.59	104622	43006.6	53431.3	47749.4	34375.6	105144	202716	161006	572763	533080	759207	1140257	1.01253e+06	817213	69457.1	86724.9	62535.3	7222.42	9814.1	4672.54	57669.8	76225.4	77675	16474.2	24364	13970	9640.62	12049.5	12515.4	12012.8	6269.83	13492
P05388	RLA0_HUMAN	RPLP0	60S acidic ribosomal protein P0	5	317	67	21.14	1037.24	42121.4	16384.4	37117.5	35123.5	34412.2	96442.3	132191	117682	278608	265656	270344	314650	268169	235672	53251.2	78645.3	51096.6	3814.46	3562.44	3147.33	27631.6	58285.2	35314.8	15427.3	8664.67	19926.7	8113.97	5084.89	10491.9	21278.7	9872.74	3871.27
P05412	JUN_HUMAN	JUN	Transcription factor Jun	6	331	92	27.79	NA	NA	NA	3980.47	4014.43	2378.5	15063.5	17517.2	18308.9	100766	113476	118176	156037	129872	87775.9	6935.78	8738.04	8347.28	NA	NA	NA	3590.58	935.704	2107.83	NA	953.388	NA	NA	488.233	NA	NA	NA	416.497
P05423	RPC4_HUMAN	POLR3D	DNA-directed RNA polymerase III subunit RPC4	16	398	183	45.98	NA	NA	489.995	12271.6	13980.3	11172.1	41053.1	53210.1	47905.4	176870	242377	214770	242613	215013	156732	21837.8	27695.5	27099.2	NA	NA	NA	4557.51	6455.55	14806.2	2546.72	2131.42	3398.53	936.155	629.071	153.412	1537.2	NA	864.093
P05455	LA_HUMAN	SSB	Lupus La protein	29	408	214	52.45	4869.57	11853	4523.72	28987.8	23877.4	30778.1	74937.3	122449	94270.6	466015	479894	546494	664826	537669	448087	42019	43792.8	28970	1375.48	1327.25	NA	18838.9	26152	33977.7	6197.48	4328.95	3813.97	1845.57	2103.73	4231.67	8427.85	3539.41	2767.93
P05549	AP2A_HUMAN	TFAP2A	Transcription factor AP-2-alpha	5	437	55	12.59	NA	675.493	NA	NA	2296.3	1605.33	5054.87	3830.2	5224.09	22569.3	36998.8	27033	37182.8	27079.7	23283.3	2019.61	1186.64	1589.36	NA	NA	NA	508	NA	NA	NA	871.754	NA	NA	NA	NA	NA	NA	NA
P05556	ITB1_HUMAN	ITGB1	Integrin beta-1	22	798	229	28.7	NA	NA	NA	6926.96	6747.87	6849.86	30360.7	45467.6	33966.3	282158	401480	369297	441059	420953	324991	17726.7	18386	22602.4	NA	NA	NA	7021.12	2513.8	6441.7	NA	1558.97	2367.87	NA	NA	NA	328.74	NA	NA
P05771	KPCB_HUMAN	PRKCB	Protein kinase C beta type	2	671	18	2.68	NA	NA	NA	NA	NA	NA	NA	153.003	NA	7384.83	5900.98	2190.04	9039.48	9289.09	8198.88	NA	NA	453.688	NA	NA	NA	NA	NA	NA	NA	NA	NA	NA	NA	NA	NA	NA	NA
P05783	K1C18_HUMAN	KRT18	Keratin, type I cytoskeletal 18	37	430	298	69.3	NA	5419.99	4054.18	66537.9	47269.4	62683.5	132236	162153	161343	1.1662e+06	1.25183e+06	1.42753e+06	2.09062e+06	1.65903e+06	1.71662e+06	23780.5	24378.3	14200.7	NA	NA	NA	20500.9	17364.5	35758.1	3607.41	4405.29	4603.44	3760.34	11516.9	4831.85	909.235	1361.27	668.068
P05787	K2C8_HUMAN	KRT8	Keratin, type II cytoskeletal 8	41	483	279	57.76	803.445	8351.61	13968.8	129503	117402	104405	258189	343140	307454	2.24782e+06	2.53481e+06	2.49103e+06	4.47026e+06	3.27707e+06	3.13308e+06	37286.3	49545.3	32488.9	NA	NA	NA	67346.5	70259.3	69600.9	18505.1	16316.1	19392.6	14632.7	20748.7	18595.4	4463.34	5930.82	5238.86
P06241	FYN_HUMAN	FYN	Tyrosine-protein kinase Fyn	3	537	38	7.08	NA	NA	NA	NA	NA	1887.19	2135.83	3182.64	1985.69	10856.8	14671.8	11898.1	10812.6	12376.3	11224.1	NA	NA	NA	NA	NA	NA	239.716	NA	NA	NA	NA	NA	NA	NA	NA	NA	NA	NA
P06280	AGAL_HUMAN	GLA	Alpha-galactosidase A	6	429	67	15.62	NA	NA	NA	1288.66	2192.67	1012.11	4484.11	3053.2	5828.7	24139.6	29327.7	30860.2	30387	28940.1	22504.9	NA	811.582	NA	NA	256.957	NA	557.401	NA	1019.65	284.667	NA	NA	NA	NA	NA	NA	NA	217.449
P06396	GELS_HUMAN	GSN	Gelsolin	5	782	66	8.44	NA	NA	NA	1240.04	3718.3	3317.1	549.023	NA	282.231	6255.2	4027.66	9168.53	NA	523.758	10462.3	NA	NA	NA	NA	NA	NA	3766.09	876.027	9119.55	NA	NA	4423.19	NA	NA	NA	NA	NA	NA
P06400	RB_HUMAN	RB1	Retinoblastoma-associated protein	35	928	349	37.61	NA	NA	346.05	7541.12	26240	16586.2	104155	105757	97339.5	583819	757376	734609	912780	880105	720510	26231.8	43588.9	25430.4	NA	NA	NA	6861.81	1217.04	8166.46	9108.01	721.262	2914.95	NA	2279.72	1323.36	626.993	1265.26	1255.6
P06454	PTMA_HUMAN	PTMA	Prothymosin alpha	6	111	39	35.14	1451.08	3426.28	4886.57	36602.3	15262.2	42101.3	41860.6	28268.2	31631.6	51347.7	52213	36443.3	95779.1	137284	124746	3409.81	6016.45	3601.96	1476.97	11259.3	1395.86	544.14	992.388	1387.13	1779.73	1212.63	2851.2	1228.43	1566.75	798.491	1592.39	493.532	722.904
P06493	CDK1_HUMAN	CDK1	Cyclin-dependent kinase 1	19	297	172	57.91	2266.31	11234.3	9865.51	74894.9	75829.1	74407.8	217971	238227	230917	1.03256e+06	1.13839e+06	1.18165e+06	1.72011e+06	1.41353e+06	1.29834e+06	87794.7	99321.9	71593.9	1451.14	1772.3	449.228	60120.3	58296	69550.2	32151.4	21497.9	21413	7834.9	12490.2	5506.14	21755.6	10228.1	18738.4
P06576	ATPB_HUMAN	ATP5F1B	ATP synthase subunit beta, mitochondrial	21	529	261	49.34	10708.9	20216.9	21880.1	94954.9	84438	104456	198146	212523	221114	683968	835528	757131	908465	962046	772701	62930.5	72121.4	48737.8	8534.22	18693	10578.4	68995.3	55156.4	83425.5	30064.6	20453	179772	11477.6	13554.7	13969	18410	16293.8	16670
P06709	TURBOID	TURBOID	TURBOID	40	319	265	83.07	NA	NA	820.636	4.15892e+06	2.6599e+06	3.76073e+06	9.37829e+06	9.96773e+06	1.32385e+07	4.53836e+07	4.39989e+07	4.72144e+07	5.84819e+07	48839656	4.98319e+07	4.09693e+06	5.90646e+06	3.5305e+06	8867.42	26690.5	14330.1	1.97597e+06	3.06438e+06	3.79552e+06	698130	879098	862640	103435	166560	133005	434515	191814	341704
P06730	IF4E_HUMAN	EIF4E	Eukaryotic translation initiation factor 4E	10	217	103	47.47	NA	1435.59	NA	57875.8	58434.8	56649.3	228694	258901	235406	1.07101e+06	1.44082e+06	1.22847e+06	1.46588e+06	1.24987e+06	1.14293e+06	52250.3	54327.5	50845.5	NA	449.516	NA	43703.3	41516.6	48441	10721.1	8502.5	6485.47	NA	3766.01	3447.68	5631.23	2022.1	7834.98
P06733	ENOA_HUMAN	ENO1	Alpha-enolase	25	434	267	61.52	27634.4	29570.9	51749.3	114182	91715.8	148246	217085	212642	235194	495043	734137	659389	1.03726e+06	1.44229e+06	1.25201e+06	51046.3	44260.7	44017.4	8621.41	50898.1	7399.23	43380.1	43101.7	49118.9	21912.2	9055.25	104006	4466.64	6106.18	11700	34080.1	18251.1	12545.4
P06737	PYGL_HUMAN	PYGL	Glycogen phosphorylase, liver form	33	847	323	38.13	620.923	NA	NA	19654.5	20936.9	14844.7	69762.5	57972.1	60370.2	320979	340800	343157	530448	428987	425124	2330.59	2782.76	3450.8	NA	NA	NA	1243.31	1769.66	3301.74	NA	NA	NA	548.476	583.474	NA	NA	NA	NA
P06744	G6PI_HUMAN	GPI	Glucose-6-phosphate isomerase	19	558	251	44.98	NA	NA	NA	32913	55319.5	87521.9	115052	92807.7	80083.2	250287	318338	265650	475101	488303	429141	16882.6	22198	10443.9	2460.03	534.084	NA	9782.82	8288.31	9425.92	1649.05	3890.09	17263.8	NA	2193.8	1310.35	1571.58	680.182	NA
P06748	NPM_HUMAN	NPM1	Nucleophosmin	18	294	163	55.44	18551.3	363314	227300	555435	383094	336032	947980	1.06075e+06	951131	4.51728e+06	4.22105e+06	5.12862e+06	6.6441e+06	5.56411e+06	5.82595e+06	269802	683617	395104	149798	151155	180726	248986	774830	332658	287812	251385	248832	95336.1	84302.9	75839.7	109665	77686.6	100757
P06753	TPM3_HUMAN	TPM3	Tropomyosin alpha-3 chain	6	285	37	12.98	982.879	NA	NA	749.669	552.018	750.349	4370.03	32565.8	4203.69	109856	47553.4	31117.1	51439.1	56741.5	47112.6	2505.36	1735.47	1229.25	NA	NA	NA	670.968	2795.43	3903.87	NA	1249.54	NA	NA	NA	NA	NA	NA	NA
P06756	ITAV_HUMAN	ITGAV	Integrin alpha-V	3	1048	30	2.86	NA	NA	NA	NA	NA	NA	NA	NA	NA	NA	30307.9	2806.06	3804.09	1024.03	5642.11	NA	NA	NA	NA	NA	NA	NA	NA	NA	NA	NA	NA	NA	NA	NA	NA	NA	NA
P07099	HYEP_HUMAN	EPHX1	Epoxide hydrolase 1	2	455	18	3.96	NA	NA	NA	8358.4	8593.15	901.423	NA	NA	NA	NA	NA	NA	NA	6677.21	NA	NA	NA	NA	NA	NA	NA	NA	NA	NA	NA	NA	NA	NA	2231.38	NA	NA	1865.82	NA
P07195	LDHB_HUMAN	LDHB	L-lactate dehydrogenase B chain	18	334	177	52.99	13300	9348.25	38087.3	209575	192113	226582	235498	170152	225000	472470	520151	513125	1.12952e+06	1.32445e+06	896263	44988.9	53024.5	32497.4	12498.8	28298.6	10232.4	38008.3	38685.6	50121.9	12153.7	11925	51017.6	3275.45	5112.2	4160.66	18675.3	16163.7	8535.58
P07196	NFL_HUMAN	NEFL	Neurofilament light polypeptide	20	543	177	32.6	NA	NA	426.475	12699.5	14128.6	12168.4	33543.8	45602.1	45577.6	171358	183601	195715	206514	184423	142777	7928.12	15449.7	13856.6	NA	406.812	NA	1110.23	7101.02	1636.77	287.544	480.24	98059.9	NA	1035.55	2668.71	954.069	1793.22	1883.84
P07197	NFM_HUMAN	NEFM	Neurofilament medium polypeptide	3	916	23	2.51	NA	NA	NA	NA	NA	NA	NA	NA	NA	NA	NA	NA	NA	NA	NA	NA	NA	NA	NA	NA	NA	NA	NA	NA	NA	NA	17243.5	NA	NA	NA	NA	NA	NA
P07199	CENPB_HUMAN	CENPB	Major centromere autoantigen B	5	599	57	9.52	NA	1249.22	614.157	2275.8	NA	4576.29	13830.4	16643.7	15638.7	54286.6	57937.9	59963.8	71775.5	59667.2	57711.4	NA	5873.18	5577.72	NA	NA	NA	8654.06	981.94	1174.37	NA	1096.86	584.551	NA	NA	NA	NA	NA	NA
P07203	GPX1_HUMAN	GPX1	Glutathione peroxidase 1	9	203	117	57.64	NA	752.647	NA	3147.26	1836.05	2952.59	12331.5	24667	19509.7	73965.7	96385.5	74965	94464.1	89659.8	86191.9	4051.39	738.614	4559.9	NA	NA	NA	4712.91	NA	4109.02	NA	332.043	598.054	NA	NA	451.183	NA	NA	NA
P07237	PDIA1_HUMAN	P4HB	Protein disulfide-isomerase	28	508	273	53.74	634.145	1789.73	2501.24	29855.2	23647.8	29285.7	71704.7	66133.8	62090.5	294004	326625	321974	367860	390038	354879	10394	21518.8	20207.3	NA	1775.01	NA	5990.3	7970.37	12144	2609.13	2028.25	3529.6	3584.22	3593.35	893.782	2340.88	2372.49	NA
P07339	CATD_HUMAN	CTSD	Cathepsin D	4	412	43	10.44	2689.74	5713.1	NA	2325.81	1398.7	1649.72	874.528	1040.26	1547.32	2543.51	7452.58	4489.12	4349.73	14290	13395.1	439.804	772.754	NA	689.598	593.344	NA	877.31	NA	3899.71	834.245	235.594	13151.9	886.024	455.613	449.765	745.587	NA	NA
P07355	ANXA2_HUMAN	ANXA2	Annexin A2	9	339	57	16.81	3051.72	15662	1416.78	23470.4	14740.7	14482.1	23631.2	38333.1	31893.7	280542	247311	252241	455215	293480	318227	23335.7	23330.2	14581.9	996.253	1392.31	NA	7652.51	9868.62	12715	2234.55	3056.95	4737.04	NA	2184.93	4900.37	832.035	1213.6	280.869
P07384	CAN1_HUMAN	CAPN1	Calpain-1 catalytic subunit	22	714	217	30.39	NA	3754.84	717.937	3042.99	8157.52	7291.52	48518	25289.8	27875.1	112720	157016	225771	249000	166181	204512	1338.72	2377.11	2040.79	NA	NA	NA	1569.68	1097.8	2788.76	617.988	423.424	3285.2	273.382	1781.03	433.883	NA	295.751	483.928
P07437	TBB5_HUMAN	TUBB	Tubulin beta chain	6	444	76	17.12	39102.3	69239.2	51672.1	287024	106170	279532	971976	914458	936789	3.49578e+06	4.41969e+06	4.58782e+06	4.82402e+06	4.17166e+06	4.04882e+06	226247	263729	230341	5581.98	17070	8277.49	157287	150100	213854	138573	137722	138501	41231.5	50349.4	44527.6	79728.4	56613.7	58117.1
P07737	PROF1_HUMAN	PFN1	Profilin-1	12	140	104	74.29	10898.3	14640.1	19350.1	54026.5	70535.6	78794.9	55352	63927.6	59825.5	69424.2	55569.9	56312.5	315600	359284	192677	12443.4	11808.5	10871.2	4805.24	11032	7388.37	10719.1	8180.23	19306.7	5226.41	7635.19	11335.9	4755.74	2864.39	7561.48	12830.4	577.082	3651.18
P07741	APT_HUMAN	APRT	Adenine phosphoribosyltransferase	6	180	63	35	NA	1433.12	3958.61	12143.9	14442.5	14167.1	25082.7	25362.8	26485.4	44241.9	43594	45353.1	74172.4	85918	63387.1	3924.39	4343.42	4363.86	NA	2762.47	1510.39	9357.59	6517.41	10851.5	1244.27	2375.32	4503.09	NA	914.897	924.518	2172.62	NA	NA
P07814	SYEP_HUMAN	EPRS1	Bifunctional glutamate/proline--tRNA ligase	97	1512	869	57.47	5122.52	20926.5	31815.2	264847	263638	299397	864164	897995	877943	3.82369e+06	4.24053e+06	4.36186e+06	4.84107e+06	4.38947e+06	3.95885e+06	303278	383016	290543	617.853	4782.14	5210.5	139120	129857	167672	65360.4	64744	66474.2	36483.4	46106	35569.3	39960.1	30115.8	43686.7
P07858	CATB_HUMAN	CTSB	Cathepsin B	9	339	92	27.14	NA	NA	NA	1645.79	NA	2275.33	4421.11	1559.95	2338.53	58386.9	83240.5	39110.1	58511.8	53231.7	38971.9	NA	1148.17	884.532	NA	NA	NA	NA	NA	NA	NA	NA	NA	NA	NA	NA	NA	NA	NA
P07900	HS90A_HUMAN	HSP90AA1	Heat shock protein HSP 90-alpha	39	732	319	43.58	3345.5	6957.56	30832.6	262461	293150	312350	585811	636031	611077	2.61556e+06	2.80733e+06	2.66441e+06	3.67866e+06	3.77201e+06	3.3722e+06	123218	149554	111511	1820.39	6353.51	1475.48	89149.2	72942.4	116166	37467.9	40918.5	66120.5	8980.61	14616.2	9966.06	16230.7	12026	13440.5
P07910	HNRPC_HUMAN	HNRNPC	Heterogeneous nuclear ribonucleoproteins C1/C2	11	306	95	31.05	26264.8	177083	175903	229846	229985	242191	464483	599415	574100	1.41207e+06	1.50201e+06	1.99689e+06	1.76171e+06	1.74618e+06	1.54126e+06	214461	214175	186191	18260.6	30127.7	16415	147622	119164	146860	73674.4	77488.4	75964.1	33018.8	47563.4	46304.6	65927.5	40046.7	33248.8
P07919	QCR6_HUMAN	UQCRH	Cytochrome b-c1 complex subunit 6, mitochondrial	3	91	27	29.67	NA	NA	NA	1916.35	565.667	1511.59	8721.98	12461.5	12571.3	63967.9	60658.6	82563.5	72620.4	79773	84105.7	1011.73	3100.43	614.995	NA	NA	NA	1425.38	2224.64	1298.52	NA	NA	309.473	NA	377.542	NA	NA	NA	NA
P07942	LAMB1_HUMAN	LAMB1	Laminin subunit beta-1	3	1786	32	1.79	NA	NA	NA	NA	NA	5646.1	NA	NA	NA	14007.6	7970.28	17366.8	16671.8	11235.4	1773.05	NA	NA	NA	NA	NA	NA	833.037	NA	NA	3679.07	NA	NA	NA	NA	NA	NA	NA	NA
P07947	YES_HUMAN	YES1	Tyrosine-protein kinase Yes	7	543	104	19.15	NA	141.254	866.358	2127.08	3160.58	6478.07	19287.2	18082.1	19808.5	78536	98388.2	101383	105570	89299.1	88518.8	6551.61	6601.13	788.113	NA	NA	NA	3962.49	NA	NA	NA	1689.82	1271.92	1069.66	NA	1444.41	2023.51	811.677	NA
P07948	LYN_HUMAN	LYN	Tyrosine-protein kinase Lyn	13	512	165	32.23	NA	NA	NA	5395.39	1719.96	NA	13648.5	11724	13657.2	73632.8	92550.1	91270.8	103420	91039.4	75840.5	1507.3	836.342	NA	NA	NA	NA	891.01	NA	1503.24	1014.26	NA	NA	NA	1329.4	NA	NA	146.208	NA
P07954	FUMH_HUMAN	FH	Fumarate hydratase, mitochondrial	5	510	75	14.71	NA	NA	NA	NA	615.229	2647.81	706.855	NA	3000.92	8339.16	15466.9	21449.9	26016.5	17608.4	19471.3	290.735	661.479	NA	NA	NA	NA	NA	NA	257.408	NA	NA	1654.13	NA	NA	NA	NA	NA	NA
P07992	ERCC1_HUMAN	ERCC1	DNA excision repair protein ERCC-1	6	297	63	21.21	NA	NA	NA	4983.75	NA	4105.11	16101.2	12916.3	14905	91144.2	105884	125702	124418	121187	99001.6	7883.86	5354.26	8892.16	NA	NA	NA	804.325	2612.93	NA	NA	1234.5	1284.22	NA	1721.3	NA	NA	NA	562.399
P07996	TSP1_HUMAN	THBS1	Thrombospondin-1	2	1170	23	1.97	419.436	623.58	1735.05	534.016	3358.97	865.371	NA	2693.77	2000.48	NA	2325.34	NA	NA	NA	NA	1130.36	NA	1836.09	499.56	830.73	NA	1835.33	NA	10873.7	1962.57	1069.19	1492.54	NA	NA	1552.22	NA	1190.83	1151.18
P08047	SP1_HUMAN	SP1	Transcription factor Sp1	3	785	52	6.62	NA	463.927	NA	769.249	NA	NA	4419.01	3077.5	4689.53	11261.2	15213.4	6808.97	25933.4	27670.2	16477.9	NA	NA	870.757	NA	NA	NA	NA	NA	NA	NA	574.325	NA	NA	NA	NA	NA	NA	NA
P08069	IGF1R_HUMAN	IGF1R	Insulin-like growth factor 1 receptor	10	1367	126	9.22	NA	NA	NA	NA	NA	1442.33	482.6	888.849	1246.03	25468.1	27473.3	23906.3	28865.5	20713.8	16593.4	NA	NA	NA	NA	NA	NA	922.817	NA	NA	NA	NA	NA	NA	NA	NA	NA	NA	NA
P08133	ANXA6_HUMAN	ANXA6	Annexin A6	10	673	124	18.42	NA	NA	NA	2056.05	2026.7	3196.87	5382.55	4228.86	7809.96	21859.7	14512.8	27724.5	36717.2	31444.9	28217.8	2847.08	1469.96	NA	NA	NA	NA	NA	NA	NA	NA	NA	14721.9	NA	NA	NA	NA	NA	NA
P08134	RHOC_HUMAN	RHOC	Rho-related GTP-binding protein RhoC	2	193	24	12.44	NA	NA	NA	NA	938.873	474.862	1851.74	1973.84	2650.07	7297.06	11266.4	8133.97	9403.93	10971.1	8520.97	NA	NA	NA	NA	NA	NA	NA	NA	1016.44	NA	665.878	NA	NA	NA	NA	NA	NA	NA
P08183	MDR1_HUMAN	ABCB1	ATP-dependent translocase ABCB1	6	1280	63	4.92	NA	447.016	NA	NA	NA	2467.07	2216.05	431.009	6421.17	12605.3	14787.1	22942.2	7873.99	21663.7	10605.3	NA	NA	NA	NA	NA	NA	NA	NA	644.022	NA	NA	NA	NA	NA	NA	NA	NA	NA
P08195	4F2_HUMAN	SLC3A2	4F2 cell-surface antigen heavy chain	17	630	191	30.32	NA	NA	NA	3431.02	2769.86	NA	11329.7	9216.21	15397.8	102604	134930	124067	170100	140422	126358	1742.87	NA	2289.49	NA	NA	NA	1347.13	425.35	663.431	NA	NA	6166.84	NA	NA	NA	NA	NA	NA
P08235	MCR_HUMAN	NR3C2	Mineralocorticoid receptor	10	984	113	11.48	NA	NA	NA	NA	NA	NA	16536.6	12230.9	13894.6	60700.1	67905.6	75945.1	65807	71268.2	56030.4	2537.78	2100.18	5372.91	NA	NA	NA	NA	1980.91	NA	NA	NA	NA	NA	NA	NA	NA	NA	NA
P08236	BGLR_HUMAN	GUSB	Beta-glucuronidase	2	651	29	4.45	NA	NA	NA	NA	321.042	NA	1050.05	NA	411.733	5973.16	6072.99	7246.93	6365.18	3523.93	5463.98	NA	NA	NA	NA	NA	NA	NA	NA	324.136	NA	NA	NA	NA	NA	NA	NA	NA	NA
P08237	PFKAM_HUMAN	PFKM	ATP-dependent 6-phosphofructokinase, muscle type	34	780	366	46.92	3075.28	1569.98	1043.82	33627.3	29131.2	41075.5	131278	130993	129140	588450	732563	684543	812190	681308	632148	51103.2	59947.9	38322.7	NA	1070.2	NA	12124.6	19082	23064.9	2594.69	7197.32	19093.2	3579.67	4808.81	3861.96	3737.61	2070.3	2631.69
P08238	HS90B_HUMAN	HSP90AB1	Heat shock protein HSP 90-beta	23	724	197	27.21	3263.48	7703.23	37305.9	207218	264954	281786	531331	596285	603541	2.28657e+06	2.63651e+06	2.27006e+06	3.51494e+06	3.3195e+06	2.83153e+06	107956	142373	106403	1710.22	8486.82	958.592	81496.8	76159.6	96985.4	49532.8	44418.8	54428.7	9202.55	22107.8	16381	31666.4	21950.5	27352.5
P08240	SRPRA_HUMAN	SRPRA	Signal recognition particle receptor subunit alpha	40	638	355	55.64	807.554	4546.76	1385.81	79980.4	63275.6	84907.1	364420	441956	408445	2.26514e+06	2.53783e+06	2.36544e+06	3.25014e+06	2.82484e+06	2.51339e+06	150807	153302	134492	NA	NA	NA	75960.3	75796.4	87891.2	22514.4	24550.9	17276.7	14265.7	20528.8	18206	16469.2	13966.1	15128
P08243	ASNS_HUMAN	ASNS	Asparagine synthetase [glutamine-hydrolyzing]	31	561	360	64.17	306.225	2508.99	3576.9	38586.2	32689.8	39503.1	113087	120962	132331	665813	749618	700949	1.06205e+06	900010	847549	32931.7	37759.1	32902.4	1861.91	797.209	192.472	33763.6	23540.8	35907.3	7703.65	8022.55	9256.31	3468.45	4508.83	2720.28	11272.1	1486.89	2076.81
P08397	HEM3_HUMAN	HMBS	Porphobilinogen deaminase	4	361	50	13.85	NA	NA	NA	NA	142.836	NA	490.464	1190.06	2451.97	9622.76	13746.3	11886.1	11264.5	16546	9980.24	744.282	NA	NA	NA	NA	NA	NA	NA	NA	NA	NA	NA	NA	NA	NA	NA	NA	NA
P08559	ODPA_HUMAN	PDHA1	Pyruvate dehydrogenase E1 component subunit alpha, somatic form, mitochondrial	14	390	113	28.97	264.237	2202.38	2016.82	13640.2	15513.7	23780.5	40409.3	46616.7	36214.4	114646	143188	108664	145888	152727	144407	7564.3	6016.18	5088.45	NA	NA	NA	6753.54	10732.3	16205.8	2550.25	3377.58	7125.27	NA	1779.13	1213.41	1418.02	1044.48	1695
P08574	CY1_HUMAN	CYC1	Cytochrome c1, heme protein, mitochondrial	13	325	137	42.15	3055.82	6511.18	8623.03	23030.5	26208.7	20125.3	48708.3	73226.5	82946.1	380777	354091	316303	464844	346709	357267	31588.2	37385.4	30686.1	972.425	4846.69	2504.93	34141.1	25571.6	40256.3	9482.63	5813.76	9584.08	2118.41	9817.7	5809.68	6013.77	10867.5	5156.23
P08579	RU2B_HUMAN	SNRPB2	U2 small nuclear ribonucleoprotein B''	9	225	97	43.11	NA	668.363	3462.62	25064.1	22785.7	20694.4	66786	83568.9	92216.9	321290	274547	264656	425358	310754	281412	54345.7	59301.9	44440.5	NA	NA	NA	15057.4	14101.1	14279.9	8788.31	10639.6	9240.01	7376.27	10869.1	3971.01	4200.19	3088.72	2547.82
P08581	MET_HUMAN	MET	Hepatocyte growth factor receptor	9	1390	103	7.41	NA	NA	NA	1554.12	NA	1255.03	678.015	564.095	1133.78	52117.7	57479.2	61672.2	63280	44350.6	33748.3	3610.5	NA	NA	NA	NA	NA	NA	NA	1065.02	NA	NA	NA	NA	NA	NA	NA	NA	NA
P08621	RU17_HUMAN	SNRNP70	U1 small nuclear ribonucleoprotein 70 kDa	24	437	173	39.59	1228.36	33160	19698.6	113045	82226.9	54308.4	258117	280178	257495	1.0428e+06	1.12282e+06	1.20836e+06	1.37237e+06	1.20667e+06	1.12809e+06	111240	137041	111367	7795.75	10532.7	6670.26	76924.8	57792.7	86498.9	42551.2	32022.3	37514.9	19417.5	29084.7	23127.5	30428.4	27015.8	35823.7
P08648	ITA5_HUMAN	ITGA5	Integrin alpha-5	3	1049	39	3.72	NA	NA	NA	NA	NA	NA	NA	NA	NA	16717.7	106331	NA	98273.9	84447.8	84917.8	NA	NA	NA	NA	NA	NA	NA	NA	NA	NA	NA	NA	NA	NA	NA	NA	NA	NA
P08651	NFIC_HUMAN	NFIC	Nuclear factor 1 C-type	7	508	65	12.8	NA	NA	NA	1902.64	NA	2101.04	NA	5976.72	3125.79	50091.4	69747.3	62413.3	61624.8	55034.7	48863.8	2172.3	2270.57	3595.31	NA	NA	NA	NA	NA	NA	NA	NA	NA	NA	NA	NA	NA	NA	106.065
P08670	VIME_HUMAN	VIM	Vimentin	59	466	352	75.54	65586.8	287526	435339	2.12867e+06	1.72131e+06	1.84205e+06	5.00859e+06	6.12998e+06	5.63904e+06	2.4899e+07	2.6313e+07	2.49884e+07	33721405	28535634	2.38979e+07	3.30763e+06	3.9355e+06	3.7762e+06	26945.3	39700.9	13159.6	1.08905e+06	908575	1.25747e+06	715282	604154	675974	380320	614497	512008	313092	266162	307952
P08708	RS17_HUMAN	RPS17	40S ribosomal protein S17	12	135	87	64.44	25892.2	35245.6	36884.9	98367.8	66476.8	67712.6	190052	222148	224857	635119	706352	644864	871355	837579	873097	61952.5	55663.4	53574.4	14967.4	8935.09	14525.5	82622.6	76111.6	92907.1	36441.8	26846.9	37296.8	21003.1	16996.5	27553.4	35394.1	22522	24603.3
P08727	K1C19_HUMAN	KRT19	Keratin, type I cytoskeletal 19	20	400	193	48.25	NA	NA	460.707	19429.1	14054	19089.9	40864.8	54799	38605.3	340070	415283	408155	789849	523602	479823	9872.39	15764.8	18381.4	NA	NA	NA	58047.2	20021.9	25859.7	2114.79	1854.73	588.944	1713.82	5991.56	1127.6	630.901	NA	1089.59
P08754	GNAI3_HUMAN	GNAI3	Guanine nucleotide-binding protein G(i) subunit alpha-3	9	354	91	25.71	NA	NA	479.964	6821.24	4864.12	4486.68	18893.9	22638.8	28121	125449	135930	111645	164664	130503	112704	7972.54	10513.8	7523.28	NA	NA	NA	4201.61	2370.25	3856.36	1737.11	1825.72	1233.14	NA	NA	892.56	NA	641.412	2102.18
P08758	ANXA5_HUMAN	ANXA5	Annexin A5	6	320	66	20.62	NA	NA	NA	12387.5	13285.9	21497.3	3997.53	600.851	1153.02	1177.59	2791.69	1699.63	4501.11	48173	25913.6	334.374	1753.2	NA	NA	NA	NA	NA	NA	4063.31	NA	NA	14493.9	NA	NA	NA	NA	885.344	NA
P08779	K1C16_HUMAN	KRT16	Keratin, type I cytoskeletal 16	17	473	176	37.21	135598	587300	18286	30422.5	92015.4	171778	3322.2	855.685	2151.93	248272	263621	2005.9	7594.8	27718.2	22629.6	6639.24	15651	173966	14857.6	15778.5	NA	70835.4	3889.94	23600.1	127123	9378.2	127917	9379.52	13640.3	41716.6	182990	1139.45	NA
P09001	RM03_HUMAN	MRPL3	39S ribosomal protein L3, mitochondrial	11	348	117	33.62	NA	1915.16	1512.97	7584.07	7418.13	2849.47	26687.6	31715.8	31699	106540	124865	125574	109090	106224	109688	4965.09	10341.5	10488.8	325.15	419.192	NA	6737.61	11566.6	9259.33	1585.73	1473.02	902.69	NA	812.742	1293.08	1066.48	1272.41	1166.65
P09012	SNRPA_HUMAN	SNRPA	U1 small nuclear ribonucleoprotein A	11	282	113	40.07	NA	1133.88	3098.82	15658.5	11402.2	12525.4	31131.4	30329.3	32543.5	126237	102922	147927	209192	170727	169485	15170.6	18099.6	13275.2	1653.54	1165.82	NA	2875.58	9433.89	9861.93	2366.97	1332.82	973.098	470.666	2805.72	3265.62	1018.86	NA	1830.8
P09104	ENOG_HUMAN	ENO2	Gamma-enolase	4	434	51	11.75	NA	NA	NA	NA	NA	NA	NA	NA	NA	3637.14	4865.16	7688.3	15639.6	8295.29	NA	NA	NA	NA	NA	NA	NA	NA	NA	NA	NA	NA	21836.8	NA	NA	NA	NA	NA	263.009
P09110	THIK_HUMAN	ACAA1	3-ketoacyl-CoA thiolase, peroxisomal	7	424	103	24.29	NA	NA	NA	NA	NA	NA	948.373	4222.72	1147.42	17251.6	24291.8	16697.3	24116	24413.5	18995.2	NA	NA	NA	NA	NA	NA	NA	NA	NA	NA	NA	NA	NA	NA	NA	NA	NA	NA
P09132	SRP19_HUMAN	SRP19	Signal recognition particle 19 kDa protein	10	144	72	50	NA	NA	NA	5175.38	3085.84	1353.72	24743.8	24476.4	21602.2	118057	132943	131803	205200	181666	170598	4452.51	15799.4	16212.5	NA	NA	NA	9035.81	8507.26	14272.1	550.756	3250.34	1037.56	NA	NA	NA	444.566	NA	NA
P09234	RU1C_HUMAN	SNRPC	U1 small nuclear ribonucleoprotein C	4	159	40	25.16	NA	907.021	NA	12410.8	10836.2	6162.5	28691.3	39815.3	39003.4	142650	145220	128227	166964	219081	187646	7349.8	9019.02	8987.12	NA	NA	NA	5748.46	3203.67	6758.88	2845.08	3759.29	4934.83	NA	2757.71	1953.96	1618.51	2246.6	4020.45
P09417	DHPR_HUMAN	QDPR	Dihydropteridine reductase	3	244	36	14.75	NA	NA	NA	NA	NA	NA	NA	NA	NA	NA	NA	NA	NA	NA	2164.06	NA	NA	NA	NA	NA	NA	NA	NA	NA	NA	NA	5988.16	NA	NA	NA	NA	NA	NA
P09429	HMGB1_HUMAN	HMGB1	High mobility group protein B1	11	215	67	31.16	NA	NA	NA	12064.9	6965.34	6449.27	20272.2	17598.7	15780	117046	141287	116478	188397	216434	180228	4442.01	3961.6	5253.39	NA	NA	NA	1108.28	4556.02	5001.3	767.422	NA	858.805	NA	NA	NA	NA	NA	555.583
P09471	GNAO_HUMAN	GNAO1	Guanine nucleotide-binding protein G(o) subunit alpha	5	354	61	17.23	NA	NA	NA	NA	NA	NA	NA	NA	NA	7087.09	9687.14	7659.05	11165.4	9516.02	17093.9	NA	NA	NA	NA	NA	NA	NA	NA	NA	NA	NA	26617.6	NA	NA	NA	NA	NA	NA
P09496	CLCA_HUMAN	CLTA	Clathrin light chain A	9	248	58	23.39	356.431	924.586	2854.48	19360.1	18788	23081.9	68451.8	68146.3	66347.7	215584	222484	197736	250964	225400	241944	13105.6	13271.3	12389.9	NA	721.967	NA	7579.71	7306.98	7274.22	442.091	1544.73	3493.54	NA	1646.84	1221.77	1106.46	866.502	NA
P09497	CLCB_HUMAN	CLTB	Clathrin light chain B	5	229	40	17.47	NA	NA	NA	2011.05	2509.27	NA	3502.85	9852.5	8328.12	19747.7	33320.1	50567.4	48695.4	30112.9	42735.3	666.225	398.008	1472	NA	NA	NA	NA	893.623	NA	NA	NA	540.14	NA	NA	314.107	246.858	NA	NA
P09543	CN37_HUMAN	CNP	2',3'-cyclic-nucleotide 3'-phosphodiesterase	28	421	230	54.63	NA	2088.57	2047.44	16774.6	24589.8	22317.2	84376.8	83357.8	71326.7	383665	433179	426160	447948	349461	375010	32638.7	38642.1	23108	NA	257.317	NA	16635.1	20774.8	28437.5	NA	5386.62	143579	897.347	2398.45	667.589	2753.82	664.096	1144.88
P09622	DLDH_HUMAN	DLD	Dihydrolipoyl dehydrogenase, mitochondrial	17	509	187	36.74	1559.48	907.661	1756.05	16531.5	20228.6	11949.2	51824.8	39772.3	53730.4	210756	235790	321310	249772	276390	220043	3696.15	1152.28	NA	NA	113.653	NA	16760.5	14180.6	17573	2185.76	1468.47	12582.4	NA	3556.49	501.225	1501.11	1091.24	639.469
P09651	ROA1_HUMAN	HNRNPA1	Heterogeneous nuclear ribonucleoprotein A1	15	372	104	27.96	NA	14659.9	38369.9	182366	138816	122300	384635	451850	404707	2.8213e+06	2.22216e+06	1.50548e+06	4.36356e+06	3.90097e+06	3.69536e+06	105511	92034.8	121913	1022.59	4330.05	813.705	30682.5	27985.3	33340.3	99498.2	81510.7	75816.9	21780	27787.5	17780.3	14925.6	13804.6	12136.2
P09661	RU2A_HUMAN	SNRPA1	U2 small nuclear ribonucleoprotein A'	20	255	135	52.94	1299.41	13772.4	2767.59	66162.6	68658.7	72426.7	296352	312689	297431	1.50707e+06	1.79512e+06	1.63748e+06	2.09943e+06	1.95817e+06	1.64904e+06	136223	145230	138616	923.097	735.524	NA	36083.8	42098.3	44999.7	41210	40442.5	42258.3	21139.8	24903.8	16857.4	17745.2	8688.61	11724.8
P09669	COX6C_HUMAN	COX6C	Cytochrome c oxidase subunit 6C	4	75	31	41.33	12077.6	11762.9	8365.96	25473.5	23648.9	11932.2	26821.3	13905.4	26375.8	42581.2	47083.1	56552.6	58839.1	71176.8	55051.2	3593.67	11772.6	8548.17	13447.2	7666.47	6462.94	21760.5	14275.5	20642.4	11875	6025.94	17656.8	4243.11	12301.8	2677.96	12193.2	3367.02	12382
P09874	PARP1_HUMAN	PARP1	Poly [ADP-ribose] polymerase 1	69	1014	551	54.34	13136.1	356021	207324	212149	185751	176545	650633	1.13762e+06	918642	2.40819e+06	3.01272e+06	3.18221e+06	4.30511e+06	4.11404e+06	4.51545e+06	280147	375861	296267	17579.7	36504.3	31788.8	88382	167381	152842	80963.8	87387	73605	42377.4	45912.6	43544.6	84577.7	25710.4	40302.4
P09884	DPOLA_HUMAN	POLA1	DNA polymerase alpha catalytic subunit	79	1462	715	48.91	NA	NA	NA	45417.5	51169.4	54937.2	345069	374076	349356	1.80767e+06	2.21196e+06	2.32096e+06	2.77398e+06	2.33624e+06	2.25033e+06	186785	194665	176447	NA	NA	NA	31369.5	23110.2	31453.2	23663.6	22991.1	19042.9	9934.23	16727.7	11842.1	3522.16	4629.16	2380.58
P09936	UCHL1_HUMAN	UCHL1	Ubiquitin carboxyl-terminal hydrolase isozyme L1	10	223	121	54.26	NA	931.88	2401.56	33932.4	23706.4	38333.9	58788.7	58444.9	54090.2	151842	151655	173567	210717	261899	218186	14400.8	14669.5	8872.81	NA	731.282	NA	8183.04	4458.54	22071.6	2263.42	875.058	35615.9	1399.13	495.952	NA	970.87	1401.59	1485.55
P09958	FURIN_HUMAN	FURIN	Furin	3	794	29	3.65	NA	NA	NA	NA	NA	NA	2019.54	1301.44	NA	15244.7	19254.4	17525	18647.3	11324.9	11196.9	NA	NA	490.857	NA	NA	NA	NA	NA	NA	NA	NA	NA	NA	NA	NA	NA	NA	NA
P09960	LKHA4_HUMAN	LTA4H	Leukotriene A-4 hydrolase	14	611	175	28.64	NA	NA	NA	18187.8	14344.2	25325.8	14626.5	16024.8	19201	30089.9	36036.9	39573.6	91386.5	103266	76212.2	NA	1154.04	162.92	322.024	NA	NA	826.852	NA	616.596	466.908	NA	461.592	NA	NA	NA	703.799	NA	NA
P09972	ALDOC_HUMAN	ALDOC	Fructose-bisphosphate aldolase C	3	364	43	11.81	NA	NA	NA	NA	NA	NA	NA	NA	NA	NA	NA	NA	NA	NA	NA	NA	NA	NA	NA	NA	NA	NA	NA	NA	NA	NA	27574	NA	NA	NA	NA	NA	NA
P0C1Z6	TFPT_HUMAN	TFPT	TCF3 fusion partner	2	253	25	9.88	NA	NA	NA	497.574	493.141	NA	1725.57	2690.48	3683.19	12177.6	11303.5	11794.5	14512.9	5673.27	9063.93	520.532	NA	NA	NA	NA	NA	NA	NA	945.785	NA	802.384	NA	NA	NA	NA	693.705	NA	NA
P0C2W1	FBSP1_HUMAN	FBXO45	F-box/SPRY domain-containing protein 1	4	286	42	14.69	NA	NA	NA	896.215	NA	NA	2249.12	646.346	4751.06	16202.3	18256.8	19623.3	21274.7	8893.74	7131.42	3358.74	6717.26	1818.23	NA	NA	NA	1967.15	NA	1948.42	312.112	NA	NA	NA	NA	NA	NA	NA	NA
P0C7P0	CISD3_HUMAN	CISD3	CDGSH iron-sulfur domain-containing protein 3, mitochondrial	2	127	21	16.54	NA	NA	NA	NA	NA	1023.19	2199.85	4791.28	5864.72	14331.4	18706.5	15215.9	9096.65	8202.34	7052.64	985.28	NA	NA	NA	NA	NA	1139.76	1159.58	1150.81	NA	NA	NA	NA	NA	NA	NA	NA	NA
P0C7T5	ATX1L_HUMAN	ATXN1L	Ataxin-1-like	9	689	102	14.8	NA	NA	NA	1204.51	1057.62	4719.75	9364	11170.7	13380.1	50325.4	59141	78569.4	73840.5	82996	69499.5	2181.48	2558.34	827.436	NA	NA	NA	NA	NA	265.219	212.89	NA	911.617	NA	NA	NA	NA	NA	189.121
P0CAP2	GRL1A_HUMAN	POLR2M	DNA-directed RNA polymerase II subunit GRINL1A	21	368	213	57.88	NA	NA	NA	6500.64	5851.18	4610.17	65136.6	68827.8	68066.1	195788	232615	241867	261463	242328	215089	22574.6	24987.8	20470.2	NA	NA	NA	16200.5	12919.1	13122.6	3444.49	4344.82	3297.14	678.056	5603.62	2460.49	NA	1179.62	NA
P0CG13	CTF8_HUMAN	CHTF8	Chromosome transmission fidelity protein 8 homolog	2	121	17	14.05	NA	NA	NA	292.238	250.961	167.452	2019.12	2745.47	1433.49	6001.15	5874.39	10394	9215.06	10644.5	6762.51	NA	1042.81	555.598	NA	NA	NA	NA	NA	NA	NA	NA	NA	NA	NA	NA	NA	NA	NA
P0CG40	SP9_HUMAN	SP9	Transcription factor Sp9	2	484	33	6.82	NA	123.006	NA	NA	518.023	NA	827.036	NA	4109.25	NA	7109.82	9649.5	4295.18	6625.21	8498.26	NA	3019.8	2002.91	NA	NA	NA	NA	NA	NA	NA	NA	NA	NA	NA	NA	NA	NA	NA
P0DMB2	CH088_HUMAN	C8orf88	Uncharacterized protein C8orf88	2	117	31	26.5	NA	NA	NA	NA	1057.3	NA	8068.47	NA	4369.9	26172.7	35982.9	35303.8	45068	40634.6	37603.4	1997.2	NA	NA	NA	NA	NA	NA	NA	NA	NA	NA	NA	NA	NA	NA	NA	NA	NA
P0DMW3	SIML1_HUMAN	SMIM10L1	Small integral membrane protein 10-like protein 1	2	68	28	41.18	NA	NA	NA	NA	NA	NA	NA	4714.49	4003.04	6381.01	14315	19133.5	12508.1	16098.8	11274.6	NA	NA	NA	NA	NA	NA	NA	NA	NA	NA	NA	NA	NA	NA	NA	NA	NA	NA
P0DPB6	RPAC2_HUMAN	POLR1D	DNA-directed RNA polymerases I and III subunit RPAC2	7	133	68	51.13	NA	NA	NA	3298.76	3119.14	2224.49	10966.5	4297.31	8169.1	60881.8	54919.7	45029.6	80762.7	48071.6	52903.1	5821.29	6724.31	2992.06	NA	NA	NA	2532.04	2991.64	3117.21	1154.57	1681.41	2547.84	NA	419.643	NA	NA	NA	1312.27
P10070	GLI2_HUMAN	GLI2	Zinc finger protein GLI2	14	1586	176	11.1	NA	NA	385.123	4843.18	NA	1324.08	11214.2	5032.24	15140.4	44638.8	53063.7	59032.4	52015.4	87064.7	52823.1	2154.98	753.16	1741.27	NA	NA	NA	NA	NA	1134.07	NA	152.098	2842.08	NA	NA	NA	NA	NA	NA
P10071	GLI3_HUMAN	GLI3	Transcriptional activator GLI3	18	1580	242	15.32	NA	NA	NA	2387.25	1238.57	1633.93	12961.9	13095.3	9325.2	61724.8	77860.4	66000.6	95833.1	82160.6	70081.1	1881.72	2533.8	4450.86	NA	NA	NA	NA	1850.78	NA	NA	NA	NA	NA	NA	NA	NA	NA	NA
P10155	RO60_HUMAN	RO60	RNA-binding protein RO60	17	538	188	34.94	1116.23	2315.06	2012.01	8077.87	15262.9	15786.7	31919.6	48096.7	22691.3	159473	233960	224818	299509	268061	241911	3025.95	2710.59	2232.31	NA	649.437	NA	2162.33	3656.89	2195.96	644.633	411.781	NA	NA	580.693	918.714	808.69	NA	NA
P10244	MYBB_HUMAN	MYBL2	Myb-related protein B	28	700	339	48.43	NA	NA	NA	2271.45	4819.52	2812.43	42101.6	41360	56926.2	275860	352027	359239	358074	326517	304893	17989.8	22163.5	15023.2	NA	NA	NA	2371.81	2100.18	4051.75	3875.58	561.18	3433.82	747.258	208.87	NA	908.215	NA	NA
P10321	HLAC_HUMAN	HLA-C	HLA class I histocompatibility antigen, C alpha chain	10	366	96	26.23	NA	NA	249.871	1720.45	1642.2	3031.63	10106.4	10433.5	11838.9	72295.4	73323.7	75606.6	85889.4	86395	67495	2909.94	1071.57	1011.01	NA	NA	NA	955.58	939.029	1155.64	513.043	619.973	509.748	NA	NA	304.427	NA	NA	NA
P10398	ARAF_HUMAN	ARAF	Serine/threonine-protein kinase A-Raf	19	606	200	33	NA	NA	NA	18558.3	13098.6	8624.07	60529.3	55703.1	55643.7	305300	384427	327810	439498	360516	357521	22776.1	29402.2	19450.7	NA	NA	NA	9933.15	9338.68	13731.7	4374.56	3770.01	5357.22	1358.03	1179.55	1840.23	3139.89	655.809	1069.78
P10515	ODP2_HUMAN	DLAT	Dihydrolipoyllysine-residue acetyltransferase component of pyruvate dehydrogenase complex, mitochondrial	12	647	136	21.02	NA	NA	NA	8868.59	2030.35	12462.5	26317.7	26756.8	23850.8	77592.4	63082.4	73301.4	90847.9	70221.8	58060.6	724	NA	375.697	382.712	NA	NA	5989.73	1187.54	NA	NA	NA	1999.29	NA	NA	489.521	NA	NA	NA
P10586	PTPRF_HUMAN	PTPRF	Receptor-type tyrosine-protein phosphatase F	17	1907	200	10.49	NA	NA	NA	1424.04	622.018	2746.07	6839.18	6487.59	4450.12	51863.3	104786	59323.3	127402	34486.4	62367.8	NA	2820.09	NA	NA	NA	NA	NA	1763.05	819.026	NA	NA	NA	NA	NA	NA	NA	NA	NA
P10588	NR2F6_HUMAN	NR2F6	Nuclear receptor subfamily 2 group F member 6	6	404	83	20.54	NA	NA	NA	2552.19	NA	2559.05	1201.86	2569.62	2509.65	9193.82	19737.7	39914.7	35058.4	37807.1	21433.7	NA	NA	NA	NA	NA	NA	NA	NA	NA	NA	NA	1312.03	321.46	1408.03	969.022	NA	386.813	NA
P10599	THIO_HUMAN	TXN	Thioredoxin	7	105	55	52.38	6861.48	33190	12112.5	200544	201289	205841	577267	636898	610047	2.87672e+06	3555112	3.23985e+06	3.81315e+06	2.57798e+06	2432098	332554	697037	572466	7429.6	14891	6761.59	252516	226014	281301	82206.5	77621.9	76326.8	46198.2	106779	92782.6	73805.3	64702.1	66325.3
P10606	COX5B_HUMAN	COX5B	Cytochrome c oxidase subunit 5B, mitochondrial	3	129	31	24.03	NA	NA	NA	NA	2078.37	2528.84	5265.65	5334.59	2586.49	5097.27	6927.4	7052.95	9245.59	16780.9	16069.1	NA	NA	NA	NA	NA	NA	NA	NA	NA	564.927	NA	1630.82	NA	NA	NA	NA	NA	NA
P10620	MGST1_HUMAN	MGST1	Microsomal glutathione S-transferase 1	5	155	47	30.32	NA	1025.72	330.791	1129.96	1007.46	1293.5	6347.42	8285.6	8452.26	27117	29969.7	26408.1	31718.1	18330.8	20488.3	2111.96	885.207	498.924	NA	354.183	NA	1413.2	1990.94	1507.77	NA	710.906	NA	NA	NA	NA	644.072	NA	NA
P10636	TAU_HUMAN	MAPT	Microtubule-associated protein tau	24	758	251	33.11	NA	NA	NA	3848.17	930.717	3131.68	20456.1	23537.5	23334.1	183658	214799	195201	243237	261396	244700	9561.55	8408.31	7975.35	NA	NA	NA	3920.95	5399.93	3708.72	NA	NA	4327.18	NA	NA	2033.8	916.163	1024.65	309.175
P10644	KAP0_HUMAN	PRKAR1A	cAMP-dependent protein kinase type I-alpha regulatory subunit	18	381	171	44.88	NA	NA	NA	12767.1	9560.18	8656.8	79708.1	82699.2	80584.4	202192	254023	319800	300656	288409	251763	42061.2	52536.6	41884.5	NA	NA	NA	24815.6	20647.3	22169.4	3754.13	5557.13	6951.45	1681.59	2093.49	3917.71	2467.05	NA	3561.45
P10768	ESTD_HUMAN	ESD	S-formylglutathione hydrolase	7	282	103	36.52	NA	NA	NA	4269.13	5336.91	5401.11	10387.1	7456.03	9362.78	17374.3	28953	23232.4	30166	50145.2	26861.3	NA	1127.01	NA	NA	NA	NA	NA	1116.84	382.382	NA	NA	2214.55	NA	NA	NA	NA	NA	271.38
P10809	CH60_HUMAN	HSPD1	60 kDa heat shock protein, mitochondrial	47	573	363	63.35	47954.5	67434.2	73287.5	493698	428452	524654	1.12287e+06	1.23992e+06	1.19283e+06	4.50093e+06	4.90112e+06	4.99901e+06	5.0529e+06	5.01737e+06	4.65437e+06	298091	331362	243645	27026.4	42255.1	25115.1	304764	281852	365078	113306	112161	139420	40807.6	76703.6	72274.1	94128.6	80607.2	67465.3
P10909	CLUS_HUMAN	CLU	Clusterin	5	449	61	13.59	398.92	NA	NA	NA	NA	1287.68	2062.63	NA	1543.19	18339.9	5955.22	23528.9	29484.2	29503.8	13637.9	NA	NA	NA	174.003	NA	NA	NA	NA	1154.46	NA	NA	NA	300.007	NA	NA	NA	NA	NA
P11021	BIP_HUMAN	HSPA5	Endoplasmic reticulum chaperone BiP	44	654	342	52.29	5420.32	14496.4	10042.4	113289	102472	128052	383704	426988	422789	2.56084e+06	2.82778e+06	2.77536e+06	2.66956e+06	2.46103e+06	2.29307e+06	156922	167306	141688	1060.05	7939.86	1114.06	50165.4	50292	65331.6	19364.6	18120.6	23716.3	14915.9	23632.6	18086.2	11778.1	8541.66	8965.61
P11047	LAMC1_HUMAN	LAMC1	Laminin subunit gamma-1	8	1609	112	6.96	NA	NA	NA	NA	NA	369.711	510.105	2335.14	NA	21057.2	17317.6	17314.6	18317.1	17214.4	14333	248.825	NA	NA	NA	NA	NA	NA	NA	NA	NA	NA	NA	NA	NA	NA	NA	NA	NA
P11137	MTAP2_HUMAN	MAP2	Microtubule-associated protein 2	8	1827	114	6.24	NA	NA	NA	NA	NA	NA	2201.18	2668.07	3151.08	17854	24318.3	22558	32156.5	23516.1	31518.8	738.186	1664.04	NA	NA	NA	NA	1088.19	NA	2480.53	NA	337.009	1585.26	NA	NA	NA	NA	NA	NA
P11142	HSP7C_HUMAN	HSPA8	Heat shock cognate 71 kDa protein	29	646	284	43.96	15443.7	30968.1	40905.3	627412	568490	615102	1.76173e+06	2.05406e+06	1.96339e+06	6.59157e+06	7.90589e+06	7.67157e+06	1.0146e+07	8.7893e+06	9.10173e+06	666261	704254	628902	7178.02	17021.9	5261.35	343878	283547	390130	383203	382755	382584	79341.4	109801	105654	94110.7	53591.5	66861.9
P11166	GTR1_HUMAN	SLC2A1	Solute carrier family 2, facilitated glucose transporter member 1	10	492	75	15.24	NA	NA	660.512	8839.15	4957.54	6074	27977.4	36077.4	34995.1	130169	154016	163456	184260	172516	166191	12748.5	9199.83	6941.66	NA	261.603	428.164	3456.89	2459.05	4017.9	2558.89	1545.73	3630.93	1082.72	NA	2943.28	518.352	1753.92	1047.6
P11171	EPB41_HUMAN	EPB41	Protein 4.1	40	864	394	45.6	NA	NA	NA	35578.4	36244.4	44857.2	195114	231675	203517	1.16232e+06	1.34079e+06	1.28714e+06	1.55108e+06	1.36459e+06	1.31846e+06	89305.2	103663	89083.6	NA	NA	NA	34844.9	30024.2	33882.2	8697.35	7334.49	9216.17	5341.57	7697.8	3118.55	5479.99	2783.42	5177.27
P11172	UMPS_HUMAN	UMPS	Uridine 5'-monophosphate synthase	15	480	161	33.54	NA	NA	NA	2456.78	5078.32	3723.99	16589.9	15060.3	27495	95748.8	122116	117612	168929	143332	125706	2811.75	2342.67	2930.23	NA	NA	NA	2044.3	697.933	3466.19	707.058	NA	NA	NA	NA	NA	NA	NA	NA
P11177	ODPB_HUMAN	PDHB	Pyruvate dehydrogenase E1 component subunit beta, mitochondrial	12	359	141	39.28	3966.67	6334.51	7339.39	25092.2	21470.2	34439	80883.9	72763.7	84209	214610	305840	249247	340378	363070	356839	19387.7	21907.1	15262.8	4976.46	8767.93	8665.76	29721.9	24315.2	38501.5	15739.4	10470.1	23261.2	3645.53	8332.15	4225.92	17945.5	5570.37	9402.48
P11182	ODB2_HUMAN	DBT	Lipoamide acyltransferase component of branched-chain alpha-keto acid dehydrogenase complex, mitochondrial	6	482	82	17.01	NA	NA	NA	NA	2330.78	2009.98	4693.78	5103.42	2336.53	14054.3	20991.6	26862.8	21937.5	22494	20205.7	452.161	NA	852.766	356.479	NA	NA	628.807	1157.45	1441.15	NA	NA	NA	NA	NA	NA	214.048	NA	NA
P11216	PYGB_HUMAN	PYGB	Glycogen phosphorylase, brain form	32	843	327	38.79	NA	586.117	1196.99	9739.09	4793.36	15821.9	40516	35465.8	43367.5	153037	202118	160967	254461	262069	226015	1972.67	5906.77	1105.91	NA	NA	NA	520.482	NA	2943.57	NA	NA	13994.8	NA	NA	NA	NA	NA	808.963
P11217	PYGM_HUMAN	PYGM	Glycogen phosphorylase, muscle form	2	842	44	5.23	NA	NA	NA	NA	NA	NA	NA	1407.06	1451.06	NA	3197.11	8312.96	6188.23	NA	8230	NA	NA	NA	NA	NA	NA	NA	NA	NA	NA	NA	NA	NA	NA	NA	NA	NA	NA
P11233	RALA_HUMAN	RALA	Ras-related protein Ral-A	2	206	31	15.05	NA	NA	NA	NA	NA	NA	1712.09	717.909	340.068	4049.1	5415.3	5751.45	5521.35	6097.64	4338.78	NA	354.009	NA	NA	413.009	NA	786.019	NA	NA	NA	NA	NA	NA	NA	NA	NA	NA	NA
P11274	BCR_HUMAN	BCR	Breakpoint cluster region protein	47	1271	486	38.24	NA	NA	NA	17643.5	16757.2	21771.3	147310	181256	172852	761093	904770	846605	1.02207e+06	868949	719678	73748.8	90324.2	76665.5	NA	NA	NA	79062.6	64648.8	91215.4	16603.9	15539	15057	352.593	4051.27	2453.67	5898.6	1925.26	8088.58
P11310	ACADM_HUMAN	ACADM	Medium-chain specific acyl-CoA dehydrogenase, mitochondrial	10	421	118	28.03	3834.87	1835.62	3101.87	12591.8	12119.4	15950.8	26854.7	21772.2	27790.5	73178	62396.5	86683	76524.7	93200.6	77177.4	6994.43	6253.98	3368.1	2888.26	4523.34	3450.48	7950.8	12976.8	17165	4775.35	5372.1	5910.19	824.447	4736.82	2180.41	3375.76	3929.21	1166.77
P11387	TOP1_HUMAN	TOP1	DNA topoisomerase 1	20	765	220	28.76	10617.3	17736.1	20443.6	43109.9	21990.6	29228.4	42708.7	57694.1	53468.8	91529.4	96365.4	109599	194446	139377	163852	38194	43949.3	35662.2	6875.72	15249.1	15302.6	39759.9	53840.2	66810.1	31299.9	27799.7	26979.5	5166.09	26044.2	20061.9	39162.2	18330.9	9409.01
P11388	TOP2A_HUMAN	TOP2A	DNA topoisomerase 2-alpha	31	1531	362	23.64	NA	15153.9	32073.1	12170.6	10832.3	14711.6	37316.5	71164.3	68123.9	184724	168440	249795	241938	185144	243358	15957.6	11868.6	14028.9	514.358	1371.48	2069.07	14181	12514.7	19910.8	3691.57	5322.14	3143.67	1209.41	2069.34	838.252	2440.72	752.151	3043.89
P11413	G6PD_HUMAN	G6PD	Glucose-6-phosphate 1-dehydrogenase	34	515	341	66.21	565.557	348.861	863.885	28077.8	19919.5	24057.4	84191.8	81755.8	84417.8	488771	595503	624028	897073	765385	713514	27297.2	23150.9	27694	NA	694.976	NA	14608.1	10659.4	20427.2	1918.92	3534.12	1601.1	1148.45	678.117	1207.98	1623.37	NA	1947.24
P11441	UBL4A_HUMAN	UBL4A	Ubiquitin-like protein 4A	9	157	100	63.69	NA	407.756	NA	6759.65	4296.75	9285.23	21435.2	18582.4	21383	84889.7	96719.2	102223	128860	106214	108384	2888.27	10553.2	2940.48	NA	NA	NA	611.146	0	227.489	1511.32	1093.04	1296.83	NA	NA	500.508	NA	NA	NA
P11473	VDR_HUMAN	VDR	Vitamin D3 receptor	2	427	26	6.09	NA	NA	NA	NA	NA	NA	NA	NA	NA	NA	4531.16	5956.22	7020.22	1483.03	NA	NA	NA	NA	NA	NA	NA	NA	NA	NA	NA	NA	NA	NA	NA	NA	NA	NA	NA
P11474	ERR1_HUMAN	ESRRA	Steroid hormone receptor ERR1	2	423	21	4.96	NA	NA	NA	NA	NA	NA	1934.27	1610.27	821.028	3497.13	9454.9	3582.13	10364.8	8548.48	7385.01	351.016	633.023	473.021	NA	NA	NA	NA	NA	NA	NA	NA	NA	NA	NA	NA	NA	NA	NA
P11498	PYC_HUMAN	PC	Pyruvate carboxylase, mitochondrial	69	1178	702	59.59	2.45139e+06	2.9103e+06	2.41061e+06	2.63677e+06	2.75102e+06	2.90675e+06	3.25467e+06	3.68302e+06	3.3711e+06	3.6514e+06	4.5227e+06	4.19022e+06	2.72897e+06	2.53951e+06	2.25353e+06	2.47663e+06	2.72981e+06	2.24684e+06	1.61186e+06	2.04666e+06	2.18647e+06	4.61936e+06	4.20041e+06	5.01912e+06	2.40611e+06	2.30687e+06	2.28629e+06	1.77469e+06	2.43669e+06	2.29347e+06	3.04966e+06	1.9961e+06	2.63361e+06
P11532	DMD_HUMAN	DMD	Dystrophin	12	3685	138	3.74	NA	NA	NA	NA	NA	NA	4259.02	4081	3826.35	36126.8	29026.7	36285	73442.4	54077.2	36185.3	324.013	851.912	2987.45	NA	NA	NA	NA	NA	NA	NA	NA	NA	NA	NA	NA	NA	NA	NA
P11586	C1TC_HUMAN	MTHFD1	C-1-tetrahydrofolate synthase, cytoplasmic	53	935	521	55.72	14636.7	18890.4	25974	175774	130962	160513	440401	453829	435684	1.41936e+06	1.85572e+06	1.85721e+06	2.27639e+06	2.14542e+06	1.97171e+06	131570	161675	128798	5424.76	13854.9	9591.89	103863	83437.8	124933	31033.5	33648.2	28936.6	12360.5	29917	14684	37466.2	20543.4	21075.2
P11717	MPRI_HUMAN	IGF2R	Cation-independent mannose-6-phosphate receptor	79	2491	833	33.44	NA	NA	NA	30370.1	35173.4	39604	135113	199340	182788	1.21289e+06	1.41731e+06	1.43471e+06	1.80691e+06	1.47872e+06	1.41194e+06	41854.5	49339.6	41044.9	NA	NA	NA	11992.7	3477.37	11437.1	2576.74	627.192	4214.62	NA	1607.6	3274.98	699.731	642.317	1245.42
P11802	CDK4_HUMAN	CDK4	Cyclin-dependent kinase 4	14	303	156	51.49	NA	NA	2288.57	12514.5	9529.37	10745.5	41128.3	63134.8	49085.8	203743	232275	204983	268415	281049	246075	12911.7	7671.61	7393.53	NA	NA	NA	4678.84	6862.96	7383.81	1176.65	1328.08	3266.87	NA	1428.32	NA	1799.53	178.987	1516.53
P11940	PABP1_HUMAN	PABPC1	Polyadenylate-binding protein 1	14	636	150	23.58	1197.82	29515.8	13542.1	166237	137593	147549	391288	425133	417857	1.20514e+06	1.37871e+06	1.41414e+06	1433460	1.50231e+06	1.42179e+06	138167	139350	122427	3537.6	4979.38	1779.63	132019	128353	165521	52286	49901.6	59033.7	17405.8	24678.8	21094.1	44577.2	25985.1	38833.4
P12004	PCNA_HUMAN	PCNA	Proliferating cell nuclear antigen	16	261	158	60.54	2354.02	4858.12	8154.47	39390.8	40624.2	51767.9	102016	112818	110113	332545	372049	387787	455902	482152	404844	19988.8	29937.5	22590.6	332.084	4540.78	2929.2	14430.6	20214.9	25584	8219.34	5973.95	4030.98	1225.63	5730.8	2475.06	3196.56	NA	3755.92
P12035	K2C3_HUMAN	KRT3	Keratin, type II cytoskeletal 3	2	628	21	3.34	NA	3800.13	NA	1604.05	NA	NA	NA	NA	NA	NA	NA	NA	NA	NA	NA	NA	NA	NA	NA	NA	NA	NA	NA	22573.6	NA	NA	NA	NA	NA	NA	NA	NA	NA
P12081	HARS1_HUMAN	HARS1	Histidine--tRNA ligase, cytoplasmic	18	509	158	31.04	NA	827.157	NA	5289.48	8755.58	10081.8	34725.6	37484.6	46828.1	192499	265173	244007	375492	319906	264648	10802.8	18022.2	13742.3	NA	NA	NA	6696.23	4748.17	10102.6	1339.54	723.793	2204.5	NA	NA	NA	900.371	NA	NA
P12235	ADT1_HUMAN	SLC25A4	ADP/ATP translocase 1	4	298	40	13.42	1177.06	5289.4	5164.47	16133.1	18963.9	19463	39452.5	45844.5	46359.8	138922	134965	157648	175916	122594	103924	18018.5	15701.7	15701.5	2144.55	3684.25	NA	17999.2	16366.3	21245.8	6771.57	4140.94	27756.3	2832.07	6785.99	3403.66	7161.69	4184.98	2113.77
P12236	ADT3_HUMAN	SLC25A6	ADP/ATP translocase 3	7	298	55	18.46	13598.3	19512.4	19146.1	95753.5	76352.1	76596.7	229469	223038	223589	658606	665223	771755	768870	574208	556960	80551.3	84640.6	71514.7	2735.56	13019	12568.9	71888.9	69362.9	99013.6	36177.1	28287.9	34868.3	13660.5	22798.4	20329.4	29349	24366	23533.4
P12268	IMDH2_HUMAN	IMPDH2	Inosine-5'-monophosphate dehydrogenase 2	27	514	227	44.16	278.339	6763.94	5910.2	42532	44995.2	51637.8	167826	167184	156668	643898	745298	732188	958870	870964	848058	39540.6	48903.3	36628	NA	1083.54	NA	21900.7	25919.9	32627.1	7432.33	9985.28	8546.17	1352.35	7436.27	2571.7	9410.59	4829.35	6750.17
P12270	TPR_HUMAN	TPR	Nucleoprotein TPR	120	2363	1113	47.1	NA	505.243	NA	72163.4	66912.6	98373	281733	316471	326596	1.65405e+06	1.93252e+06	2.03372e+06	2.36007e+06	2.15139e+06	1.7939e+06	117461	137528	104748	NA	NA	NA	7368.32	8867.95	14794.7	10090.5	4349.23	5505.05	3356.32	9413.69	4212.17	120.96	1384.91	2062.08
P12277	KCRB_HUMAN	CKB	Creatine kinase B-type	15	381	177	46.46	11374.5	19311.2	33722.7	132773	121404	138887	163403	164229	171020	323015	333209	334132	753643	609125	562695	37251.9	42417.2	35767.7	8996.45	29220.4	6358.14	25324.8	31102.7	36519.1	8063.94	11904.9	152066	8029.91	12132.6	14594.3	23498.1	11105	14904
P12532	KCRU_HUMAN	CKMT1B	Creatine kinase U-type, mitochondrial	4	417	35	8.39	NA	NA	NA	2993.57	4155.38	2334.03	1815.75	1614.62	2238.52	5046.4	8035.6	4291.38	4721.64	15726.2	9886.19	NA	413.127	NA	NA	365.012	NA	1183.24	1175.43	1580.64	290.011	NA	7465.93	NA	NA	NA	254.758	NA	NA
P12694	ODBA_HUMAN	BCKDHA	2-oxoisovalerate dehydrogenase subunit alpha, mitochondrial	12	445	160	35.96	NA	NA	284.84	2884	3319.01	5164.82	21365.9	18965.4	22530.4	106681	111236	104539	126883	83669.5	89362.8	3086.59	6862.29	4048.56	NA	NA	NA	1688.25	1368.21	5443.02	1734.27	NA	2843.05	NA	278.881	NA	NA	517.553	NA
P12755	SKI_HUMAN	SKI	Ski oncogene	19	728	218	29.95	NA	298.175	NA	3260.73	2670.37	2526.06	36685.8	19538.2	34737.3	135127	140612	140533	96504.6	125174	78306.9	7703.39	6834.69	7223.88	NA	NA	NA	1407.35	NA	1512.44	2769.74	328.509	1641.44	NA	NA	653.738	444.966	646.406	1200.18
P12757	SKIL_HUMAN	SKIL	Ski-like protein	14	684	185	27.05	NA	NA	NA	NA	NA	NA	8467.62	4984.24	5653.38	35798.8	72550	85897.9	56192.4	69284.6	73321.1	1806.93	564.026	NA	NA	NA	NA	NA	NA	NA	NA	NA	NA	NA	NA	NA	NA	NA	NA
P12814	ACTN1_HUMAN	ACTN1	Alpha-actinin-1	21	892	259	29.04	NA	NA	NA	2466.59	4656	2556.9	12024.8	18194.4	20163.6	123062	106236	139176	187575	163631	136266	1157.44	3731.71	716.137	NA	NA	NA	1709.51	850.695	587.366	545.429	NA	4878.8	NA	NA	NA	NA	NA	NA
P12931	SRC_HUMAN	SRC	Proto-oncogene tyrosine-protein kinase Src	5	536	71	13.25	NA	NA	NA	NA	913.353	NA	1273.92	642.869	1489.91	10658.3	14875.5	15059.8	9866.36	16357.1	12129.6	NA	1089.69	NA	NA	NA	NA	248.011	NA	NA	NA	NA	NA	NA	NA	NA	NA	NA	NA
P12955	PEPD_HUMAN	PEPD	Xaa-Pro dipeptidase	11	493	139	28.19	NA	NA	NA	1384.73	834.618	1460.07	6904.19	8351.31	12379	85996.1	87482.1	74651.5	146795	88467.4	82475.4	NA	5271.82	3419.28	NA	NA	NA	1426.89	NA	929.702	428.52	NA	NA	NA	NA	NA	NA	NA	NA
P12956	XRCC6_HUMAN	XRCC6	X-ray repair cross-complementing protein 6	43	609	339	55.67	3842.45	517218	189816	240877	188996	160058	426427	720543	605870	2.53058e+06	2.60107e+06	2.40642e+06	3.49197e+06	3.06706e+06	2.90511e+06	191444	278359	208755	12396.2	31343.9	21294	64187.4	182909	146563	60547.9	82413	60361.3	47928	58993.5	51036.6	60637.7	16515.5	39089
P13010	XRCC5_HUMAN	XRCC5	X-ray repair cross-complementing protein 5	43	732	337	46.04	2731.88	291723	118807	140504	124628	91172.9	267096	472079	368908	1.36835e+06	1.41653e+06	1.3869e+06	1.6888e+06	1.38672e+06	1.43523e+06	132608	221857	121225	8979.52	12657.5	13995.9	64566.2	138811	122290	39370.7	40169.1	37351.4	33682.2	31874.1	32039.2	45698.1	18524.3	25116.3
P13051	UNG_HUMAN	UNG	Uracil-DNA glycosylase	12	313	159	50.8	NA	NA	NA	4365.52	3112.89	2590.17	27284.9	35262.9	33575.4	215540	272240	250962	364711	314783	284939	11618.7	13910	10771.1	NA	NA	NA	1711.63	2145.5	2346.91	124.454	1174.62	2116.8	NA	885.021	NA	NA	NA	NA
P13056	NR2C1_HUMAN	NR2C1	Nuclear receptor subfamily 2 group C member 1	16	603	194	32.17	NA	NA	NA	NA	1813.37	NA	9221.9	15999.2	12834.9	112110	131022	157216	191641	186840	178903	4130.58	4633.55	2976	NA	NA	NA	NA	NA	NA	NA	784.72	NA	NA	557.663	NA	NA	NA	NA
P13073	COX41_HUMAN	COX4I1	Cytochrome c oxidase subunit 4 isoform 1, mitochondrial	6	169	53	31.36	NA	NA	NA	7318.42	6293.02	8217.76	12159	12484.6	10451.7	31564.8	35891.7	27163.2	31219.5	51688.1	41665	1451.29	NA	261.52	NA	NA	NA	1687.01	388.655	2739.87	586.365	913.74	4191.11	NA	NA	NA	NA	NA	NA
P13196	HEM1_HUMAN	ALAS1	5-aminolevulinate synthase, non-specific, mitochondrial	11	640	119	18.59	NA	NA	NA	816.037	NA	2123.09	4652.85	8125.81	4386.75	23724.5	35583	33638.9	43385.7	45671.5	36034	175.108	658.066	2137.9	NA	NA	NA	4326.06	2132.44	5990.24	1135.05	NA	NA	NA	NA	NA	NA	NA	1165.05
P13489	RINI_HUMAN	RNH1	Ribonuclease inhibitor	19	461	261	56.62	938.39	4255.39	4464.53	22571.6	18536.6	24854.5	75617.8	89005.3	84700	319193	364600	391550	456240	394834	391167	15443.1	30855.9	19241.6	NA	715.872	NA	11953	6991.03	14731.6	2690.68	3120.93	6464.91	1455.89	2162.28	2361.63	1899.42	1778.07	1047.98
P13591	NCAM1_HUMAN	NCAM1	Neural cell adhesion molecule 1	13	858	167	19.46	NA	NA	NA	1356.94	1381.91	2361.64	5011.13	12459.6	8467.35	48512.8	47370.8	59452.7	50910.5	41679.7	31461.5	2730.31	1566.82	502.082	NA	NA	NA	529.048	1765.6	1115.68	NA	NA	16011.9	NA	1121.89	NA	NA	NA	NA
P13611	CSPG2_HUMAN	VCAN	Versican core protein	3	3396	41	1.21	NA	NA	373.155	NA	NA	NA	NA	NA	NA	NA	NA	NA	NA	NA	NA	NA	691.94	NA	NA	NA	NA	NA	NA	NA	NA	NA	28301.9	NA	NA	NA	NA	NA	NA
P13637	AT1A3_HUMAN	ATP1A3	Sodium/potassium-transporting ATPase subunit alpha-3	2	1013	32	3.16	NA	NA	NA	NA	NA	NA	NA	NA	NA	NA	NA	NA	NA	635.023	NA	NA	NA	NA	NA	NA	NA	NA	NA	NA	NA	NA	6948.25	NA	NA	NA	NA	NA	NA
P13639	EF2_HUMAN	EEF2	Elongation factor 2	82	858	556	64.8	30620.3	65740.8	70864.1	752776	663251	691313	1.75058e+06	2.12076e+06	2.0059e+06	8.41792e+06	9.86031e+06	8.44759e+06	1.36581e+07	1.19871e+07	1.06276e+07	727533	839328	708036	19264.1	22555.4	4212.64	429307	447148	530146	172024	195226	191751	62142.6	108366	63615.9	115345	70681.9	105396
P13645	K1C10_HUMAN	KRT10	Keratin, type I cytoskeletal 10	28	584	275	47.09	1.09037e+06	3.42258e+06	524953	1.85958e+06	1.18299e+06	1.22285e+06	667695	368289	524262	1.77982e+06	2.06849e+06	1.66032e+06	1.73124e+06	1.74739e+06	2.37686e+06	398298	2.39401e+06	806372	826532	1.15757e+06	342673	843323	1.31589e+06	2.07154e+06	1.4016e+06	500065	1.72738e+06	559608	280486	252794	330744	302804	542176
P13646	K1C13_HUMAN	KRT13	Keratin, type I cytoskeletal 13	9	458	114	24.89	NA	NA	NA	31027	NA	NA	27447.6	NA	10694.3	60677.7	NA	NA	NA	NA	NA	NA	NA	NA	NA	NA	NA	205175	NA	NA	NA	NA	NA	NA	NA	NA	NA	NA	NA
P13647	K2C5_HUMAN	KRT5	Keratin, type II cytoskeletal 5	25	590	207	35.08	300445	1.3577e+06	102368	370192	169088	295164	103823	83351.8	85654.4	645635	318199	145361	283399	226999	224406	28721	303636	123192	194699	141178	41176.7	218985	123445	514926	250170	102534	201084	101733	96193.1	45798.7	153963	56468.7	53873.8
P13667	PDIA4_HUMAN	PDIA4	Protein disulfide-isomerase A4	11	645	144	22.33	602.508	241.784	759.944	10763.3	9005.7	19117.8	12349.8	17295.4	15281.4	14612.9	27749.5	18443.2	37952.9	57388.6	59638.8	999.292	1347.69	NA	NA	1510.38	NA	828.357	1613.54	524.555	NA	689.779	NA	NA	NA	NA	NA	NA	NA
P13674	P4HA1_HUMAN	P4HA1	Prolyl 4-hydroxylase subunit alpha-1	13	534	163	30.52	NA	NA	NA	2130.8	2418.45	2322.68	7326.4	11982.1	14966	69637.5	92313.7	90200	84815.5	83705.8	83978.2	1057.42	6175.34	NA	NA	NA	NA	NA	NA	NA	NA	1347.92	NA	NA	210.601	NA	NA	NA	NA
P13682	ZNF35_HUMAN	ZNF35	Zinc finger protein 35	5	527	62	11.76	NA	NA	NA	NA	NA	NA	1391.04	4711.13	4704.14	17666.5	28012.8	22423.6	8781.27	6287.19	9389.26	380.012	NA	NA	NA	NA	NA	NA	NA	NA	NA	NA	NA	NA	NA	NA	1772.04	NA	NA
P13693	TCTP_HUMAN	TPT1	Translationally-controlled tumor protein	4	172	47	27.33	NA	NA	912.348	NA	2095.68	1826.05	315.007	3550.48	2555	12417.4	11590.8	10322.9	20597.8	21828	20502	964.197	NA	NA	NA	NA	NA	NA	NA	NA	NA	NA	1485.57	NA	NA	NA	NA	NA	NA
P13796	PLSL_HUMAN	LCP1	Plastin-2	15	627	181	28.87	NA	NA	NA	2762.23	4802.46	2758.26	8793.89	11726.9	11684.7	100945	98708.4	90357.5	215991	118910	127676	2536.58	5277.53	5098.3	NA	406.862	NA	NA	NA	2378.82	568.391	NA	430.018	NA	NA	NA	NA	NA	NA
P13797	PLST_HUMAN	PLS3	Plastin-3	28	630	274	43.49	2773.47	NA	3631.34	29661.1	36167.4	41722.3	61745.7	97972.5	98416.9	438494	418934	500155	675837	565522	610445	15060.2	25049.1	12092	NA	306.759	NA	3210.41	6156.01	11125	2240.05	571.386	3770.71	NA	3753.65	3891.78	4767.98	NA	1480.98
P13798	ACPH_HUMAN	APEH	Acylamino-acid-releasing enzyme	15	732	161	21.99	NA	NA	NA	11287.6	4372.22	7976.72	25503.9	18659.2	28569.9	112530	142613	133119	192090	163809	137334	4701.3	13011.9	5719.49	NA	360.545	NA	2458.24	NA	4357.53	372.204	627.113	2300.95	261.483	NA	NA	NA	418.453	635.736
P13804	ETFA_HUMAN	ETFA	Electron transfer flavoprotein subunit alpha, mitochondrial	11	333	154	46.25	NA	NA	NA	NA	3294.18	7515.43	17041.3	21228.5	22273.4	39839.9	70831	58117.6	103138	93261.3	70671.1	2158.25	930.138	NA	NA	2080.31	NA	3537.28	401.087	893.93	1287.46	NA	1856.03	NA	NA	NA	NA	NA	NA
P13807	GYS1_HUMAN	GYS1	Glycogen [starch] synthase, muscle	17	737	218	29.58	NA	NA	NA	3533.21	3408.25	3714.33	20343.1	25813.6	22226.9	109736	128898	126510	150564	142266	112574	5085.5	6583.72	5006.22	NA	NA	NA	2386.8	1791.18	3534.6	823.929	635.774	512.442	NA	NA	446.039	688.475	225.618	472.117
P13861	KAP2_HUMAN	PRKAR2A	cAMP-dependent protein kinase type II-alpha regulatory subunit	21	404	218	53.96	NA	618.952	NA	10553.3	6324.53	8286.62	40548.6	37237.7	49550.6	217275	235621	249892	260015	246084	218257	17195.7	19204.7	16353.5	NA	NA	NA	10273.5	8165.32	12662	1011.53	1588.44	3624.86	NA	1258.87	2423.39	NA	NA	1577.61
P13984	T2FB_HUMAN	GTF2F2	General transcription factor IIF subunit 2	19	249	196	78.71	NA	NA	269.403	51229.5	45935.8	48261.9	237085	263216	249083	1.19067e+06	1.47926e+06	1.50594e+06	2.02228e+06	1.70219e+06	1.58484e+06	95505.6	117350	110265	NA	645.297	532.442	15289.1	23066	17170.4	16311.7	26119	15659.1	7745.59	9483.79	9964.35	9184.74	6153.55	1639.35
P13994	YJU2B_HUMAN	YJU2B	Probable splicing factor YJU2B	6	396	67	16.92	NA	NA	NA	90.0021	NA	NA	NA	2472.46	NA	20243.5	30896.6	25677.8	27399	20180.3	27388.9	NA	NA	NA	NA	NA	NA	2116.92	NA	NA	NA	NA	NA	NA	NA	297.427	NA	NA	NA
P13995	MTDC_HUMAN	MTHFD2	Bifunctional methylenetetrahydrofolate dehydrogenase/cyclohydrolase, mitochondrial	9	350	109	31.14	NA	651.8	841.098	9667.29	9301.93	10254.4	17414.5	26816.8	29222.4	123270	125281	122749	152090	126305	103482	7900.31	5497.67	4253.51	NA	NA	300.877	3667.73	3672.57	4469.67	2947.19	1122.9	1839.55	884.827	1255.11	NA	NA	750.878	NA
P14136	GFAP_HUMAN	GFAP	Glial fibrillary acidic protein	13	432	150	34.72	NA	NA	NA	NA	NA	NA	NA	NA	NA	NA	NA	NA	NA	NA	NA	NA	NA	NA	NA	NA	NA	NA	NA	NA	NA	NA	160451	NA	NA	NA	NA	NA	NA
P14174	MIF_HUMAN	MIF	Macrophage migration inhibitory factor	2	115	20	17.39	1735.95	2631.2	8816.53	27301.2	36250.5	50847.2	40195.6	42118.6	48057.2	34041	44301.5	47122	68286.4	125506	91865.2	6326.93	3442.82	6747.8	1237.05	5946.98	2723.07	9831.19	9988.83	16027.6	2861.25	3381.8	6511.33	NA	4580.59	NA	2826.63	999.126	864.857
P14209	CD99_HUMAN	CD99	CD99 antigen	2	185	24	12.97	NA	NA	NA	1790.23	1055.58	924.713	1801.44	3226.41	2523.83	15266.6	9255.45	6575.13	11481.8	11028.8	12291.4	357.958	581.398	NA	NA	NA	NA	NA	NA	NA	NA	NA	308.916	NA	NA	NA	NA	NA	NA
P14314	GLU2B_HUMAN	PRKCSH	Glucosidase 2 subunit beta	8	528	93	17.61	NA	NA	1574.48	13543.3	13096.2	16988	21947.5	22858	18119.7	42091.6	26773.8	23903.4	34129.1	63790.2	56030.7	1042.71	1047.53	NA	NA	1992.65	NA	2788.71	530.016	3186.13	NA	NA	NA	378.159	NA	NA	NA	NA	NA
P14324	FPPS_HUMAN	FDPS	Farnesyl pyrophosphate synthase	8	419	82	19.57	NA	1415.51	2784.24	13349.4	12674.6	15452.1	37926.4	32262.4	26250.7	112134	137686	136763	180015	172288	164553	6582.29	7150.39	3360.38	1152.36	675.953	NA	7574.88	7287.29	7375.29	390.499	1005.35	5069.36	1818.44	1957.81	1348.48	3976	NA	NA
P14373	TRI27_HUMAN	TRIM27	Zinc finger protein RFP	15	513	182	35.48	NA	727.161	NA	5385.36	5445.07	6201.29	31747.3	33349.4	31721.1	116735	131246	156332	152139	118418	91711.6	12888	14837.8	12878.7	NA	NA	NA	2466.82	4249.05	4019.76	2142.89	437.827	NA	572.084	964.444	722.045	745.49	684.901	906.084
P14550	AK1A1_HUMAN	AKR1A1	Aldo-keto reductase family 1 member A1	8	325	96	29.54	NA	NA	NA	933.739	2205.07	2030.65	10281.5	8393.9	7106.63	26922.7	29738.9	34299.1	46385.1	43199.1	23703.7	NA	1759.43	1808.19	NA	NA	NA	250.919	NA	NA	NA	NA	NA	NA	NA	NA	NA	NA	NA
P14618	KPYM_HUMAN	PKM	Pyruvate kinase PKM	39	531	387	72.88	48739.9	83979.4	88046	400204	372142	391894	941210	1.00643e+06	1.02554e+06	2.42004e+06	2.92872e+06	2.82125e+06	3.81424e+06	4.0841e+06	3.85272e+06	202681	217746	173705	21417.2	51048	24638	196140	190045	250812	86521.3	96423.8	135439	50093.5	108267	59266.1	96288.4	38528.5	63000.8
P14625	ENPL_HUMAN	HSP90B1	Endoplasmin	31	803	334	41.59	7754.53	7474.94	13438.5	80848	84383.3	105960	135265	126026	150527	333373	295154	359749	597352	691129	544966	15076.3	17959.9	13862.7	1111.68	6802.53	2382.17	25122.9	19109.4	30731.1	3954.3	5848.89	11864.2	2634.23	6488.97	5759.4	10379.9	6879.23	6925.97
P14635	CCNB1_HUMAN	CCNB1	G2/mitotic-specific cyclin-B1	15	433	169	39.03	NA	NA	603.272	37612.9	45437.9	42008.4	196198	191824	194070	838547	901824	1.02662e+06	1.26875e+06	1.38496e+06	1.24571e+06	82380.1	82436.1	73714.6	NA	NA	NA	86649.4	80915.9	94774.5	21696.8	22052.1	15294	5972.89	3826.79	2698.84	22724.4	9156.33	16299.8
P14649	MYL6B_HUMAN	MYL6B	Myosin light chain 6B	7	208	83	39.9	NA	NA	NA	NA	NA	NA	1330.63	2558.01	1073.2	20971.6	18504.8	29350.4	35642.2	29736.6	23870.8	413.752	951.887	NA	NA	NA	NA	NA	NA	388.677	NA	NA	204.213	NA	NA	NA	NA	NA	NA
P14735	IDE_HUMAN	IDE	Insulin-degrading enzyme	29	1019	309	30.32	NA	232.678	NA	9834.9	7892.96	9357.25	20211.9	30312.7	28789.9	148351	157287	146083	264002	220850	195391	3577.35	8647.87	10712.1	NA	NA	NA	1455.36	431.988	1303.65	NA	NA	NA	NA	1852.74	250.413	NA	NA	1313.51
P14854	CX6B1_HUMAN	COX6B1	Cytochrome c oxidase subunit 6B1	4	86	38	44.19	NA	NA	165.003	1748.36	NA	1100.72	9939.72	13510.7	14124.9	65703.7	67122.4	63520.1	108848	134821	105550	1785.28	1884.08	2338.17	NA	NA	NA	1005.22	842.953	1443.34	893.043	NA	1445.11	NA	NA	NA	329.672	NA	NA
P14859	PO2F1_HUMAN	POU2F1	POU domain, class 2, transcription factor 1	3	743	69	9.29	NA	NA	NA	NA	NA	584.358	NA	2118.79	2831.64	12859.3	19207.6	13415.5	28411.8	24519.2	12259	NA	NA	NA	NA	NA	NA	379.148	NA	NA	NA	NA	NA	NA	NA	NA	NA	NA	NA
P14866	HNRPL_HUMAN	HNRNPL	Heterogeneous nuclear ribonucleoprotein L	22	589	243	41.26	7423.41	76371.8	67446.8	191078	157894	197757	434396	548101	502977	2.09342e+06	2.11001e+06	1.83039e+06	2.40344e+06	1.97618e+06	1.73523e+06	176819	177424	150106	6311.61	13841	4680.77	131495	132010	154404	76417.3	64132.3	77832.6	17557.1	42325.5	24801.4	31311.4	32850.8	28364.5
P14868	SYDC_HUMAN	DARS1	Aspartate--tRNA ligase, cytoplasmic	38	501	381	76.05	8268.28	18859.2	19294.6	100557	90068.9	107586	241425	299208	290527	975163	1.11693e+06	1.12532e+06	1.24959e+06	1.09038e+06	1.04045e+06	113693	134151	98696.5	2764.12	5700.01	4850.43	80889.4	65125	109242	24481.3	22813	30050.6	6230.37	24992.4	17053.4	21836.8	15136.1	14132.3
P14923	PLAK_HUMAN	JUP	Junction plakoglobin	29	745	367	49.26	26723.7	224174	9707.41	50189.1	33131.8	46555.1	57412.4	66483.6	71808.1	463309	500031	440780	474736	448060	388399	32441.5	43900.6	39983.8	4792.13	7360.07	NA	26856.4	13378.7	89066.6	15288.2	6893.55	14605	9248.65	9731.42	8917.25	20032	1977.55	5705.4
P15056	BRAF_HUMAN	BRAF	Serine/threonine-protein kinase B-raf	12	766	152	19.84	NA	NA	NA	854.327	884.187	924.692	8239.22	7824.3	13285.5	82465.8	106330	77648.1	122112	90317	76795.7	3738.06	4518.54	4189.38	NA	NA	NA	NA	NA	1859.54	NA	NA	NA	NA	NA	NA	NA	NA	NA
P15104	GLNA_HUMAN	GLUL	Glutamine synthetase	15	373	145	38.87	NA	NA	NA	11369.5	10383.7	12474.5	57166.1	62415.2	58973.3	312945	333253	279537	477660	407830	382194	18902.4	16081.5	11511.1	NA	NA	NA	22507.3	17218.4	21761.4	479.754	4494.55	9278.15	1795.24	2534.76	1224.03	2075.45	NA	3545.22
P15121	ALDR_HUMAN	AKR1B1	Aldo-keto reductase family 1 member B1	3	316	29	9.18	NA	NA	NA	NA	2905.51	5566.92	7022.8	7725.08	NA	10605.9	NA	17245.2	17905.4	33153.8	24040	NA	NA	NA	NA	NA	NA	NA	NA	NA	NA	NA	1791.99	NA	NA	NA	942.124	NA	NA
P15170	ERF3A_HUMAN	GSPT1	Eukaryotic peptide chain release factor GTP-binding subunit ERF3A	23	499	195	39.08	NA	412.711	NA	201513	193605	224218	1.37698e+06	1.50535e+06	1.55684e+06	4.19109e+06	5.11209e+06	5.11023e+06	6.10163e+06	5.82087e+06	5.51645e+06	527463	634750	511266	NA	NA	432.627	124049	132067	143424	76829	74889.1	63806.3	125574	189382	150478	66679	66413.3	82700.4
P15260	INGR1_HUMAN	IFNGR1	Interferon gamma receptor 1	8	489	96	19.63	NA	NA	NA	NA	NA	NA	11491.9	11838.5	11578.7	59579.4	73677.6	57236	87663.2	67688.7	67700.9	2602.26	6478.08	2553.94	NA	NA	NA	NA	2265.65	NA	NA	NA	363.626	NA	NA	NA	NA	NA	NA
P15311	EZRI_HUMAN	EZR	Ezrin	42	586	315	53.75	NA	285.212	1341.28	99458.2	106285	109752	472321	412888	443001	2.249e+06	2.71559e+06	2.33918e+06	3.6575e+06	3.73455e+06	3.12522e+06	150313	175367	151020	NA	435.519	NA	61139	69558.7	90719.7	16688.2	22541.6	26690.3	25045.6	29893.6	28666.4	18480.6	17573.2	21596.9
P15336	ATF2_HUMAN	ATF2	Cyclic AMP-dependent transcription factor ATF-2	7	505	66	13.07	NA	NA	NA	503.827	408.308	1772.14	1975.63	8125.52	7430.83	50075.9	53701.3	54432.3	72138	64275.4	56416.8	4047.7	869.514	3814.81	NA	NA	NA	NA	NA	NA	NA	NA	1041.45	149.827	NA	843.044	NA	NA	NA
P15374	UCHL3_HUMAN	UCHL3	Ubiquitin carboxyl-terminal hydrolase isozyme L3	3	230	36	15.65	NA	NA	221.384	9391.13	NA	1007.49	2763.15	3302.49	1325.45	10756.6	3727.73	7512.44	14066.6	13501	6390	NA	NA	NA	NA	NA	NA	NA	NA	NA	NA	NA	NA	NA	NA	NA	NA	NA	NA
P15408	FOSL2_HUMAN	FOSL2	Fos-related antigen 2	4	326	68	20.86	NA	NA	NA	NA	NA	467.52	2289.6	2332.8	2408.74	10434.1	16586.5	12861.7	19329.1	26282.5	19589.3	NA	451.082	NA	NA	NA	NA	NA	NA	NA	NA	NA	NA	NA	NA	NA	NA	NA	NA
P15531	NDKA_HUMAN	NME1	Nucleoside diphosphate kinase A	5	152	60	39.47	NA	486.404	NA	5353.41	15287.8	6588.06	21875.3	28352	21998.6	74777.3	63013.9	122074	140031	120817	122820	10263	11188.1	9883.37	NA	NA	NA	5122.3	14610.3	7540.59	1545.13	NA	4631.44	NA	329.965	NA	930.684	NA	NA
P15586	GNS_HUMAN	GNS	N-acetylglucosamine-6-sulfatase	5	552	56	10.14	NA	NA	NA	NA	NA	NA	815.115	2129.56	916.175	23571	18062.5	15975.2	26191.4	14171.6	25660.5	NA	NA	NA	NA	NA	NA	418.453	NA	NA	NA	NA	NA	NA	NA	NA	628.026	NA	NA
P15735	PHKG2_HUMAN	PHKG2	Phosphorylase b kinase gamma catalytic chain, liver/testis isoform	20	406	203	50	NA	NA	NA	3226.9	4014.91	5993.92	41481.2	32286.3	40341	278085	357724	327790	400123	255031	247345	16549.6	16418	14869.4	NA	NA	NA	4022.79	2957.32	5204.27	1915.48	626.879	2781.98	579.951	696.422	NA	880.664	1167.18	578.421
P15822	ZEP1_HUMAN	HIVEP1	Zinc finger protein 40	28	2718	355	13.06	NA	NA	NA	NA	1033.53	671.076	33823.5	34388	30156	111563	116594	101725	124281	105725	91874.1	20522.8	18284.8	10404.6	NA	NA	NA	1268.92	1185.05	569.239	NA	NA	NA	NA	268.437	844.542	NA	NA	NA
P15880	RS2_HUMAN	RPS2	40S ribosomal protein S2	23	293	192	65.53	57999.2	246585	132228	416750	396257	445042	1.2089e+06	1.38743e+06	1.31448e+06	3.78475e+06	3.74834e+06	4.72019e+06	4.61061e+06	3.63617e+06	4.2854e+06	471925	679209	558629	40702.6	66923.5	54258.6	847101	894263	1.03815e+06	245231	243644	227319	95512.6	132256	112656	271421	131493	199586
P15882	CHIN_HUMAN	CHN1	N-chimaerin	4	459	52	11.33	NA	NA	NA	NA	NA	NA	764.02	NA	1457.03	3540.09	2064.05	2808.06	13077.3	7355.19	15609.3	NA	NA	NA	NA	NA	NA	NA	NA	NA	NA	NA	NA	NA	NA	NA	NA	NA	NA
P15884	ITF2_HUMAN	TCF4	Transcription factor 4	6	667	104	15.59	NA	NA	NA	NA	NA	NA	718.033	3430.29	3017.56	19208.6	24072.3	16330.2	32028.6	27882.3	23978	NA	1011.74	NA	NA	NA	NA	NA	NA	NA	NA	NA	NA	NA	NA	NA	NA	NA	NA
P15923	TFE2_HUMAN	TCF3	Transcription factor E2-alpha	12	654	161	24.62	NA	NA	NA	837.663	3014.78	480.471	16294.5	18635.1	13827.7	90013.1	91577.2	62446.6	133188	114326	85115.5	4457.5	2310.99	1943.12	NA	NA	NA	NA	NA	NA	NA	NA	NA	NA	NA	NA	NA	NA	366.329
P15924	DESP_HUMAN	DSP	Desmoplakin	199	2871	1748	60.88	98310.2	1.12813e+06	51322.9	435053	289512	392083	971834	975093	958362	4.07153e+06	4.61702e+06	4.62478e+06	5.42104e+06	5.06513e+06	4.55827e+06	282162	396412	305605	32220.9	35554.4	4772.6	226592	154549	416233	127292	65758.9	109444	59441	64159.8	72567.3	133955	29941.7	54996.9
P15927	RFA2_HUMAN	RPA2	Replication protein A 32 kDa subunit	8	270	102	37.78	NA	1403.57	576.099	1601.55	1777.36	1849.28	11972.7	22061.2	16011.3	201455	205571	178688	375047	278418	234586	12952.9	13819.2	8386.26	NA	NA	NA	672.893	NA	1618.04	NA	NA	NA	NA	299.556	NA	NA	156.641	553.907
P16083	NQO2_HUMAN	NQO2	Ribosyldihydronicotinamide dehydrogenase [quinone]	4	231	50	21.65	NA	NA	NA	NA	NA	NA	6603.24	NA	5572.62	37005.2	56571.7	60951.3	68775.1	61500.2	51670.5	NA	NA	NA	NA	NA	NA	NA	NA	NA	NA	NA	NA	NA	NA	NA	NA	NA	NA
P16152	CBR1_HUMAN	CBR1	Carbonyl reductase [NADPH] 1	12	277	133	48.01	NA	NA	3705.53	10004.7	5796.91	4162.89	12959.7	9043.35	17233.2	40570.2	44429.9	54615.2	78528.5	84065.8	72704.2	895.311	1556.28	4841.01	NA	NA	NA	6113.9	1424.82	4290.86	1511.64	NA	17422.4	NA	NA	417.076	1804.49	NA	NA
P16157	ANK1_HUMAN	ANK1	Ankyrin-1	5	1881	61	3.24	NA	NA	NA	NA	NA	NA	NA	NA	NA	6785.14	7025.19	3660.9	11954.7	7535.17	7219.13	NA	NA	NA	NA	NA	NA	NA	NA	NA	NA	NA	NA	NA	NA	NA	NA	NA	NA
P16220	CREB1_HUMAN	CREB1	Cyclic AMP-responsive element-binding protein 1	3	327	44	13.46	NA	NA	NA	1495.42	1351.68	NA	4067.23	4143.03	4380.69	32070.6	32839.3	25294.1	42044.4	33744.8	23767.2	2836.77	3199.08	2325.46	NA	NA	NA	NA	NA	748.854	NA	791.346	NA	NA	NA	NA	NA	NA	NA
P16260	GDC_HUMAN	SLC25A16	Solute carrier family 25 member 16	2	332	25	7.53	NA	NA	NA	NA	NA	NA	527.769	1593.45	389.015	4523.57	7745.56	8267.77	8495.18	8089.51	6029.53	389.787	NA	NA	NA	NA	NA	294.916	NA	NA	NA	NA	NA	NA	NA	NA	NA	NA	NA
P16298	PP2BB_HUMAN	PPP3CB	Serine/threonine-protein phosphatase 2B catalytic subunit beta isoform	7	524	76	14.5	NA	NA	NA	1270.71	2288.25	479.22	7659.78	12340.2	9361.58	52311.3	64719.3	64123.6	87667.7	63254.6	61820.2	4265.06	4730.82	1670.54	NA	NA	NA	NA	571.365	NA	202.91	NA	833.278	NA	610.753	NA	NA	NA	NA
P16333	NCK1_HUMAN	NCK1	Cytoplasmic protein NCK1	22	377	172	45.62	NA	NA	NA	6428.41	6071.81	12066.1	54308	51148.1	51096.4	260450	298074	314092	400116	331404	281591	17222.2	25920.2	13684.1	NA	211.941	NA	8764.22	6802.82	12343.7	683.971	1806.28	766.073	212.982	393.54	1227.03	4907.41	240.72	351.752
P16383	GCFC2_HUMAN	GCFC2	Intron Large complex component GCFC2	26	781	262	33.55	NA	NA	NA	NA	4165.25	4271.36	55204.1	45670	40135.5	293330	339289	303400	400111	327075	324243	17127.3	33979	23288.4	NA	NA	NA	5928.68	2282.41	1702.9	2349.78	1973.63	2456.93	NA	1216.1	489.187	NA	NA	NA
P16435	NCPR_HUMAN	POR	NADPH--cytochrome P450 reductase	6	677	53	7.83	NA	NA	NA	1167.36	767.909	807.019	5659.29	2722.23	1870.24	18743	17638.4	11972.9	32707.3	28713	12467.8	NA	NA	NA	NA	NA	NA	NA	434.626	NA	NA	NA	NA	NA	NA	NA	NA	NA	NA
P16455	MGMT_HUMAN	MGMT	Methylated-DNA--protein-cysteine methyltransferase	7	207	99	47.83	NA	NA	NA	831.282	980.826	1210.71	5620.49	579.28	5237.6	36203.6	40447.2	45300.2	56146.2	46633.1	35691.2	NA	NA	803.089	NA	NA	NA	262.832	NA	NA	NA	NA	NA	NA	NA	NA	NA	NA	NA
P16591	FER_HUMAN	FER	Tyrosine-protein kinase Fer	13	822	123	14.96	NA	NA	NA	NA	1100.94	822.018	14704.4	24914.6	10108.5	75879.4	96113	109689	98172	102818	108480	2838.56	296.008	456.108	NA	NA	NA	1421.2	NA	5743.81	NA	NA	NA	NA	NA	2378.83	570.104	NA	NA
P16615	AT2A2_HUMAN	ATP2A2	Sarcoplasmic/endoplasmic reticulum calcium ATPase 2	32	1042	285	27.35	1849.38	4634.82	4234.94	72357.4	72587.1	77523.7	252202	238529	244251	1.0389e+06	1.19378e+06	1.22193e+06	1.19745e+06	1.17293e+06	1.0361e+06	62623.8	59437.6	52167.7	615.277	795.944	320.503	39796.5	19947.6	31775.2	14217.6	14588.7	19388.2	4905.61	11902.7	6474.81	6055.8	6573.07	5666.36
P16885	PLCG2_HUMAN	PLCG2	1-phosphatidylinositol 4,5-bisphosphate phosphodiesterase gamma-2	10	1265	131	10.36	NA	NA	NA	NA	NA	1744.05	NA	6201.19	1866.06	14612.7	40898.7	40922	34577.5	19840.4	34071.6	2891.08	NA	NA	NA	NA	NA	NA	NA	NA	NA	NA	NA	NA	NA	NA	NA	NA	NA
P16949	STMN1_HUMAN	STMN1	Stathmin	9	149	68	45.64	498.367	NA	1974.67	38185	54217	36164.6	170334	159252	106586	589785	623913	550796	1.2935e+06	1.18227e+06	1.08524e+06	38574.8	72282.1	48060.8	NA	1397.61	NA	14827	14991.3	16895.4	3149.32	8248.41	15320.6	5426.95	4286.72	3934.95	7982.01	4182.64	8603.52
P16989	YBOX3_HUMAN	YBX3	Y-box-binding protein 3	12	372	118	31.72	1993.19	38448.2	14416	42246.3	43648.5	44260.6	139392	141138	119826	445310	508157	485394	471520	463569	504872	55815.7	72874.1	58039.8	2922.31	1779.57	2534.52	62870.3	84361.7	83493.9	21121	16918.3	17447.4	11575.6	13359.3	16054.2	19690.7	10292.1	12632
P17028	ZNF24_HUMAN	ZNF24	Zinc finger protein 24	15	368	169	45.92	NA	943.832	NA	3203.9	4492.56	3789.9	18715.7	28463.1	28414.1	183471	206590	206183	284294	268195	219915	10452.3	12855.6	7781.48	NA	NA	NA	492.987	NA	3216.23	795.013	2090.35	1595.09	NA	NA	NA	315.213	NA	NA
P17029	ZKSC1_HUMAN	ZKSCAN1	Zinc finger protein with KRAB and SCAN domains 1	8	563	110	19.54	NA	NA	NA	1162.03	NA	560.013	NA	6374.3	5889.37	40018.8	32078.6	45079.5	34477.4	42836	51775.8	NA	2274.69	950.814	NA	NA	NA	NA	NA	NA	NA	NA	NA	NA	NA	NA	NA	NA	NA
P17036	ZNF3_HUMAN	ZNF3	Zinc finger protein 3	3	446	38	8.52	NA	NA	NA	NA	NA	NA	NA	NA	702.015	8188.56	10414.6	4782.11	5792.46	5830.46	6266.05	NA	NA	NA	NA	NA	NA	NA	NA	NA	NA	NA	NA	NA	NA	NA	NA	NA	NA
P17040	ZSC20_HUMAN	ZSCAN20	Zinc finger and SCAN domain-containing protein 20	5	1043	69	6.62	NA	NA	NA	NA	NA	NA	228.482	NA	NA	7995.28	9379.46	9183.82	8790.79	4178.78	5132.54	NA	NA	191.149	NA	NA	NA	NA	NA	NA	NA	NA	NA	NA	NA	NA	NA	NA	NA
P17096	HMGA1_HUMAN	HMGA1	High mobility group protein HMG-I/HMG-Y	3	107	25	23.36	NA	2885.82	7919.29	17290.3	NA	5090.64	7917.32	6435.63	7307.03	16626	16643.9	29733.2	37696.9	29908.2	17872.6	NA	5340.29	NA	NA	NA	495.967	NA	NA	NA	1115.2	2999.02	2474.93	7903.58	1345.3	NA	227.81	NA	NA
P17098	ZNF8_HUMAN	ZNF8	Zinc finger protein 8	15	575	181	31.48	NA	NA	NA	3815.59	1244.16	4704.44	21156.7	25387.9	25198.4	108659	127570	143050	141517	99719.3	94322.6	9900.87	12131.5	11254.3	NA	NA	NA	NA	4076.96	4767.27	1972.53	557.319	3899.64	NA	305.139	NA	NA	748.162	NA
P17152	TMM11_HUMAN	TMEM11	Transmembrane protein 11, mitochondrial	6	192	61	31.77	NA	NA	NA	6111.53	5320.35	6629.03	22199.9	19909	20033.9	68635.5	70032.7	63750.6	77142.4	68512.1	78191.8	5722.06	1850.71	3425.33	NA	373.569	NA	3297.39	NA	4268.67	753.637	437.27	NA	NA	719.444	1001.55	NA	703.453	612.189
P17174	AATC_HUMAN	GOT1	Aspartate aminotransferase, cytoplasmic	5	413	64	15.5	NA	NA	NA	594.955	2299.05	3685.11	715.014	1942.05	NA	NA	6295.45	NA	5901.73	12410.2	14293.4	NA	NA	NA	NA	366.011	NA	NA	NA	NA	NA	NA	7343.73	NA	NA	NA	NA	NA	NA
P17252	KPCA_HUMAN	PRKCA	Protein kinase C alpha type	8	672	118	17.56	NA	NA	NA	NA	398.488	801.425	4655.49	4019.12	10910.5	89046.7	131456	95128.7	196113	110606	141001	NA	NA	470.347	NA	NA	NA	18360.5	NA	NA	NA	NA	34386.9	590.448	NA	NA	NA	NA	NA
P17275	JUNB_HUMAN	JUNB	Transcription factor JunB	9	347	134	38.62	NA	NA	NA	3428.08	423.302	504.224	17690.8	19728.4	17071.7	69665.2	55153	53351.1	65859	97934.7	43375.4	10832.5	15296.9	6355.72	NA	NA	NA	697.792	1715.37	904.989	647.56	NA	829.021	NA	1436.31	1032.02	NA	NA	NA
P17301	ITA2_HUMAN	ITGA2	Integrin alpha-2	5	1181	48	4.06	NA	NA	NA	NA	NA	NA	NA	NA	NA	17604.4	29398.7	26271.9	34003.3	22237.2	19111	NA	721.732	NA	NA	NA	NA	528.021	NA	NA	NA	NA	NA	NA	NA	NA	NA	NA	NA
P17302	CXA1_HUMAN	GJA1	Gap junction alpha-1 protein	4	382	51	13.35	NA	NA	NA	NA	NA	NA	1828.8	2019.97	3320.37	21554.5	24882.2	23787.3	25408.9	26122.9	18141.3	1154.73	1134.45	NA	NA	NA	NA	NA	NA	952.414	NA	600.194	780.24	NA	NA	NA	NA	NA	NA
P17480	UBF1_HUMAN	UBTF	Nucleolar transcription factor 1	22	764	219	28.66	NA	3691.42	4811.46	2874.99	4373.98	7594.85	31714.3	27055.8	35848.7	95772.9	97488.3	123335	186185	148589	165651	6184.68	17978.7	10361.9	NA	NA	NA	7241.98	6472.61	2832.51	NA	1323.48	2591.97	NA	NA	NA	3071.75	618.319	440.011
P17482	HXB9_HUMAN	HOXB9	Homeobox protein Hox-B9	9	250	96	38.4	NA	NA	482.279	3417.93	5026.08	3457.37	17616.8	25616.4	24417	120087	137388	137003	174669	159266	148671	4562.15	5945.43	7792.8	NA	NA	NA	865.351	1299.45	2381.2	1412.69	2022.13	835.843	331.211	1332	366.873	NA	749.706	611.064
P17509	HXB6_HUMAN	HOXB6	Homeobox protein Hox-B6	7	224	101	45.09	NA	NA	NA	1983.99	339.685	1251.97	12398.5	11542.1	12979.2	47034.6	53571.4	49485.4	68120.7	64891.9	53937.1	5863.95	5168.47	3636.27	NA	NA	NA	2893.71	2610.31	1674.59	NA	1163.16	663.917	NA	578.426	174.002	NA	NA	814.679
P17535	JUND_HUMAN	JUND	Transcription factor JunD	4	347	52	14.99	NA	NA	NA	1655.28	2604.05	1137.29	9953	14810	14027.9	84679.6	78011	78541.6	91311.6	87631.1	65339.9	2587.43	5350.16	2219.78	NA	NA	NA	NA	355.786	NA	NA	NA	1240.65	513.885	997.008	NA	NA	NA	NA
P17544	ATF7_HUMAN	ATF7	Cyclic AMP-dependent transcription factor ATF-7	15	483	186	38.51	NA	NA	NA	980.794	NA	588.516	22287	11253.9	21298	103403	126297	132809	170538	121830	111467	7567.52	7771.62	6443.55	NA	NA	NA	NA	NA	NA	NA	NA	2522.22	NA	NA	NA	NA	503.918	NA
P17568	NDUB7_HUMAN	NDUFB7	NADH dehydrogenase [ubiquinone] 1 beta subcomplex subunit 7	2	137	20	14.6	NA	NA	NA	NA	1108.02	NA	1130.03	NA	1931.05	NA	4874.12	4823.11	8301.21	4770.11	NA	NA	NA	NA	NA	NA	NA	NA	NA	NA	NA	NA	NA	NA	NA	NA	NA	NA	NA
P17600	SYN1_HUMAN	SYN1	Synapsin-1	7	705	98	13.9	NA	NA	NA	NA	NA	NA	NA	NA	NA	NA	NA	NA	NA	NA	NA	NA	NA	NA	NA	NA	NA	NA	NA	NA	NA	NA	28550.7	NA	NA	NA	NA	NA	NA
P17612	KAPCA_HUMAN	PRKACA	cAMP-dependent protein kinase catalytic subunit alpha	2	351	29	8.26	NA	NA	NA	NA	NA	NA	819.092	NA	517.017	2297.94	4425.85	7959.68	5957.87	5085.5	7583.27	NA	NA	458.017	NA	NA	NA	126.003	NA	NA	NA	NA	NA	NA	NA	NA	NA	NA	NA
P17655	CAN2_HUMAN	CAPN2	Calpain-2 catalytic subunit	23	700	231	33	683.608	1114.66	1413.39	8347.84	7672.85	17342.5	30647.9	42012.1	55881.9	231028	240269	242760	294728	268077	258677	1019.48	2787.09	988.647	NA	NA	NA	NA	2038.88	NA	NA	NA	639.18	NA	458.715	NA	NA	NA	NA
P17676	CEBPB_HUMAN	CEBPB	CCAAT/enhancer-binding protein beta	3	345	39	11.3	NA	NA	NA	NA	NA	NA	1510.47	NA	NA	20039.7	28481.2	23635	26712.1	26702	23095.6	NA	1073.43	NA	NA	NA	NA	NA	856.739	NA	NA	NA	NA	NA	NA	NA	NA	NA	NA
P17706	PTN2_HUMAN	PTPN2	Tyrosine-protein phosphatase non-receptor type 2	9	415	99	23.86	NA	NA	NA	2207.62	2896.33	823.413	9916.15	15452.6	8281.29	58758.3	63991.4	60825.3	88250.9	73031.4	74355.8	1730.6	1417.74	2425.99	NA	NA	NA	1960.55	906.213	1938.24	491.993	NA	NA	397.823	NA	386.609	NA	NA	NA
P17707	DCAM_HUMAN	AMD1	S-adenosylmethionine decarboxylase proenzyme	2	334	16	4.79	NA	NA	NA	NA	NA	NA	NA	132.004	NA	2824.8	5323.84	4860.56	6655.99	2079.25	2024.71	502.952	NA	NA	NA	NA	NA	NA	NA	NA	NA	NA	NA	NA	NA	NA	NA	NA	NA
P17812	PYRG1_HUMAN	CTPS1	CTP synthase 1	33	591	310	52.45	1219.38	4216.86	7815.77	71930.9	70206	87502.1	223884	239514	232386	928504	1.12544e+06	1.1055e+06	1.47426e+06	1.30616e+06	1.18382e+06	70076.7	84522.4	68335.5	1331.93	926.661	253.856	59934.1	51727	64226.3	18607.7	18193.1	14877.6	8907.4	5136.59	7681.45	13095.3	10424.6	14294.7
P17844	DDX5_HUMAN	DDX5	Probable ATP-dependent RNA helicase DDX5	37	614	296	48.21	17514.5	164999	120424	315566	261591	247486	703892	859374	810511	2.4796e+06	2.78848e+06	2.57651e+06	3.26968e+06	2.98174e+06	2.85222e+06	363353	366135	308574	20126.8	24270.5	18178.2	311796	310752	396836	164002	152025	170160	49516.2	84649.4	54252.7	94066.4	65322.3	75310.2
P17858	PFKAL_HUMAN	PFKL	ATP-dependent 6-phosphofructokinase, liver type	25	780	275	35.26	909.372	3521.94	498.299	15535.5	17280.1	15848	43850.2	65031.4	49518.6	287935	347216	321751	420135	360886	351881	6063.82	5405.66	7562.19	NA	572.451	384.593	5449.93	6329.2	12665.1	1485.14	505.227	8061.9	NA	6379.37	2577.12	1606.3	NA	671.032
P17980	PRS6A_HUMAN	PSMC3	26S proteasome regulatory subunit 6A	39	439	337	76.77	971.787	785.882	614.242	46640.4	41218.6	47849.8	228311	261209	258318	1.29193e+06	1.74344e+06	1.61639e+06	2.74246e+06	2.47425e+06	1.99225e+06	65129.4	85356	58582.7	NA	541.651	NA	18360.7	19193.6	22159.3	12328.6	5776.96	11831.1	1923.01	3221.62	3180.56	5899.36	3769.74	2337.8
P17987	TCPA_HUMAN	TCP1	T-complex protein 1 subunit alpha	46	556	382	68.71	31728.6	66725.9	75917.6	1.08803e+06	851728	2.08576e+06	4.19719e+06	4.2201e+06	4.40358e+06	1.06838e+07	1.64242e+07	1.23209e+07	10026846	10092126	9.79799e+06	3.2265e+06	3.96312e+06	3.38128e+06	17935.2	26552.5	22813.6	1.1334e+06	1.22656e+06	1.60306e+06	939230	911633	866616	809646	1.14928e+06	982540	1.1558e+06	823771	949003
P18031	PTN1_HUMAN	PTPN1	Tyrosine-protein phosphatase non-receptor type 1	27	435	267	61.38	543.134	583.47	NA	29855	23676.2	30920.6	94310.3	162236	114636	632769	627413	597600	842324	680959	594769	49626.6	41487.6	28929	NA	NA	NA	16229.9	10100.2	26045.6	6578.89	6776.67	6376.03	4412.21	4967.64	NA	2352.37	4314.53	4202.6
P18074	ERCC2_HUMAN	ERCC2	General transcription and DNA repair factor IIH helicase subunit XPD	36	760	371	48.82	NA	NA	NA	8074.64	9446.25	9318.59	51929.3	62852.5	66592.3	409488	499275	418728	643455	480789	429851	31955.7	23420.2	18213	NA	NA	NA	949.573	2419.82	3089.93	4117.68	1256.17	3388.17	798.809	1407.59	327.288	498.133	NA	NA
P18077	RL35A_HUMAN	RPL35A	60S ribosomal protein L35a	16	110	71	64.55	9212.09	183450	71328.9	179639	136328	151670	357082	479845	421159	782089	909063	1.17502e+06	1.03734e+06	1.08725e+06	1.02613e+06	88219.2	155956	122566	15270.1	20322.3	15622.9	107175	118353	158310	35267.4	60260.7	47529.7	25089.8	35373	30200.5	28080.5	17215.9	24270.7
P18085	ARF4_HUMAN	ARF4	ADP-ribosylation factor 4	4	180	47	26.11	NA	657.742	NA	2127.08	2702.72	2405.95	5643.09	7951.15	5880.28	18740.2	21854.5	22922.3	35420.2	25751.6	24896	877.257	2490.02	2071.18	NA	NA	NA	2997.65	2369.55	4783.22	799.94	NA	NA	NA	418.568	540.762	NA	733.279	NA
P18124	RL7_HUMAN	RPL7	60S ribosomal protein L7	27	248	161	64.92	33489.4	313046	156061	327306	318093	308542	1064202	1.14701e+06	1.05169e+06	2.98562e+06	3.0359e+06	3.33219e+06	3.27648e+06	3.00347e+06	3.15025e+06	255820	319713	272518	27849.9	41615.6	30647	281079	351790	374596	129012	141726	119401	63286	78257.8	76037.2	105377	49697.8	88068.6
P18146	EGR1_HUMAN	EGR1	Early growth response protein 1	3	543	40	7.37	NA	NA	NA	NA	NA	2058.08	NA	1116.03	1673.06	17040.5	66549.1	41110.4	69151.3	15331.6	9610.26	NA	NA	NA	NA	NA	NA	NA	NA	NA	NA	NA	NA	NA	NA	NA	NA	NA	NA
P18206	VINC_HUMAN	VCL	Vinculin	38	1134	444	39.15	NA	3863.11	841.916	28673	34476	33611.6	37042.3	58799.5	56377	287571	293092	222729	597050	354767	316619	15704.7	21848.6	13392.1	NA	NA	NA	31370.8	8265.79	10972.9	343.347	NA	2405.18	23234.5	1539.43	1778.19	1744.27	774.441	910.144
P18433	PTPRA_HUMAN	PTPRA	Receptor-type tyrosine-protein phosphatase alpha	3	802	38	4.74	NA	NA	NA	NA	NA	455.014	679.024	1410.05	1052.04	10245	13816.6	8630.62	9685.73	12943.6	8348.48	NA	NA	NA	NA	NA	NA	NA	NA	NA	NA	NA	NA	NA	NA	NA	NA	NA	NA
P18440	ARY1_HUMAN	NAT1	Arylamine N-acetyltransferase 1	3	290	27	9.31	NA	NA	NA	NA	NA	NA	NA	NA	NA	6005.18	1173.03	6443.17	5488.17	2261.07	3753.1	NA	NA	NA	NA	NA	NA	NA	NA	NA	NA	NA	NA	NA	NA	NA	NA	NA	NA
P18583	SON_HUMAN	SON	Protein SON	63	2426	724	29.84	1031.55	37410.2	42653.2	205370	180547	194037	758211	776553	721676	2.55603e+06	2.68278e+06	2.94878e+06	3.01063e+06	2.59375e+06	2.3225e+06	340107	320851	320446	3139.48	6362.4	969.581	77793.9	63325.5	84948.4	96654.8	74444.3	84888.3	45198.9	81284.2	66884.4	32815.9	32760.1	32659.2
P18615	NELFE_HUMAN	NELFE	Negative elongation factor E	23	380	238	62.63	NA	911.405	442.353	20873	23832.3	17787.7	114402	136619	140963	712524	925275	907557	1.19768e+06	1.076e+06	966688	57766.4	52129.7	50655.8	NA	436.718	NA	9964.57	5649.4	11162.9	8155.45	7218.5	7775.19	6510.59	6209.57	7673.43	2901.63	1499.17	3262.51
P18621	RL17_HUMAN	RPL17	60S ribosomal protein L17	13	184	102	55.43	15805.6	191826	80750	149228	125527	122131	425603	501572	484893	1.47614e+06	1.51831e+06	1.88736e+06	1.85792e+06	1.57694e+06	1.62882e+06	166227	194502	163760	26069.6	28341	21696.4	208790	249057	265317	50311.6	62392.2	52724.4	29888.6	41003.6	38624.2	76516.5	31711	44942.5
P18669	PGAM1_HUMAN	PGAM1	Phosphoglycerate mutase 1	17	254	158	62.2	7079.46	6405.01	4004.33	14746.9	13652	17639.4	53208	55034.3	53175.6	272254	304702	323353	498708	477734	439995	17852.2	25275.7	12074.5	3716.22	NA	NA	2274.4	3757.21	8866.48	956.125	NA	29938.4	3921.25	NA	NA	4898.64	511.387	731.701
P18754	RCC1_HUMAN	RCC1	Regulator of chromosome condensation	13	421	182	43.23	795.622	1348.7	1733.09	15459.7	7556.72	9218.69	20793.5	33384.9	31182	84041.7	117055	123609	135528	112151	133748	22169.2	26517.2	14937.9	NA	327.771	NA	18498.8	15808.4	27859.4	2069.69	2520.42	4765.81	1322.47	1979.15	NA	4116	661.183	1115.21
P18847	ATF3_HUMAN	ATF3	Cyclic AMP-dependent transcription factor ATF-3	5	181	49	27.07	NA	NA	NA	NA	579.01	NA	3741.02	5059.81	5077.94	34195.4	31448.8	29106	34609.8	31214.4	25616.8	1089.5	NA	306.428	NA	NA	NA	NA	NA	NA	NA	NA	NA	NA	NA	NA	NA	NA	NA
P18850	ATF6A_HUMAN	ATF6	Cyclic AMP-dependent transcription factor ATF-6 alpha	17	670	210	31.34	NA	NA	NA	5792.76	4030.29	6334.71	18504.8	24243.6	20619.2	88364.4	97603.4	116210	110368	103087	86860.5	5745.94	6897.77	5322.68	NA	NA	NA	1829.71	3233.36	3769.35	278.78	386.282	594.32	NA	148.315	NA	NA	NA	NA
P18858	DNLI1_HUMAN	LIG1	DNA ligase 1	33	919	384	41.78	NA	NA	NA	4286.77	4670.13	6177.93	36399.5	39207	38390.1	247053	340616	298108	468748	383374	341677	6028.65	8083.07	7722.62	NA	NA	NA	NA	915.61	NA	NA	1127.87	NA	976.464	NA	NA	865.384	311.089	NA
P18859	ATP5J_HUMAN	ATP5PF	ATP synthase-coupling factor 6, mitochondrial	2	108	22	20.37	NA	NA	NA	554.019	NA	NA	3906.08	893.038	NA	3219.15	12837.3	4007.18	3778.16	7795.2	11791.3	1117.02	NA	NA	NA	NA	NA	NA	NA	NA	NA	NA	NA	NA	NA	NA	NA	NA	NA
P18887	XRCC1_HUMAN	XRCC1	DNA repair protein XRCC1	18	633	209	33.02	NA	4396.68	2889.66	7061.81	7678.17	9036.71	43938.8	37340.7	38842.2	182587	230237	218199	311860	290538	289902	10087.1	15198	12258.7	NA	NA	NA	2239.92	1961.46	2158.7	1728.21	1900.84	3217.77	894.862	892.048	1630.23	666.304	710.837	291.111
P19013	K2C4_HUMAN	KRT4	Keratin, type II cytoskeletal 4	16	520	156	30	3137.8	NA	NA	4367.74	6311.95	8091.48	118418	NA	51379.1	139903	NA	NA	NA	NA	NA	NA	NA	5305.58	NA	NA	NA	251355	NA	NA	NA	NA	NA	929.115	NA	NA	NA	NA	NA
P19022	CADH2_HUMAN	CDH2	Cadherin-2	12	906	144	15.89	NA	NA	NA	NA	NA	3223.4	4555.24	4489.31	11518.2	121177	93774	107444	173857	122237	115841	833.28	6894.39	4187.43	NA	NA	NA	2522.5	798.847	567.113	NA	NA	NA	NA	NA	NA	NA	NA	NA
P19174	PLCG1_HUMAN	PLCG1	1-phosphatidylinositol 4,5-bisphosphate phosphodiesterase gamma-1	23	1290	294	22.79	NA	NA	NA	1734.17	2090.88	3996.2	17609.8	12766.6	25835.5	101280	109244	106925	148792	139253	143095	1294.57	NA	1571.64	NA	NA	NA	NA	360.361	1544.51	NA	419.944	NA	NA	505.072	NA	NA	NA	NA
P19338	NUCL_HUMAN	NCL	Nucleolin	46	710	298	41.97	65606.7	1.06675e+06	424953	570927	467554	388619	1.12372e+06	1.71488e+06	1.41081e+06	4.27733e+06	4.42858e+06	4.29685e+06	5.10308e+06	4.68843e+06	5.15458e+06	604914	934668	688157	231332	260139	254499	425502	1.45312e+06	725851	376798	444017	325677	261152	224427	218444	516067	137634	365475
P19367	HXK1_HUMAN	HK1	Hexokinase-1	28	917	283	30.86	543.293	1683.09	858.393	10744.2	10698.5	11101.2	37892.6	47463.2	44964.7	180807	277428	237022	311741	340910	242371	4575.15	10110	8849.41	NA	1167.92	NA	1465.77	1879.29	2782.45	408.622	NA	32874.3	NA	NA	NA	1710.56	NA	NA
P19387	RPB3_HUMAN	POLR2C	DNA-directed RNA polymerase II subunit RPB3	9	275	106	38.55	622.255	639.923	NA	11953.8	14671.3	13884.1	66495.1	70938.7	54829.3	400311	460215	500122	637815	515927	476120	24339.8	35758.1	28164.9	NA	380.833	NA	10867.1	11548.6	13054.5	6517.37	7383.66	4192.39	2926.03	4392.17	NA	2093.67	1161.67	2423.94
P19388	RPAB1_HUMAN	POLR2E	DNA-directed RNA polymerases I, II, and III subunit RPABC1	12	210	106	50.48	NA	1962.94	2837.61	22932.2	15684.6	16190.9	81011.8	100351	82395.7	437342	459878	497686	613279	533332	410518	31301.7	44779	30695.1	NA	NA	NA	11911.7	15984.6	16099.7	6905.06	6044.93	7027.36	2626.01	3726.59	1084.98	1988.27	859.543	2541.69
P19404	NDUV2_HUMAN	NDUFV2	NADH dehydrogenase [ubiquinone] flavoprotein 2, mitochondrial	6	249	61	24.5	NA	441.086	1130.89	5834.04	507.031	3408.68	5773.63	10063.9	10669.9	44959.3	29002.4	42339.9	68198.8	45544.1	44313	1693.31	3045.97	2992.61	NA	NA	NA	4917.53	3316.78	5785.84	NA	1393.13	NA	NA	930.718	NA	869.783	707.741	684.273
P19419	ELK1_HUMAN	ELK1	ETS domain-containing protein Elk-1	4	428	51	11.92	NA	NA	NA	1251.1	1071.02	NA	5839.86	1529.93	15088.4	13610	24831	51412.7	82434.4	87284.9	65656.9	NA	NA	738.014	NA	NA	NA	NA	NA	NA	NA	NA	NA	NA	NA	NA	NA	NA	NA
P19447	ERCC3_HUMAN	ERCC3	General transcription and DNA repair factor IIH helicase subunit XPB	26	782	354	45.27	209.507	2223.5	2307.69	11402.7	8420.55	7269.08	49372.9	47733.6	59300.6	236403	247803	277727	325736	251118	214629	18285.7	26688.1	19664.8	NA	NA	NA	4402.64	4613.97	10198.6	5860.3	3799.51	4211.17	1410.55	1267.62	2298.05	1605.9	1389.08	1014.04
P19474	RO52_HUMAN	TRIM21	E3 ubiquitin-protein ligase TRIM21	12	475	117	24.63	NA	NA	NA	NA	NA	315.663	5928.98	9453.1	12253.9	37995.7	63660.3	39386.9	78545.1	73288.4	65449.9	552.016	818.365	NA	NA	NA	NA	NA	1127.24	923.319	NA	NA	NA	NA	NA	527.872	NA	NA	NA
P19484	TFEB_HUMAN	TFEB	Transcription factor EB	4	476	61	12.82	NA	NA	NA	NA	NA	1208.03	2877.98	NA	NA	15277.9	14343.8	15622.5	20189	15910.4	6179.23	NA	NA	NA	NA	NA	NA	NA	NA	NA	NA	NA	NA	NA	NA	NA	NA	NA	1334.04
P19525	E2AK2_HUMAN	EIF2AK2	Interferon-induced, double-stranded RNA-activated protein kinase	14	551	166	30.13	385.902	11033	7466.31	9278.43	9113.22	6979.35	34943.1	41791.8	43499.7	126519	147537	164243	193938	174638	158923	10875.3	13825.2	6725.63	NA	825.88	NA	6839.06	13801.1	12200.6	909.583	2132.72	4438.6	389.239	NA	510.918	1443.03	372.74	1438.32
P19532	TFE3_HUMAN	TFE3	Transcription factor E3	5	575	65	11.3	NA	NA	NA	540.985	NA	NA	881.409	6828.85	1632.17	14176.5	198258	20334.7	17126	20787.5	27925.1	NA	NA	NA	NA	NA	NA	NA	NA	NA	NA	NA	NA	NA	NA	NA	NA	NA	NA
P19623	SPEE_HUMAN	SRM	Spermidine synthase	10	302	93	30.79	501.978	1713.27	2646.34	16780.4	18555.2	18330	40688.8	42425.5	34425.7	123844	156603	136540	201295	155240	132214	5677.33	7164.59	7083.44	NA	NA	NA	2420.07	4368.46	4103.49	681.066	1368.58	3833.78	836.269	354.021	502.672	1298.68	612.767	612.527
P19784	CSK22_HUMAN	CSNK2A2	Casein kinase II subunit alpha'	23	350	225	64.29	1403.22	1974.94	2787.69	26241.2	27996.1	20264.1	95310.5	113732	125841	582249	624112	618398	726810	575267	561528	64087.6	71409.4	68017.6	NA	1629.78	NA	14943.4	10640	20117.4	9936.15	6261.12	5359.97	2424.41	4222.45	3769.72	9995.72	2359.58	5970.87
P19793	RXRA_HUMAN	RXRA	Retinoic acid receptor RXR-alpha	10	462	90	19.48	NA	NA	NA	2884.68	1615.55	1692.18	7314.32	9417.43	9852.77	61113.8	52958.8	75143.5	97710.4	85784.5	83277.3	1910.3	2775.17	1981.92	NA	NA	NA	389.235	NA	501.426	NA	NA	NA	NA	NA	NA	NA	NA	NA
P19838	NFKB1_HUMAN	NFKB1	Nuclear factor NF-kappa-B p105 subunit	25	968	295	30.48	NA	NA	NA	2103.14	522.017	992.595	32579.2	34431.7	34006.8	199427	245632	221627	328705	269932	196748	8704.19	10772.3	2243.78	NA	NA	NA	4767.34	1406.03	6100.78	571.405	964.894	NA	NA	NA	1018.7	242.922	NA	NA
P20020	AT2B1_HUMAN	ATP2B1	Plasma membrane calcium-transporting ATPase 1	24	1220	269	22.05	NA	NA	NA	12206	8629.39	11373.9	33998.8	44911.5	43866.1	245173	277726	267326	296273	250612	218833	8514.07	7395.55	14227.4	NA	NA	NA	3788.09	3415.02	NA	NA	1173.73	2655.46	688.017	832.051	1328.64	411.712	325.269	1487.9
P20042	IF2B_HUMAN	EIF2S2	Eukaryotic translation initiation factor 2 subunit 2	28	333	217	65.17	1859.25	17255	14834.5	50349.8	31085.2	38534.1	120233	136431	126735	510222	533962	479751	747649	629787	653850	60023.5	59082	51414	4081.62	3214.38	925.318	55107.4	65572.1	82886.5	10968.2	13414.6	12834.8	13374.5	6661.88	5596.17	8313.15	5116.28	10583.3
P20073	ANXA7_HUMAN	ANXA7	Annexin A7	5	488	62	12.7	898.45	1642.23	386.007	NA	4529.37	1716.04	10613.6	4777.12	2115.04	26201.7	8613.63	42344.4	40902.8	31078.1	31978.3	2365.84	687.013	3393.95	NA	NA	NA	NA	NA	NA	NA	NA	NA	NA	NA	NA	NA	NA	NA
P20226	TBP_HUMAN	TBP	TATA-box-binding protein	3	339	28	8.26	NA	NA	NA	NA	NA	NA	NA	NA	NA	10428.2	8391.74	7626.82	24357.6	18523.6	17687.2	NA	1269.18	NA	NA	NA	NA	NA	NA	741.198	NA	NA	NA	NA	NA	NA	NA	NA	NA
P20248	CCNA2_HUMAN	CCNA2	Cyclin-A2	14	432	135	31.25	NA	NA	NA	5135.39	2569.23	16942.8	44821	20190.4	64538.3	130564	260794	214089	382880	306437	302583	4591.95	3895.34	29570.7	NA	NA	NA	7264.05	4322.32	8903.5	1559.04	2350.81	1907.57	NA	892.89	399.998	1221.89	1599.45	1071.73
P20290	BTF3_HUMAN	BTF3	Transcription factor BTF3	12	206	116	56.31	NA	NA	NA	5816.63	4305.78	12150.1	42971.7	18953.1	42698.9	190457	210308	213637	263247	324573	284455	15339.1	16892.1	5416.77	NA	NA	NA	5359.01	15513.6	13600.7	NA	830.102	2944.43	NA	380.729	479.997	NA	NA	1026.6
P20336	RAB3A_HUMAN	RAB3A	Ras-related protein Rab-3A	3	220	39	17.73	NA	NA	NA	NA	NA	NA	NA	NA	NA	NA	NA	NA	NA	NA	NA	NA	NA	NA	NA	NA	NA	NA	NA	NA	NA	NA	5089.13	NA	NA	NA	NA	NA	NA
P20337	RAB3B_HUMAN	RAB3B	Ras-related protein Rab-3B	3	219	36	16.44	NA	NA	NA	2393.24	NA	NA	2179.64	NA	2303.55	13863	9517.62	7499.83	22843.4	17427.5	11625.8	NA	NA	NA	NA	NA	NA	NA	NA	NA	NA	NA	NA	NA	1799.27	NA	NA	NA	NA
P20339	RAB5A_HUMAN	RAB5A	Ras-related protein Rab-5A	6	215	78	36.28	NA	NA	964.361	1401.32	12566.9	6218.62	27963.9	56884.8	31063.7	95393.4	15143.6	84929.8	115162	165368	145186	1958.44	22190.5	25275.4	NA	NA	NA	14237.1	NA	26825.7	NA	12690.9	NA	NA	869.006	NA	NA	7581.29	608.933
P20340	RAB6A_HUMAN	RAB6A	Ras-related protein Rab-6A	2	208	26	12.5	NA	NA	NA	1257.25	1290.19	2847.66	7445.31	2442.69	1132.83	8245.27	12361.6	12111.5	9290.71	14561.6	14674.3	NA	NA	NA	NA	NA	NA	1482.04	455.016	241.009	NA	NA	NA	NA	NA	NA	NA	NA	290.009
P20585	MSH3_HUMAN	MSH3	DNA mismatch repair protein Msh3	54	1137	534	46.97	NA	2939.18	910.971	29616.1	19712.1	28223.3	158358	168744	169757	801456	955972	947573	1.20016e+06	929515	877011	74235.4	69912.3	68228	NA	NA	NA	10383	8386.57	15667.3	3915.58	5599.43	5875.56	3098.79	4694.22	2242.94	1736.12	2546.89	4135.77
P20618	PSB1_HUMAN	PSMB1	Proteasome subunit beta type-1	8	241	101	41.91	NA	572.472	244.27	5718.86	2005.42	6365.22	17840.5	16288.4	19458.7	53522.8	86813.5	52627.8	131873	117717	125372	2737.14	4076.89	2459.89	NA	NA	NA	804.763	1186.92	1709.85	1098.56	575.429	886.689	NA	490.194	416.327	NA	619.794	711.007
P20645	MPRD_HUMAN	M6PR	Cation-dependent mannose-6-phosphate receptor	5	277	68	24.55	NA	NA	NA	NA	464	320.692	1748.96	6193.79	847.307	27261.9	30925	21139.3	28263.3	12756.7	24059.3	NA	NA	NA	NA	NA	NA	NA	NA	NA	NA	NA	NA	NA	344.77	NA	NA	NA	NA
P20674	COX5A_HUMAN	COX5A	Cytochrome c oxidase subunit 5A, mitochondrial	4	150	41	27.33	NA	NA	NA	786.073	1452.5	2278.3	NA	1737.75	5990.77	4975.9	4202.46	6679.27	11080.9	10359	10945.1	NA	NA	NA	NA	NA	NA	NA	NA	1257.87	915.033	NA	39207.5	NA	NA	NA	NA	NA	NA
P20700	LMNB1_HUMAN	LMNB1	Lamin-B1	51	586	349	59.56	307.319	44043.6	54139.8	150801	124398	147219	268928	319160	302465	1.21633e+06	1.08107e+06	1350831	1.32677e+06	1.28704e+06	1.10957e+06	75037.3	71206.8	65290.4	3285.07	4177.51	1604.79	51244.7	42801.3	46679.9	19851.7	14019	19320	2465.37	7515.83	4806.14	15645.4	10979.8	9013.42
P20719	HXA5_HUMAN	HOXA5	Homeobox protein Hox-A5	5	270	73	27.04	NA	1582.28	1008.54	2434.37	594.55	2915.8	4452.01	6035.83	6504.3	19659.1	24023.1	25809.3	26519.2	29371.3	24437.1	1022.47	2362.67	2234.84	NA	443.923	NA	2753.78	3692.51	2595.04	579.409	573.426	NA	NA	NA	NA	485.931	NA	1116.6
P20810	ICAL_HUMAN	CAST	Calpastatin	26	708	293	41.38	NA	NA	NA	11634.7	16019.4	15847.9	90948.4	74504.9	77789.8	476927	614566	629391	854015	761567	712716	24255.2	26335	28512.9	NA	NA	NA	9069.05	6987.41	4393.77	2167.22	445.896	1233.01	NA	354.441	599.053	1056.54	NA	412.757
P20839	IMDH1_HUMAN	IMPDH1	Inosine-5'-monophosphate dehydrogenase 1	13	514	176	34.24	198.913	264.726	NA	7130.99	2671.54	6349.43	12993.9	21030.3	27952.7	61640.8	82709.1	88005.6	130946	108628	113116	1702.24	1100.21	2023.18	NA	NA	NA	NA	2027.63	6399.51	NA	NA	NA	NA	NA	NA	562.672	NA	NA
P20916	MAG_HUMAN	MAG	Myelin-associated glycoprotein	2	626	28	4.47	NA	NA	NA	NA	NA	NA	NA	NA	NA	NA	NA	NA	NA	NA	NA	NA	NA	NA	NA	NA	NA	NA	NA	NA	NA	NA	4335.19	NA	NA	NA	NA	NA	NA
P20936	RASA1_HUMAN	RASA1	Ras GTPase-activating protein 1	27	1047	328	31.33	NA	NA	NA	1574.74	1915.36	2434.13	18578.4	22894.3	21390.3	199245	223632	205047	321388	219383	198427	8080.1	7026.42	4849.09	NA	NA	NA	2591.37	NA	5128.33	NA	NA	1222.69	471.01	221.892	NA	NA	NA	678.499
P20962	PTMS_HUMAN	PTMS	Parathymosin	3	102	31	30.39	NA	NA	631.865	NA	NA	2978.74	3474.39	2257.78	3523.67	5128.86	9243.25	5659.77	16016.8	25988.2	13211.3	NA	NA	NA	NA	NA	NA	NA	NA	NA	NA	NA	414.071	NA	NA	NA	NA	NA	NA
P21127	CD11B_HUMAN	CDK11B	Cyclin-dependent kinase 11B	6	795	53	6.67	NA	NA	NA	3960.63	3778.22	4799.4	17114.9	18972.5	14834.1	111183	128126	155167	210675	131808	131968	6999.27	10977.4	4347.54	NA	NA	NA	NA	2853.77	NA	NA	285.016	647.942	NA	NA	605.612	907.603	NA	355.081
P21266	GSTM3_HUMAN	GSTM3	Glutathione S-transferase Mu 3	6	225	59	26.22	NA	NA	414.562	NA	NA	NA	NA	2655.02	683.016	14034.3	13374	12582.4	23708.7	22317.1	14004.6	NA	NA	NA	NA	NA	NA	NA	659.853	NA	NA	NA	1517.03	NA	NA	NA	NA	NA	NA
P21281	VATB2_HUMAN	ATP6V1B2	V-type proton ATPase subunit B, brain isoform	19	511	219	42.86	NA	617.697	527.958	19889.9	12277.1	19063.5	53872.1	46228.4	49819.9	280334	308086	324705	417231	359144	342388	24575.6	29993.6	23485.9	NA	NA	NA	10672.6	8491.93	15234.3	3654.64	1985.03	19252.4	3477.66	3363.66	1745.96	1073.96	2460.12	2174.05
P21291	CSRP1_HUMAN	CSRP1	Cysteine and glycine-rich protein 1	4	193	58	30.05	NA	NA	NA	NA	NA	NA	NA	1077.5	NA	7722.19	11444.5	9511.89	16415.2	27080.3	10154.5	NA	NA	NA	NA	NA	NA	NA	NA	NA	NA	NA	3160.08	NA	NA	NA	NA	NA	NA
P21333	FLNA_HUMAN	FLNA	Filamin-A	184	2647	1765	66.68	14336.4	42589.8	33785.9	1.46253e+06	1.43217e+06	1.56222e+06	7.75745e+06	9.07585e+06	8.32062e+06	3.47953e+07	4.24769e+07	3.97901e+07	4.74227e+07	4.12278e+07	3.90217e+07	3.7753e+06	4.64891e+06	3.77022e+06	8849.52	16135.9	10582.4	1.59645e+06	1.59932e+06	1.88291e+06	501909	504707	503893	524833	784577	639386	557053	301575	463485
P21359	NF1_HUMAN	NF1	Neurofibromin	72	2839	790	27.83	NA	NA	NA	8457.88	22273.6	19058.4	91049.6	113449	99444.8	491083	608211	567726	709963	509413	487067	60501.9	62975.9	46689.5	NA	NA	NA	11898.5	13000.5	26046.4	1207.48	1281.38	757.416	NA	1019.88	1027.94	6483.53	NA	1472.39
P21397	AOFA_HUMAN	MAOA	Amine oxidase [flavin-containing] A	3	527	29	5.5	363.009	NA	NA	NA	NA	NA	675.016	2823.07	3763.09	31546.8	41723.1	8938.32	12585.1	38021.7	8329.25	NA	NA	NA	NA	NA	NA	NA	1246.03	434.36	NA	NA	NA	NA	NA	NA	NA	NA	NA
P21399	ACOHC_HUMAN	ACO1	Cytoplasmic aconitate hydratase	4	889	41	4.61	NA	NA	NA	442.924	548.012	NA	1242.95	NA	605.096	10200.2	17531.9	31664.6	40474.8	25448.5	16554.2	NA	1182.03	NA	NA	NA	NA	NA	NA	493.013	NA	NA	NA	NA	NA	NA	NA	NA	NA
P21579	SYT1_HUMAN	SYT1	Synaptotagmin-1	3	422	37	8.77	NA	NA	NA	NA	NA	NA	NA	NA	NA	NA	NA	NA	NA	NA	NA	NA	NA	NA	NA	NA	NA	NA	NA	NA	NA	NA	18550.7	NA	NA	NA	NA	NA	NA
P21580	TNAP3_HUMAN	TNFAIP3	Tumor necrosis factor alpha-induced protein 3	2	790	29	3.67	NA	NA	NA	NA	NA	NA	NA	2366.58	737.516	7464.15	9314.33	13853.1	3208.43	9404.41	2398.87	163.84	NA	NA	NA	NA	NA	NA	NA	NA	NA	NA	NA	NA	NA	NA	NA	NA	NA
P21675	TAF1_HUMAN	TAF1	Transcription initiation factor TFIID subunit 1	15	1872	178	9.51	NA	NA	NA	2203.91	NA	NA	14546.1	9880.97	12129.6	83320.2	67355.2	82587.9	84382.3	82733.7	64994.1	7215.21	3853.26	5882.25	NA	NA	NA	625.258	NA	NA	NA	NA	NA	NA	NA	NA	NA	NA	NA
P21796	VDAC1_HUMAN	VDAC1	Voltage-dependent anion-selective channel protein 1	18	283	209	73.85	1448.36	2541.98	5694.68	35828.7	31858	43116	132909	131540	152415	187302	414214	370302	322587	437754	371727	26728.1	42918.3	25646	797.389	4466.88	961.287	46531.2	30793	50471.2	10922.8	7539.53	40523.5	1092.46	3597.01	551.418	6737.91	14037	2445.28
P21912	SDHB_HUMAN	SDHB	Succinate dehydrogenase [ubiquinone] iron-sulfur subunit, mitochondrial	16	280	156	55.71	NA	1796.17	NA	15010	15461.1	12871.4	71055.5	93434.9	84906.8	420625	476823	468974	523784	470472	462686	26335.6	28294	24730.1	NA	375.018	NA	16764.2	12423.8	14543.3	4366.3	4957.26	11020.6	NA	NA	NA	5663.26	1788.52	3245.02
P21953	ODBB_HUMAN	BCKDHB	2-oxoisovalerate dehydrogenase subunit beta, mitochondrial	4	392	46	11.73	NA	NA	NA	580.379	NA	NA	2879	3830.22	5330.62	19798.2	20677.9	26634.9	23558	22149.2	18191.7	3254.83	351.244	NA	NA	NA	NA	433.133	NA	2135.06	NA	508.851	NA	NA	NA	NA	NA	NA	NA
P21964	COMT_HUMAN	COMT	Catechol O-methyltransferase	14	271	142	52.4	NA	NA	NA	3158.94	755.018	906.021	11778.3	7764.07	12407.5	69719.4	100997	79262	82430	73053.4	72091.3	NA	NA	NA	NA	NA	NA	NA	1792.04	NA	NA	NA	NA	NA	379.574	NA	NA	NA	NA
P22001	KCNA3_HUMAN	KCNA3	Potassium voltage-gated channel subfamily A member 3	2	575	28	4.87	NA	NA	NA	NA	NA	NA	NA	825.025	NA	NA	1564.06	2205.07	3738.12	1255.03	2064.06	NA	NA	NA	NA	NA	NA	NA	NA	NA	NA	NA	NA	NA	NA	NA	NA	NA	NA
P22033	MUTA_HUMAN	MMUT	Methylmalonyl-CoA mutase, mitochondrial	9	750	113	15.07	NA	NA	NA	5564.15	4042.85	3725.51	3154.11	12104.8	11030.5	27153	23147.9	25531.2	29012.2	30702.8	30889.4	NA	NA	NA	58.002	NA	NA	NA	NA	1498.22	1448.04	275.247	NA	400.036	1653.05	334.343	NA	267.01	NA
P22059	OSBP1_HUMAN	OSBP	Oxysterol-binding protein 1	16	807	203	25.15	NA	NA	NA	5665.96	3511.58	1958.37	10357.8	12483.1	7679.04	81679.3	71854.9	70819.6	132354	110541	80484.7	927.872	2298.37	2412.1	NA	NA	NA	566.156	1180.24	2260.18	NA	NA	NA	NA	NA	NA	698.217	NA	NA
P22061	PIMT_HUMAN	PCMT1	Protein-L-isoaspartate(D-aspartate) O-methyltransferase	11	227	109	48.02	2331.19	2746.22	3385.65	15480.1	14244.3	19400.2	51379.1	67981.6	61799.8	238770	293660	312256	363957	333148	268805	14929.4	13970.5	18765.4	NA	1647.2	778.05	7990.39	10227.8	12554.1	5213.63	4129.86	11346.1	2127.77	NA	1011.32	3703.46	2894.41	522.408
P22087	FBRL_HUMAN	FBL	rRNA 2'-O-methyltransferase fibrillarin	23	321	162	50.47	21315.3	96855.5	50802.5	129805	88298.3	76438.3	282804	360077	331347	1.00936e+06	1.26416e+06	1.24775e+06	1.16482e+06	1.26655e+06	1.13763e+06	215830	173127	133852	14891.4	20774.9	8816.1	229692	238489	302564	59411.5	65162.2	52329.5	19649	34235.8	17465.9	55653.7	39438.8	45156.3
P22102	PUR2_HUMAN	GART	Trifunctional purine biosynthetic protein adenosine-3	57	1010	641	63.47	1675.08	3523.26	14086.3	135113	117916	156725	475722	511954	467613	2.24727e+06	2.89659e+06	2.79004e+06	3.66133e+06	3.36745e+06	3.08684e+06	129545	153854	110038	539.693	2397.18	993.197	58682.3	56774.7	63913.6	21264.2	19256.1	17864.9	23093.7	39359.6	21541.5	20122.6	16125.7	16609.3
P22234	PUR6_HUMAN	PAICS	Bifunctional phosphoribosylaminoimidazole carboxylase/phosphoribosylaminoimidazole succinocarboxamide synthetase	31	425	247	58.12	6063.5	3868.4	15975.7	231864	236777	247983	802113	832216	802358	3.80491e+06	4.20707e+06	3.5636e+06	5.11567e+06	4.4449e+06	3.89929e+06	394004	455401	328928	2259.27	3059.84	2000.51	138660	141761	189962	56451.3	50518.2	59832.1	47738.7	58970.2	54820.4	53656.1	31839.6	50461.2
P22307	SCP2_HUMAN	SCP2	Sterol carrier protein 2	12	547	128	23.4	NA	NA	NA	645.707	NA	659.089	16526.3	22712.9	18899.6	37959.7	58232.2	58597.4	60771.4	58216.4	42202	4903.28	5776.03	619.68	NA	NA	NA	1781.76	1331.57	1909.97	1479.39	NA	NA	NA	NA	NA	NA	NA	NA
P22314	UBA1_HUMAN	UBA1	Ubiquitin-like modifier-activating enzyme 1	38	1058	412	38.94	1085.84	562.734	9562.64	49991.3	43016.6	67504.7	113572	123751	117870	439522	478684	391775	796192	695717	603517	17770.7	30547.4	24122.2	NA	2435.41	1106.86	14553.3	13045	18642.1	3312.67	3903.11	16540	597.168	1653.9	NA	8627.09	545.336	1894.31
P22392	NDKB_HUMAN	NME2	Nucleoside diphosphate kinase B	5	152	51	33.55	4105	NA	NA	13225.2	11866.8	17526.6	42041.8	40798.5	45168	199418	231537	243505	364001	291313	297841	19538.3	15100.2	15445.6	NA	NA	259.909	5651.84	2628.33	3195.14	816	614.043	3202.07	NA	433.743	108.938	1769.36	518.983	685.691
P22413	ENPP1_HUMAN	ENPP1	Ectonucleotide pyrophosphatase/phosphodiesterase family member 1	7	925	85	9.19	NA	NA	NA	NA	NA	564.012	3828.89	4728.23	4814.34	31667.2	37194.8	37995.7	43453.4	25457.6	26635.9	685.264	681.456	NA	NA	NA	NA	NA	NA	NA	NA	NA	NA	630.823	NA	2112.09	NA	NA	401.602
P22415	USF1_HUMAN	USF1	Upstream stimulatory factor 1	3	310	30	9.68	NA	NA	NA	NA	NA	NA	973.859	4153.95	665.035	10066.3	20169.3	19509.8	22499.1	30193.1	23673.1	443.61	NA	NA	NA	NA	NA	NA	NA	NA	NA	NA	NA	NA	NA	NA	NA	NA	NA
P22570	ADRO_HUMAN	FDXR	NADPH:adrenodoxin oxidoreductase, mitochondrial	8	491	91	18.53	458.018	NA	NA	3936.1	2062.4	6316.83	8081.65	1209.57	9604.68	29007.1	48175.9	44016.8	25755.4	41206	40367.7	816.026	NA	NA	NA	NA	NA	1936.85	NA	1049.03	NA	NA	714.021	NA	NA	NA	NA	NA	NA
P22626	ROA2_HUMAN	HNRNPA2B1	Heterogeneous nuclear ribonucleoproteins A2/B1	35	353	231	65.44	37724.3	122389	309928	458223	411950	402408	812353	955308	884469	3.89615e+06	4.00552e+06	3335852	5.38526e+06	4.29332e+06	3.60189e+06	223118	212171	206057	9816.96	29833.9	4936.87	114348	91752.8	182795	141576	121084	151661	37383.5	45853.2	41470.4	45864.6	36249.5	22912.7
P22670	RFX1_HUMAN	RFX1	MHC class II regulatory factor RFX1	10	979	122	12.46	NA	NA	NA	2024.61	1290.96	1209.52	2568.67	8422.21	2231.06	39401.6	52061.9	51607.4	67474	50848.5	52615.2	NA	4772.47	1899.09	NA	NA	NA	552.929	NA	936.384	NA	NA	NA	NA	1251.52	NA	NA	NA	NA
P22681	CBL_HUMAN	CBL	E3 ubiquitin-protein ligase CBL	20	906	239	26.38	NA	NA	NA	1137.24	2180.61	1667	11636.4	18388.2	16444.8	187554	218657	176364	269455	198776	207624	6414.09	8807.87	6325.16	NA	NA	NA	1579.7	1045.02	1897.75	NA	426.915	NA	NA	NA	NA	610.005	NA	NA
P22694	KAPCB_HUMAN	PRKACB	cAMP-dependent protein kinase catalytic subunit beta	3	351	38	10.83	NA	NA	NA	NA	NA	NA	1025.4	806.168	2864.46	5103.57	5921.21	8392.8	12973.8	7362.25	9628.64	NA	3680.18	1011.18	NA	NA	NA	NA	NA	2395.13	NA	NA	NA	NA	NA	NA	NA	NA	NA
P22695	QCR2_HUMAN	UQCRC2	Cytochrome b-c1 complex subunit 2, mitochondrial	18	453	217	47.9	3721.62	7399.03	8702.12	40468.4	27017.8	40599.7	102971	134669	129556	348032	362951	357144	468280	469833	400812	44413.4	40269.4	32221.4	4431.55	7283.92	5282.3	36578.4	31706.7	35334.5	17252.9	15420.4	38016	4086.26	14603.9	6705.57	14541.4	8702.75	13072.3
P22735	TGM1_HUMAN	TGM1	Protein-glutamine gamma-glutamyltransferase K	3	817	38	4.65	1576.06	6321.23	1324.05	2187.05	NA	NA	NA	NA	NA	NA	NA	NA	NA	NA	NA	NA	NA	NA	NA	NA	NA	NA	NA	2483.07	NA	NA	NA	NA	NA	NA	NA	NA	NA
P22830	HEMH_HUMAN	FECH	Ferrochelatase, mitochondrial	13	423	153	36.17	NA	NA	NA	2830.29	1252.19	5435.3	17434.2	18115.3	46001.5	183279	203054	249060	249151	196951	205322	4369.44	3592.08	975.498	NA	NA	NA	3218.14	14858.7	3970.84	669.989	NA	827.4	NA	NA	2593.55	NA	371.316	NA
P23025	XPA_HUMAN	XPA	DNA repair protein complementing XP-A cells	2	273	28	10.26	NA	NA	NA	NA	NA	NA	NA	NA	2054.68	6450.87	6896.93	8337.54	11707.3	13354.6	11223.3	NA	NA	NA	NA	NA	NA	NA	493.315	NA	NA	NA	NA	NA	NA	NA	NA	NA	NA
P23193	TCEA1_HUMAN	TCEA1	Transcription elongation factor A protein 1	17	301	145	48.17	NA	NA	NA	5556.95	7092.23	10438.1	32914.5	19644.3	33781	168234	209574	225317	286335	243882	256947	6068.32	7511.03	7830.64	NA	NA	NA	1299.66	884.009	2662.83	821.901	903.178	NA	NA	258.461	777.552	529.385	NA	NA
P23229	ITA6_HUMAN	ITGA6	Integrin alpha-6	11	1130	118	10.44	NA	NA	NA	NA	NA	NA	179.46	NA	NA	22678	32494.6	37035.4	27750.3	42493.1	31764.1	342.941	NA	NA	NA	NA	NA	NA	NA	NA	NA	NA	NA	NA	NA	NA	NA	NA	NA
P23246	SFPQ_HUMAN	SFPQ	Splicing factor, proline- and glutamine-rich	46	707	313	44.27	35135.1	77856.8	54918.5	524730	357267	356910	1.17809e+06	1.25239e+06	1.15481e+06	6.15077e+06	6.4134e+06	6.6511e+06	8.86101e+06	8.1329e+06	7.14694e+06	380312	419541	375046	21400.3	27699.6	8805.19	178573	156704	215147	180925	179625	173146	68371.3	126272	79061.7	59094.1	56160	54023
P23258	TBG1_HUMAN	TUBG1	Tubulin gamma-1 chain	6	451	44	9.76	NA	909.186	1034.92	442.66	3739.64	4571.95	2486.63	7934.17	11042	53651.2	51466.5	50160.9	67619.9	53069.5	51865.6	4738.7	12992.3	11047.1	NA	NA	NA	NA	4185.23	5047.02	NA	885.826	2257.25	NA	933.735	479.398	829.639	NA	NA
P23284	PPIB_HUMAN	PPIB	Peptidyl-prolyl cis-trans isomerase B	5	216	53	24.54	2278.29	3279.72	2367.71	9352.71	10917.8	5202.16	10383.8	9278.16	11002	7317.07	20182.8	11340.9	32040.2	37577.6	26770.7	NA	NA	684.863	966.609	1367.99	757.963	1870.39	700.362	2229.45	NA	NA	2725.82	290.221	NA	339.71	1868.46	454.3	591.836
P23368	MAOM_HUMAN	ME2	NAD-dependent malic enzyme, mitochondrial	13	584	160	27.4	NA	268.459	NA	2190.67	8232.15	3230.78	11812.5	5523.48	7277.69	53566.2	76890.6	59249.8	100652	96136.7	41701.2	819.169	444.784	457.049	NA	NA	NA	NA	1130.12	1246.96	851.96	NA	997.451	167.014	NA	175.769	NA	NA	NA
P23378	GCSP_HUMAN	GLDC	Glycine dehydrogenase (decarboxylating), mitochondrial	10	1020	151	14.8	NA	NA	NA	NA	NA	NA	4090.03	10071.5	4253.63	22233.3	29623.4	26811.6	32838.1	12251.2	25842.3	NA	1352.1	NA	NA	NA	NA	NA	NA	NA	NA	NA	NA	NA	NA	NA	NA	NA	NA
P23381	SYWC_HUMAN	WARS1	Tryptophan--tRNA ligase, cytoplasmic	23	471	243	51.59	NA	NA	1483.93	13318.5	13222.1	14281.2	42130.1	55816.1	51636.4	242763	257877	265399	447320	309214	300174	22370.8	24719.2	17188.8	NA	NA	NA	15511.3	9973.41	16285.2	2163.33	1285.39	9486.09	1128.05	2754.21	590.632	2823.82	1371.27	2099.08
P23396	RS3_HUMAN	RPS3	40S ribosomal protein S3	36	243	222	91.36	173140	528176	339282	1.23448e+06	1.05519e+06	1.04266e+06	2.96012e+06	3499853	3.25059e+06	8.62662e+06	9.57138e+06	1.00349e+07	1.16243e+07	9.65028e+06	8.84186e+06	1.42033e+06	1.6938e+06	1.32779e+06	76119	131572	125821	2.31006e+06	2.60828e+06	3.37669e+06	645622	625494	600350	239734	387879	320448	633131	430024	582403
P23443	KS6B1_HUMAN	RPS6KB1	Ribosomal protein S6 kinase beta-1	10	525	147	28	NA	NA	NA	2126.97	1366.18	1665.4	14272.9	11396.1	9751.38	107433	133653	123533	202709	172769	127185	3969.33	4466.07	2675.24	NA	NA	NA	2894.7	1926.53	3336.96	NA	NA	NA	NA	NA	NA	375.156	NA	NA
P23458	JAK1_HUMAN	JAK1	Tyrosine-protein kinase JAK1	20	1154	231	20.02	NA	NA	NA	1483.01	1952.87	1602.25	13639.3	11676.1	15520.7	64450.6	88819.7	89157.4	103905	101805	89856.4	2954.35	4816.57	2675.14	NA	NA	NA	817.024	519.187	636.013	NA	537.542	174.878	NA	NA	NA	NA	288.945	292.556
P23470	PTPRG_HUMAN	PTPRG	Receptor-type tyrosine-protein phosphatase gamma	10	1445	117	8.1	NA	NA	NA	NA	NA	NA	458.689	NA	1878.04	18647.2	12903.8	23906.4	37563.6	18887.2	13540.8	1173.03	261.723	NA	NA	NA	NA	NA	503.012	NA	NA	NA	NA	NA	NA	NA	NA	NA	NA
P23508	CRCM_HUMAN	MCC	Colorectal mutant cancer protein	26	829	343	41.38	NA	NA	NA	2308.5	643.742	4768.98	18160.2	36679.5	31524.8	182665	217305	213847	281376	239957	224611	12309.5	16508.6	14299.2	NA	NA	NA	6737.43	5910.59	11013.4	1949.06	490.055	1105.05	NA	NA	NA	1047.1	221.005	NA
P23526	SAHH_HUMAN	AHCY	Adenosylhomocysteinase	32	432	233	53.94	8078.18	8939.2	12080.5	261724	251421	253948	730881	698126	721746	3.71578e+06	4.56868e+06	5.01829e+06	5.58803e+06	5.07757e+06	4.48482e+06	849310	979331	789908	2295.08	6869.77	1722.38	304071	287664	383134	141604	126931	138563	55597.1	83139.8	67478	113827	62565.9	78512.4
P23528	COF1_HUMAN	CFL1	Cofilin-1	14	166	73	43.98	9413.59	12656.4	12804.5	24846.8	81779.2	82211.8	225335	212583	243086	649572	718180	759154	776086	730523	680789	19712.8	52982.7	43781.8	1935.19	5938.67	3690.22	35038.5	30418.6	44018.9	15480.6	20518.8	26066.5	8290.11	15123.6	11347.7	13946	11663.1	13985.3
P23588	IF4B_HUMAN	EIF4B	Eukaryotic translation initiation factor 4B	52	611	380	62.19	NA	1434.17	NA	232001	221813	190147	1.13381e+06	1.16587e+06	1.12218e+06	3.77213e+06	3.31372e+06	3.02716e+06	5.08916e+06	4.67853e+06	5.23307e+06	442031	530636	446002	NA	562.147	205.622	415623	376290	389220	94585.9	118000	97333.5	31512.9	62813.1	30436	72255.5	72433.8	83574.5
P23610	HAP40_HUMAN	F8A3	40-kDa huntingtin-associated protein	5	371	82	22.1	NA	NA	NA	930.308	519.649	NA	1690.64	2708.2	1429.38	18336.6	17957.8	20071	16703.6	17974.3	10608.9	1185.65	946.347	1348.43	NA	NA	NA	NA	1071.09	NA	NA	NA	NA	NA	NA	NA	NA	248.193	NA
P23634	AT2B4_HUMAN	ATP2B4	Plasma membrane calcium-transporting ATPase 4	15	1241	165	13.3	NA	NA	NA	838.662	NA	NA	1546.2	1641.72	3175.69	76729.3	83606.9	67192.8	91588.9	65601.2	66672.3	NA	NA	NA	NA	NA	NA	NA	NA	NA	NA	NA	1076.02	NA	NA	NA	NA	NA	NA
P23771	GATA3_HUMAN	GATA3	Trans-acting T-cell-specific transcription factor GATA-3	5	443	62	14	NA	NA	NA	NA	540.012	392.873	667.023	2862.09	1527.32	22231.7	24584	18966	23522.4	21622.4	16040.7	336.007	546.015	NA	NA	NA	NA	NA	NA	NA	409.011	NA	2103.05	NA	NA	NA	NA	NA	NA
P23919	KTHY_HUMAN	DTYMK	Thymidylate kinase	9	212	80	37.74	NA	NA	NA	1649.64	1777.53	4689.32	8465.6	4136.2	7340.81	23852.8	31903.1	39406.3	49121.4	37230.4	41402.3	1683.48	NA	913.025	NA	NA	NA	1197.42	NA	310.631	NA	NA	NA	NA	NA	NA	NA	NA	NA
P23921	RIR1_HUMAN	RRM1	Ribonucleoside-diphosphate reductase large subunit	30	792	335	42.3	NA	479.689	2837.38	15790.3	20094.5	23221.6	79825.8	79402.6	82090.9	287358	358461	365334	469391	416318	383711	15827.8	25257.8	24157.3	NA	NA	NA	9146.47	7510.93	10835.5	1684.58	2582.34	1748.75	890.582	4293.09	1156	891.286	NA	1783.6
P24468	COT2_HUMAN	NR2F2	COUP transcription factor 2	3	414	22	5.31	NA	NA	875.723	2114.16	1281.57	1355.6	2397.22	6394.44	3120.04	14685.5	12848.2	13181.9	19168	19557.5	6798.86	2729.93	1474.78	1152.44	NA	NA	NA	1497.05	1664.27	2398.18	NA	298.762	NA	NA	NA	1095.13	614.152	387.109	NA
P24534	EF1B_HUMAN	EEF1B2	Elongation factor 1-beta	8	225	71	31.56	NA	3427.76	3625.74	54234.3	39198.3	48805.1	115961	161563	148731	610663	780922	758614	1.12592e+06	972063	828633	62932.2	71348.4	53631.2	3018.65	3880.68	NA	36593.6	26404.3	43709.1	5929.79	6809.59	14578.3	1939.31	8369.7	5145.1	8490.45	5059.82	6061.53
P24539	AT5F1_HUMAN	ATP5PB	ATP synthase F(0) complex subunit B1, mitochondrial	9	256	90	35.16	964.035	616.843	919.32	22164.3	13943.5	19626.5	37800.4	30741.4	38100.5	104331	96484.3	113472	127344	143226	134467	4312.03	7807.89	5493.34	NA	579.71	890.956	11000.4	7447.14	12249.4	4698.54	1146.88	16000.1	469.658	NA	1230.71	NA	2167.03	NA
P24588	AKAP5_HUMAN	AKAP5	A-kinase anchor protein 5	2	427	32	7.49	NA	NA	NA	NA	NA	NA	NA	NA	NA	1329.05	1710.06	1774.06	1374.05	3423.1	1552.05	NA	NA	NA	NA	NA	NA	NA	NA	NA	NA	NA	NA	NA	NA	NA	NA	NA	NA
P24666	PPAC_HUMAN	ACP1	Low molecular weight phosphotyrosine protein phosphatase	10	158	96	60.76	NA	5072.17	3405.24	11678.8	10901.5	14545.3	48480.8	43112.9	40067.2	192149	251134	214034	271670	254810	220763	8710.11	13997.9	7538.05	NA	1092.42	NA	8157.62	8722.28	5297.45	2267.39	1320.39	5297.88	583.849	286.238	571.749	4760.65	171.022	313.171
P24723	KPCL_HUMAN	PRKCH	Protein kinase C eta type	7	683	90	13.18	NA	NA	NA	881.656	170.49	NA	1489.86	1338.29	3081.41	23174	24649.2	28518.8	30251.3	24022.6	20791	1480.86	1531.47	NA	NA	NA	NA	1178.1	NA	NA	NA	NA	NA	290.321	NA	NA	NA	NA	NA
P24752	THIL_HUMAN	ACAT1	Acetyl-CoA acetyltransferase, mitochondrial	21	427	238	55.74	1949.59	1587.86	3135.55	20492.1	18491.7	27773.8	53809.4	58318.3	51307.1	158349	214086	211506	239013	282098	277335	6904.88	8030.86	6724.83	503.416	2470.02	1201.56	13847.3	5150.43	10673	2620.54	2288.72	8775.01	684.866	3661.22	1690.27	3749.04	1069.55	1472
P24863	CCNC_HUMAN	CCNC	Cyclin-C	3	283	38	13.43	NA	NA	NA	2542.85	NA	NA	NA	6059.72	3975.46	25468.4	31036.8	32491.2	41980.1	20712.5	20017.9	3481.46	4527.11	4929.29	NA	NA	NA	NA	NA	NA	NA	NA	NA	1145.68	277.58	NA	NA	1479.82	NA
P24928	RPB1_HUMAN	POLR2A	DNA-directed RNA polymerase II subunit RPB1	96	1970	918	46.6	NA	2602.49	3534.32	80052.8	69751.9	62655.4	439979	463630	431442	1.85895e+06	2.32362e+06	2.46955e+06	2.50699e+06	2.32944e+06	2.0239e+06	156198	196795	151126	142.311	NA	NA	71623.6	66106.5	94007.5	33441.8	26542.7	26559.1	5210.17	15892.1	13776.2	13839.8	6324.48	10277.2
P24941	CDK2_HUMAN	CDK2	Cyclin-dependent kinase 2	18	298	154	51.68	NA	587.353	608.64	12226.3	9252.05	8398.64	24005.5	32624.2	26922.4	199692	231241	228127	336038	300820	248033	14010.9	10546.4	16824.4	NA	NA	NA	4778.36	6179.27	6688.44	580.997	2731.81	NA	NA	1121.49	260.774	2745.32	NA	NA
P25054	APC_HUMAN	APC	Adenomatous polyposis coli protein	93	2843	1146	40.31	NA	NA	NA	20884.9	24982.3	18579.5	246180	226586	245431	704262	818871	896298	920478	879344	811059	117512	139869	111365	NA	NA	NA	76272	89172.1	88700.4	16222.7	18346.4	11021.3	NA	3200.21	1083.63	5915.24	6114.05	8547.42
P25098	ARBK1_HUMAN	GRK2	Beta-adrenergic receptor kinase 1	20	689	188	27.29	NA	NA	NA	2995.87	4123.6	7066.23	28888.5	46570.4	41154.6	253526	307599	268327	400669	348805	278656	7937.2	8889.19	6107.14	NA	NA	NA	1700.55	843.754	5215.72	754.491	NA	NA	NA	714.621	412.675	255.235	NA	NA
P25205	MCM3_HUMAN	MCM3	DNA replication licensing factor MCM3	60	808	530	65.59	7103.82	22990.9	22411.1	138722	131993	135869	513013	506495	507026	1.66836e+06	1.88994e+06	1.82929e+06	2.13855e+06	1.80731e+06	1.74269e+06	144023	195688	165219	4142.99	9817.65	6126.13	124639	136688	171612	39299.4	51908.8	46683.6	18429	34997.4	30684.8	30846.3	16696.8	22932.2
P25311	ZA2G_HUMAN	AZGP1	Zinc-alpha-2-glycoprotein	2	298	22	7.38	NA	7381.15	NA	2612.46	672.1	NA	NA	NA	NA	NA	NA	NA	NA	NA	819.153	NA	NA	NA	1139.18	508.842	NA	NA	1013.83	1433.4	NA	NA	665.021	8623.1	NA	NA	NA	NA	NA
P25325	THTM_HUMAN	MPST	3-mercaptopyruvate sulfurtransferase	2	297	22	7.41	NA	NA	NA	NA	NA	NA	NA	NA	NA	5355.46	1243.14	7928.36	8617.66	5460.83	7452.25	NA	NA	371.038	NA	NA	NA	766.02	NA	NA	NA	NA	1374.24	NA	NA	NA	240.26	NA	NA
P25398	RS12_HUMAN	RPS12	40S ribosomal protein S12	11	132	78	59.09	3913.14	11257.9	10258.4	46944.7	43747.6	60523.5	174340	183738	180916	556174	670120	702252	739445	716518	715635	62416.3	59259.7	61221.6	2828.9	3295.21	2646.5	101119	103326	121408	23390.3	19227	19179	3766.83	9703.76	8405.81	23778.4	12259.5	25634.2
P25440	BRD2_HUMAN	BRD2	Bromodomain-containing protein 2	29	801	324	40.45	NA	NA	NA	7786.86	2923.49	3584.35	20530.6	20035.7	26933.3	190329	241855	257484	395495	316690	332971	10096	12526.5	11262.6	222.237	920.644	NA	671.429	3745.11	1795.31	3333.32	3191.17	NA	1089.44	NA	NA	NA	NA	197.474
P25445	TNR6_HUMAN	FAS	Tumor necrosis factor receptor superfamily member 6	3	335	31	9.25	NA	NA	NA	NA	NA	NA	1220.57	901.689	NA	12069.4	8486.74	10781.7	14122.7	11498.7	11660.1	NA	NA	NA	NA	NA	NA	NA	NA	NA	NA	NA	NA	NA	NA	NA	NA	NA	NA
P25490	TYY1_HUMAN	YY1	Transcriptional repressor protein YY1	10	414	92	22.22	NA	359.703	NA	3305.59	2864.82	NA	9951.48	7701.63	6595.14	51253.3	65677.4	63151.3	86598.3	91433.1	81462.6	1591.82	3120.49	2676.38	NA	NA	NA	NA	NA	715.071	1059.27	508.898	NA	NA	NA	291.638	NA	NA	NA
P25685	DNJB1_HUMAN	DNAJB1	DnaJ homolog subfamily B member 1	16	340	144	42.35	NA	NA	923.577	15191.8	11394.9	11742.6	42773.4	45092.8	36704.8	202237	237719	216217	378317	310493	299794	5729.4	7165.7	7429.73	NA	348.499	NA	2343.27	2036.73	2157.72	881.238	2198.66	1574.18	NA	1000.34	NA	592.527	832.535	459.704
P25686	DNJB2_HUMAN	DNAJB2	DnaJ homolog subfamily B member 2	2	324	23	7.1	NA	NA	NA	NA	NA	NA	NA	NA	NA	37382.1	39005.3	3114.1	42441.4	34151	1905.06	NA	NA	NA	NA	NA	NA	NA	NA	NA	NA	NA	NA	NA	NA	NA	NA	NA	NA
P25705	ATPA_HUMAN	ATP5F1A	ATP synthase subunit alpha, mitochondrial	40	553	352	63.65	105093	149503	141021	471383	445725	452834	794626	870208	895546	2.62107e+06	2.88392e+06	2.66758e+06	2.93523e+06	3.29735e+06	2.64387e+06	239105	263575	192259	87522.3	85760.7	83010.5	365305	321425	370503	170691	125897	251144	62628.8	115351	83082	137350	123622	113131
P25786	PSA1_HUMAN	PSMA1	Proteasome subunit alpha type-1	14	263	123	46.77	320.171	2802.88	344.969	14152.8	12774.7	17457.3	40783.5	38912.7	33784	172189	160716	175269	283413	270786	266082	7036.85	11059.1	6227.09	NA	NA	NA	2763.67	4473.94	7576.64	3074.09	606.134	5633.83	532.882	1021.45	606.981	1142.05	NA	538.673
P25787	PSA2_HUMAN	PSMA2	Proteasome subunit alpha type-2	10	234	117	50	1423.85	1013.58	NA	5982.63	2984.53	6890.03	16544.7	8279.62	16980.4	58987	62074.4	63579.1	106323	91568.4	86580.2	1281.33	2829.6	2899.32	NA	NA	NA	358.241	3151.41	794.231	NA	914.13	1962.4	NA	NA	NA	NA	NA	254.262
P25788	PSA3_HUMAN	PSMA3	Proteasome subunit alpha type-3	8	255	91	35.69	350.479	1467.31	511.565	6072.85	8874.68	13765.8	20863.3	23351.1	23718.4	105413	109072	92183.8	153206	151291	126223	8299.91	4039.44	6476.6	1944.8	482.159	NA	4135.38	NA	7512.38	2642.47	2570.29	3605.62	650.219	1530.31	NA	775.912	NA	3457.22
P25789	PSA4_HUMAN	PSMA4	Proteasome subunit alpha type-4	15	261	151	57.85	NA	4014.22	1940.03	38185.6	35710.5	36844.1	120070	144945	131441	494461	644493	604631	911534	794505	744505	52429.7	51503	50820.7	454.24	1396.02	NA	23383	18756.3	25686.5	8539.67	12415	13853.1	363.35	1465.04	3966.28	16165.6	5288	6513.01
P26038	MOES_HUMAN	MSN	Moesin	25	577	193	33.45	NA	NA	450.455	9625.72	13518	9187.55	43431.5	34042.2	39151.9	361950	401757	388515	494905	521093	448706	7069.66	7010.4	4807.73	NA	NA	NA	2921.02	807.302	5136.56	NA	NA	3880.47	5102.12	459.112	NA	945.174	NA	800.139
P26045	PTN3_HUMAN	PTPN3	Tyrosine-protein phosphatase non-receptor type 3	11	913	134	14.68	NA	NA	NA	222.645	1137.96	NA	3310.32	7011.61	9927.99	37983.8	47589.8	47355	57430.3	33955.4	42692.6	1545.08	1942.39	543.618	NA	NA	NA	1841.08	1022.54	3942.14	NA	NA	NA	NA	NA	NA	1233.93	NA	NA
P26196	DDX6_HUMAN	DDX6	Probable ATP-dependent RNA helicase DDX6	28	483	316	65.42	1034.58	5743.74	2648.42	86239.7	59861	74064.3	210844	289940	253308	905419	948531	929050	1.11592e+06	872685	897384	101472	105762	106263	NA	1479.9	NA	90672.4	91286.6	127220	24440	21503.4	18013.8	5007.51	15754.6	8765.76	15979.7	10653.3	12611.2
P26358	DNMT1_HUMAN	DNMT1	DNA (cytosine-5)-methyltransferase 1	73	1616	727	44.99	1605.28	13004	6610.41	55916.3	44397.2	43456.9	191717	197147	214906	1.00113e+06	1.22215e+06	1.19711e+06	1.64914e+06	1.42117e+06	1.41703e+06	63136.7	64371.3	44157.6	NA	282.411	NA	19732.8	24145.7	25163.6	15201.2	7394.26	11482.8	7153.9	9228.2	1844.02	5542.61	2354.97	5008.32
P26367	PAX6_HUMAN	PAX6	Paired box protein Pax-6	5	422	46	10.9	NA	NA	NA	NA	NA	NA	1811.06	2672.09	2618.09	11351.1	12745.4	67746.5	11969.4	8065.27	6547.2	NA	NA	NA	NA	NA	NA	NA	NA	NA	NA	NA	NA	NA	NA	NA	NA	NA	NA
P26368	U2AF2_HUMAN	U2AF2	Splicing factor U2AF 65 kDa subunit	15	475	155	32.63	199.506	5884.98	6176.77	11740.2	6492.62	10165.2	39555.7	60890.3	47481.3	284940	241351	248995	465990	319445	366430	24248.2	31977.1	23044.9	NA	4546.78	1972.57	7131.57	11559.2	14526.9	2252.31	2260.66	8531.57	1585.9	2115.59	4477.59	4454.01	600.977	7288.89
P26373	RL13_HUMAN	RPL13	60S ribosomal protein L13	17	211	110	52.13	45204.6	478591	288696	463728	383731	363420	1.03248e+06	1.2087e+06	1.11221e+06	2.44915e+06	2.64792e+06	2.84935e+06	2.55909e+06	2.70591e+06	2.72146e+06	310037	422012	321119	83863.2	79907.2	84046.4	378834	538951	518525	179063	218764	174307	95056	114836	98014.7	149717	78047.7	134984
P26374	RAE2_HUMAN	CHML	Rab proteins geranylgeranyltransferase component A 2	15	656	161	24.54	NA	NA	NA	2380.13	1252.87	995.575	14851.2	16916.9	19650.3	120755	149578	123323	172343	168320	145281	3285.01	4708.05	2188.94	NA	NA	NA	1417.79	606.334	931.069	976.499	NA	NA	NA	NA	NA	NA	NA	NA
P26440	IVD_HUMAN	IVD	Isovaleryl-CoA dehydrogenase, mitochondrial	2	426	19	4.46	NA	NA	NA	2799.83	NA	NA	3416.82	NA	NA	5997.34	5380.91	4998.27	12445.6	9190.91	10545.8	NA	NA	NA	NA	NA	NA	NA	767.321	NA	NA	NA	2473.06	NA	NA	NA	NA	NA	NA
P26583	HMGB2_HUMAN	HMGB2	High mobility group protein B2	8	209	49	23.44	NA	1494.66	NA	3700.03	3717.91	3133.04	17459.2	10458.2	13636.3	39611.6	50517.2	49137.9	72014.8	68292.5	94566.4	NA	4152.06	2511.47	NA	NA	NA	NA	NA	1273.53	1676.1	NA	NA	NA	186.004	989.957	NA	NA	NA
P26599	PTBP1_HUMAN	PTBP1	Polypyrimidine tract-binding protein 1	15	557	225	40.39	5429.93	70428	59188.5	111383	101174	106804	266457	316517	314850	940225	947884	1.03049e+06	1.23514e+06	1.02946e+06	1.07814e+06	118949	111326	106359	4070.05	9050.46	3955.25	88334.8	72573.6	84444.8	40831.9	43726.4	39909.2	14187	24685.6	16553.7	21057.8	15215.1	16213.2
P26639	SYTC_HUMAN	TARS1	Threonine--tRNA ligase 1, cytoplasmic	42	723	426	58.92	806.191	1284.79	4424.99	70572.5	65222.3	81054.2	220698	257302	237072	871335	1.03109e+06	1.16187e+06	1.50453e+06	1.31401e+06	1.25575e+06	76400.9	75044.6	84266.7	44.301	NA	NA	35352.9	32776.1	50704.3	15014.3	13562.8	15119.6	3213.56	10337.6	5273.48	6412.95	7067.86	5264.77
P26640	SYVC_HUMAN	VARS1	Valine--tRNA ligase	57	1264	530	41.93	4070.47	9188.54	20870	134595	124590	137986	446574	489903	462081	2.11682e+06	2.4276e+06	2.44957e+06	3.17795e+06	2.73638e+06	2.59191e+06	157634	194846	145323	3151.18	8207.14	5156.84	126106	119014	151698	40095.6	43949.8	45909.5	17803	24935.3	18081.9	23635.2	17096.2	22329
P26641	EF1G_HUMAN	EEF1G	Elongation factor 1-gamma	25	437	236	54	10126.6	23437.7	41109	229852	201476	246366	505939	498363	543013	2.28387e+06	2.66493e+06	2.61755e+06	3.36962e+06	2.93191e+06	2.76298e+06	180081	223207	180179	6662.69	18499.6	5402.36	103774	119670	139927	34690.5	36033	36928.9	23356.6	32633.5	30594	36464.1	28255.1	30045.1
P27105	STOM_HUMAN	STOM	Stomatin	8	288	89	30.9	NA	NA	NA	2817.72	2481.38	3586.88	20326.6	27486.9	24643.6	94334.2	109086	110428	119916	106226	96841.8	13617.1	16038.3	14167.6	NA	NA	NA	3112.77	4884.66	5432.25	432.321	967.143	1110.99	133.411	1018.48	432.413	NA	212.097	NA
P27348	1433T_HUMAN	YWHAQ	14-3-3 protein theta	16	245	136	55.51	NA	4997.9	5490.02	43931.4	38731.1	51210.4	142857	177156	167084	967988	846503	1.00094e+06	1.25144e+06	925975	924121	76208.9	94819.3	80865.7	2796.22	NA	NA	51710.5	53370.3	61517.4	12420.1	10954.9	9157.17	5198.3	10370.9	5244.31	7654.72	5811.37	10419.5
P27361	MK03_HUMAN	MAPK3	Mitogen-activated protein kinase 3	14	379	153	40.37	NA	NA	531.197	11526.1	8919.59	8081.22	48088.7	36772.9	28103.5	202966	235160	239519	271654	230525	208457	11104.4	14689.4	13677.3	NA	NA	NA	4657.52	3972.51	3282.15	1363.62	1628.3	1244.63	528.464	NA	NA	1996.25	1622.98	1301.21
P27448	MARK3_HUMAN	MARK3	MAP/microtubule affinity-regulating kinase 3	16	753	184	24.44	NA	NA	700.505	1167.31	1364.61	1966.5	10437.8	11790.3	8532.84	64634.6	53042.5	51864.2	91387.6	87832	75046.6	3675.32	2976.69	2763.12	NA	NA	NA	3040.93	1876.68	1107.65	NA	696.217	NA	NA	NA	NA	NA	NA	NA
P27540	ARNT_HUMAN	ARNT	Aryl hydrocarbon receptor nuclear translocator	22	789	332	42.08	NA	NA	NA	1079.22	3050.33	4695.55	28336.6	32665.3	28659.9	157524	194322	157191	206387	177910	168602	14949.5	13598.5	16964.6	NA	NA	NA	NA	1370.36	1125.64	537.997	429.506	NA	NA	431.393	NA	NA	NA	NA
P27544	CERS1_HUMAN	CERS1	Ceramide synthase 1	3	350	45	12.86	NA	NA	NA	797.561	2167.39	NA	6131.69	3990.24	4100.05	28140.6	34033.1	30511.5	30573.8	25852.3	25223.2	649.455	2943.93	1249.7	NA	NA	NA	NA	NA	NA	NA	356.144	924.087	NA	NA	NA	429.263	NA	NA
P27635	RL10_HUMAN	RPL10	60S ribosomal protein L10	9	214	71	33.18	6176.67	87052.6	46239	97119.4	70555.2	89094	405301	413181	403126	983151	1.14533e+06	1.48953e+06	1.15461e+06	1.20651e+06	1.22924e+06	82124.3	110366	95739.8	3695.32	13955.1	3294.05	139153	187956	160969	45597.9	65549.8	29546.5	21123	25355.4	22035.3	40523.8	27292.3	34124.4
P27694	RFA1_HUMAN	RPA1	Replication protein A 70 kDa DNA-binding subunit	40	616	332	53.9	NA	10778.2	4951.05	48976.9	46477.6	53171.6	211780	233687	262532	1.2465e+06	1.40051e+06	1.40012e+06	1.98114e+06	1.74157e+06	1.5385e+06	114551	132609	91492.7	NA	1439.9	NA	10837.5	16144.3	21997.6	11293.7	6133.42	12262.8	8645.73	17585.3	6548.75	7163.33	6042.3	9365.74
P27695	APEX1_HUMAN	APEX1	DNA-(apurinic or apyrimidinic site) endonuclease	10	318	104	32.7	NA	144.075	NA	8395.26	9843.84	10916.4	14844.8	18124.2	13434	36138.8	24516.3	32136.9	65233.8	74743.4	50276.5	1064.81	NA	2493.05	NA	847.883	142.241	551.3	NA	897.035	NA	NA	NA	477.737	NA	NA	NA	NA	529.156
P27707	DCK_HUMAN	DCK	Deoxycytidine kinase	7	260	81	31.15	NA	NA	1129.13	2418.53	1759.56	5077.39	9257.45	5401.53	11482	45142.9	41945.8	57300.6	56576.7	78074.7	66302.3	1535.08	784.79	3778.74	NA	NA	NA	NA	NA	1062.94	NA	NA	NA	NA	NA	NA	NA	NA	NA
P27708	PYR1_HUMAN	CAD	CAD protein	81	2225	977	43.91	1353.51	9869.84	7976.85	137997	111492	130412	326564	409214	370204	1.46887e+06	1.68179e+06	1729814	1.7705e+06	1.48308e+06	1.41742e+06	87524	125247	81868.9	NA	2166.53	280.618	67880	66134.2	91825.1	29388.6	23397	34466.9	4175.25	9220.85	6811.17	12953	6799.53	8542.41
P27797	CALR_HUMAN	CALR	Calreticulin	5	417	52	12.47	3690.67	3145.34	4591.75	11024	9468.81	9320.36	9224.15	10092.2	12315.5	NA	5171.36	6458.69	10929.9	23394.3	24099.4	NA	3295.15	3209.17	553.321	4115.85	3308.76	2205.11	2195.64	4576.98	775.721	562.16	5141.49	1006.95	2737.06	2199.49	4520.6	1598.51	1024.36
P27815	PDE4A_HUMAN	PDE4A	cAMP-specific 3',5'-cyclic phosphodiesterase 4A	2	886	23	2.6	NA	NA	NA	NA	NA	NA	920.014	NA	547.009	2773.88	2667.5	5258.66	4911.21	5045.57	5942.68	658.847	NA	NA	NA	NA	NA	NA	NA	NA	NA	NA	NA	NA	NA	NA	NA	NA	NA
P27816	MAP4_HUMAN	MAP4	Microtubule-associated protein 4	71	1152	634	55.03	1827.08	6223.15	4020.86	630602	591823	644080	4.92892e+06	4.96268e+06	5.03471e+06	1.18228e+07	1.4454e+07	1.49983e+07	12883936	1.27139e+07	1.13056e+07	2.61798e+06	3.02891e+06	2.55632e+06	3643.73	14874.6	7794.62	1.44649e+06	1.36564e+06	1.52645e+06	421243	469996	422786	313727	453568	337147	415467	282687	353880
P27824	CALX_HUMAN	CANX	Calnexin	16	592	154	26.01	NA	705.659	1800.49	16898.1	27764.3	17142.9	27242	66250.2	28463.6	142479	157395	180572	242106	237863	226639	3920.55	4588.25	1738.25	137.561	NA	NA	744.214	3325.61	10197.8	1190.42	NA	8045.16	NA	NA	NA	829.665	506.165	1784.21
P27986	P85A_HUMAN	PIK3R1	Phosphatidylinositol 3-kinase regulatory subunit alpha	26	724	271	37.43	NA	NA	NA	6757.13	21909.9	17423.4	59880.5	26727.8	52246.2	257051	248429	301646	328077	304555	264325	7270.1	20117.8	8340.58	NA	NA	NA	7113.44	2848.91	5496.44	3068.13	1159.58	1427.23	NA	647.092	NA	4967	NA	NA
P27987	IP3KB_HUMAN	ITPKB	Inositol-trisphosphate 3-kinase B	7	946	91	9.62	NA	NA	NA	NA	1388.44	NA	830.193	NA	2225.34	36012.8	43902.8	19005.2	25542.3	42502.5	24021.6	152.005	849.67	1538.06	NA	NA	NA	378.134	235.125	NA	NA	NA	NA	NA	NA	NA	NA	NA	NA
P28066	PSA5_HUMAN	PSMA5	Proteasome subunit alpha type-5	6	241	69	28.63	1307.64	2579.8	NA	3796.8	4913.2	3695.26	10012.2	13892.4	12276.3	48138.6	52550.2	51290.7	69599.6	66840.2	60833.1	3275.67	NA	3082.52	NA	447.226	726.928	3131.53	827.315	4018.74	1473.1	778.073	2237.37	NA	NA	383.657	1319.67	1069.26	NA
P28070	PSB4_HUMAN	PSMB4	Proteasome subunit beta type-4	9	264	114	43.18	NA	1311.95	1322.34	8129.91	5929.72	6905.08	18579.1	20224.8	19134.4	77487.5	84504.2	110003	167000	133188	124433	8527.51	9924.03	6609.81	NA	NA	NA	4729.14	5041.85	5240.25	2044.11	1686.56	1531.4	NA	454.409	NA	1456.15	661.51	954.631
P28072	PSB6_HUMAN	PSMB6	Proteasome subunit beta type-6	3	239	31	12.97	1333.53	3469.98	1484	6507.36	6894.32	6314.77	16276.4	10878	12646.3	23173.4	51847.7	44069.9	50000.4	59921.5	51673.2	3430.27	3439.11	568.032	NA	742.556	694.588	NA	3391.62	4741.65	841.343	1599.57	2341.85	1413.08	NA	NA	1882.17	257.181	646.663
[truncated: 5,772 more rows]

## Sheet: Dataset1 PLP (Unnorm_Top1)
Protein.Group	Protein.Names	Genes	First.Protein.Description	Unique.Peptide.Count	Sequence.Length	Covered.Residues	Sequence.Coverage	Quantity_WT_NoTID_Replicate1	Quantity_WT_NoTID_Replicate2	Quantity_WT_NoTID_Replicate3	Quantity_Lenti_TID_eGFP_Sorted1_Replicate1	Quantity_Lenti_TID_eGFP_Sorted1_Replicate2	Quantity_Lenti_TID_eGFP_Sorted1_Replicate3	Quantity_Lenti_TID_eGFP_Sorted2_Replicate1	Quantity_Lenti_TID_eGFP_Sorted2_Replicate2	Quantity_Lenti_TID_eGFP_Sorted2_Replicate3	Quantity_Lenti_TID_eGFP_Sorted3_Replicate1	Quantity_Lenti_TID_eGFP_Sorted3_Replicate2	Quantity_Lenti_TID_eGFP_Sorted3_Replicate3	Quantity_Lenti_TID_eGFP_Unsorted_Replicate1	Quantity_Lenti_TID_eGFP_Unsorted_Replicate2	Quantity_Lenti_TID_eGFP_Unsorted_Replicate3	Quantity_FlpIn_TID_eGFP_Replicate1	Quantity_FlpIn_TID_eGFP_Replicate2	Quantity_FlpIn_TID_eGFP_Replicate3	Quantity_FlpIn_TID_RNF10_Nobiotin_Replicate1	Quantity_FlpIn_TID_RNF10_Nobiotin_Replicate2	Quantity_FlpIn_TID_RNF10_Nobiotin_Replicate3	Quantity_FlpIn_TID_RNF10_Biotin_Replicate1	Quantity_FlpIn_TID_RNF10_Biotin_Replicate2	Quantity_FlpIn_TID_RNF10_Biotin_Replicate3	Quantity_Lenti_TID_RNF10_Replicate1	Quantity_Lenti_TID_RNF10_Replicate2	Quantity_Lenti_TID_RNF10_Replicate3	Quantity_TID_KI_C_free_Replicate1	Quantity_TID_KI_C_free_Replicate2	Quantity_TID_KI_C_free_Replicate3	Quantity_N_TID_KI_RNF10_Replicate1	Quantity_N_TID_KI_RNF10_Replicate2	Quantity_N_TID_KI_RNF10_Replicate3
[truncated: 7,202 more rows]

[truncated: 13 more sheets: Dataset1 PLP (xTop), Dataset1PLP(SumPep_NormbyTotal), Dataset1 PLP (RTnormPep_SumPep), Dataset1 PLP (MaxLFQ), Dataset1  Annotated spectra, Dataset2 WCP (MaxLFQ), Dataset3 WCP (MaxLFQ), Dataset4PLP (Unnorm SumPep) , Dataset4PLP(SumPep_NormbyTotal), Dataset5 PLP (Unnorm SumPep), Dataset5PLP(SumPep_NormbyTotal), Dataset6 PLP (Unnorm SumPep), Dataset6PLP(SumPep_NormbyTotal)]
